# Supplementary material for: Regression based predictor for p53 transactivation
Source: BMC Bioinformatics. 2009 Jul 14;10:215. doi: 10.1186/1471-2105-10-215 (PMC2719629; doi:10.1186/1471-2105-10-215)
Supplement: Additional file 1 — A list of 199 validated p53 RE acquired from 4 publications with their transactivation prediction by our algorithm and binding affinity prediction by Veprintsev algorithm. [file 1471-2105-10-215-S1.xls]

## Sheet: Sheet1
Chr	Start	End	Genes	Jegga	Riley	Horvath	Ma	Sum	Sequence	20bpSequence	Spacer Length	Transactivation Capability	Veprintsev Prediction
chr5	57793857	57793877	PLK2	1	1	1	1	4	GGGCAAGTCCAGGCATGTTT	GGGCAAGTCCAGGCATGTTT	0	4	-7.29
chr6	36752203	36752223	CDKN1A	1	1	1	1	4	GAACATGTCCCAACATGTTG	GAACATGTCCCAACATGTTG	0	4	-7.11
chr8	103318243	103318263	RRM2B	1	1	1	1	4	AGACATGCCTGGGCATGTCA	AGACATGCCTGGGCATGTCA	0	4	-7.46
chr3	49370957	49370977	GPX1	0	1	1	1	3	AGGCATGTCTGGTCTGGCCC	AGGCATGTCTGGTCTGGCCC	0	4	-6.6
chr8	27564568	27564588	SCARA3	0	1	1	1	3	GGGCAAGCCCAGACAAGTTG	GGGCAAGCCCAGACAAGTTG	0	4	-7.02
chr8	96020185	96020205	TP53INP1	0	1	1	1	3	AAACATGTTCCCCCAAGTTC	AAACATGTTCCCCCAAGTTC	0	4	-6.25
chr1	113048061	113048081	PPM1J	0	1	1	0	2	GGGCTTGCTCAGGCATGTTC	GGGCTTGCTCAGGCATGTTC	0	4	-7.24
chr18	59294973	59294994	SERPINB5	0	1	1	0	2	GAACATGTTGGAGGCCTTTTG	GAACATGTTGAGGCCTTTTG	1	4	-6.19
chr7	150321653	150321676	NOS3	0	1	0	1	2	GAGCCTCCCAGCCGGGCTTGTTC	GAGCCTCCCAGGGCTTGTTC	3	4	-6.19
chr10	90702801	90702821	ACTA2	0	1	0	0	1	GGGCAGATGCAGGCATGGTT	GGGCAGATGCAGGCATGGTT	0	4	-5.86
chr11	5668356	5668376	TRIM22	0	1	0	0	1	TGACATGTCTAGGCATGTAG	TGACATGTCTAGGCATGTAG	0	4	-7.22
chr11	47193105	47193126	DDB2	0	1	0	0	1	GAACAAGCCCTGGGCATGTTT	GAACAAGCCCGGGCATGTTT	1	4	-7.34
chr3	50280795	50280817	SEMA3B	0	0	1	0	1	TTGCATGCCCAGAGACATGTCT	TTGCATGCCCAGACATGTCT	2	4	-7.31
chr3	190989526	190989549	TP63	0	1	0	0	1	TAACTTGTTATTGAAACATGCTC	TAACTTGTTAAAACATGCTC	3	4	-6.82
chr5	172130046	172130068	DUSP1	0	0	1	0	1	AAACAAAGCCAATGACAAGTTC	AAACAAAGCCTGACAAGTTC	2	4	-5.94
chr7	128369512	128369534	IRF5	0	1	0	0	1	AGGCATGCCACAAGGCATGGTC	AGGCATGCCAAGGCATGGTC	2	4	-6.98
chr1	27060405	27060427	SFN	1	1	1	1	4	TAGCATTAGCCCAGACATGTCC	TAGCATTAGCAGACATGTCC	2	3	-6.67
chr1	67925045	67925065	GADD45A	1	1	1	1	4	GAACATGTCTAAGCATGCTG	GAACATGTCTAAGCATGCTG	0	3	-7.23
chr10	90741045	90741065	FAS-ACTA2	1	1	1	1	4	GGACAAGCCCTGACAAGCCA	GGACAAGCCCTGACAAGCCA	0	3	-7
chr16	54068957	54068977	MMP2	1	1	1	1	4	AGACAAGCCTGAACTTGTCT	AGACAAGCCTGAACTTGTCT	0	3	-7.01
chr6	36753085	36753105	CDKN1A	1	1	1	1	4	GAAGAAGACTGGGCATGTCT	GAAGAAGACTGGGCATGTCT	0	3	-6.54
chr7	100556944	100556964	SERPINE1	1	1	1	1	4	ACACATGCCTCAGCAAGTCC	ACACATGCCTCAGCAAGTCC	0	3	-6.91
chr8	22982079	22982099	TNFRSF10B	1	1	1	1	4	CGTCTTGCCCGGACATGCCC	CGTCTTGCCCGGACATGCCC	0	3	-7.09
chr1	41720667	41720687	EDN2	1	1	1	0	3	GGGCATGCCCGGGCTTGCAG	GGGCATGCCCGGGCTTGCAG	0	3	-7.24
chr15	61236486	61236506	RPS27L	1	1	1	0	3	GGGCAAGTCACTACATGCCC	GGGCAAGTCACTACATGCCC	0	3	-6.95
chr2	70634502	70634522	TGFA	0	1	1	1	3	AGACTAGGCAGGGCCTGCCC	AGACTAGGCAGGGCCTGCCC	0	3	-6.25
chr5	57794079	57794102	PLK2	0	1	1	1	3	AAGCTAGTTTACACACCATGTCT	AAGCTAGTTTCACCATGTCT	3	3	-6.23
chr10	73703379	73703399	DDIT4	0	1	1	0	2	AAACAAGTCTTTCCTTGATC	AAACAAGTCTTTCCTTGATC	0	3	-6.21
chr10	102096561	102096582	SCD	0	1	0	1	2	GGGCCGGTCCTGGGCTAGGCT	GGGCCGGTCCGGGCTAGGCT	1	3	-5.92
chr10	112246486	112246507	DUSP5	0	1	1	0	2	CAACAAGCCCTTGTCTAGTGC	CAACAAGCCCTGTCTAGTGC	1	3	-6.39
chr11	104411146	104411166	CASP1	0	1	1	0	2	GTGCATGCATATGCATGTCT	GTGCATGCATATGCATGTCT	0	3	-7.1
chr12	4301041	4301063	C12orf5	0	1	1	0	2	AGACATGTCCACAGACTTGTCT	AGACATGTCCAGACTTGTCT	2	3	-7.22
chr12	67489006	67489027	MDM2	1	0	1	0	2	GAGTTAAGTCCTGACTTGTCT	GAGTTAAGTCTGACTTGTCT	1	3	-6.51
chr16	55963634	55963655	CX3CL1	0	1	0	1	2	GGGCATGTTCCCAGCTTGTGG	GGGCATGTTCCAGCTTGTGG	1	3	-6.78
chr21	44595751	44595771	TRPM2	0	1	0	1	2	TGCCTTGCTCAGGCCTGCTT	TGCCTTGCTCAGGCCTGCTT	0	3	-6.37
chr22	19714728	19714750	SLC7A4	0	1	0	1	2	GAACAAGGGCATGAGCTTGTCT	GAACAAGGGCGAGCTTGTCT	2	3	-6.35
chr3	180270669	180270689	ZMAT3	1	0	1	0	2	AGGCATGTCTGGACTTGTTT	AGGCATGTCTGGACTTGTTT	0	3	-7.19
chr4	110838080	110838104	CASP6	0	1	1	0	2	AGACTTGTCTCAAACTCCTTGCCT	AGACTTGTCTCTCCTTGCCT	4	3	-6.31
chr6	109436913	109436933	SESN1	0	1	1	0	2	TGACTTGTGGAGACTTGTCC	TGACTTGTGGAGACTTGTCC	0	3	-6.62
chr6	138466899	138466919	PERP	1	1	0	0	2	GAACAAGCTGGAGCTTGCCT	GAACAAGCTGGAGCTTGCCT	0	3	-6.88
chr8	23016746	23016766	TNFRSF10C	0	1	1	0	2	GGGCATGTCCGGGCAGGACG	GGGCATGTCCGGGCAGGACG	0	3	-6.83
chr8	143894248	143894268	GML	0	1	0	1	2	ATGCTTGCCCAGGCATGTCC	ATGCTTGCCCAGGCATGTCC	0	3	-7.22
chr1	3597019	3597039	TP73	0	0	1	0	1	GGGCAAGCTGAGGCCTGCCC	GGGCAAGCTGAGGCCTGCCC	0	3	-6.84
chr1	16356669	16356692	EPHA2	0	1	0	0	1	AGACATGCCTGGCCAACATGGTG	AGACATGCCTCAACATGGTG	3	3	-6.71
chr1	174445169	174445191	RFWD2	0	1	0	0	1	GTGACTGTTCACAGGCAAGTCT	GTGACTGTTCAGGCAAGTCT	2	3	-6.01
chr10	99299917	99299937	UBTD1	0	0	1	0	1	GAGCAAGCCCAGACTTGTCA	GAGCAAGCCCAGACTTGTCA	0	3	-7.11
chr11	61765840	61765860	SCGB1D2	0	0	1	0	1	GGTCTTGTTTAGACTTGCTC	GGTCTTGTTTAGACTTGCTC	0	3	-6.8
chr11	94067390	94067410	PIWIL4-AMOTL1	0	0	0	1	1	GGACTTGCCTGGCCTTGCCT	GGACTTGCCTGGCCTTGCCT	0	3	-6.69
chr11	123039639	123039659	SCN3B	0	1	0	0	1	AGGCAAGGCAGAGCAAGTCA	AGGCAAGGCAGAGCAAGTCA	0	3	-6.43
chr12	46580351	46580374	VDR	0	1	0	0	1	AAACTAGTTAGTACATCTAACCT	AAACTAGTTACATCTAACCT	3	3	-5.97
chr12	119368522	119368542	TRIAP1	0	1	0	0	1	CTTCATGTCCGTGCATGCCT	CTTCATGTCCGTGCATGCCT	0	3	-7
chr13	40930826	40930849	C13orf15	0	1	0	0	1	AGGCGAGTTTAAGCAGCTTGTCC	AGGCGAGTTTCAGCTTGTCC	3	3	-6.55
chr13	110602820	110602840	ARHGEF7	0	0	1	0	1	AAACATGTCAGCACTTGCTT	AAACATGTCAGCACTTGCTT	0	3	-6.78
chr14	54673995	54674020	LGALS3	0	1	0	0	1	GGGCTTGCAAGCTGGAGCCTTGTTT	GGGCTTGCAAAGCCTTGTTT	5	3	-6.39
chr14	74815750	74815770	FOS	0	0	1	0	1	ACGCTTGCCATAGTAAGAAT	ACGCTTGCCATAGTAAGAAT	0	3	-5.77
chr14	103984242	103984262	SIVA1	0	0	1	0	1	CTACATGCACACGCATGCAT	CTACATGCACACGCATGCAT	0	3	-6.78
chr14	103985697	103985717	SIVA1	0	0	1	0	1	GTACTTGGCAGGGCATGTCT	GTACTTGGCAGGGCATGTCT	0	3	-6.66
chr16	2052178	2052199	TSC2	0	1	0	0	1	TAACAAGCTCGGGGCTAGCCC	TAACAAGCTCGGGCTAGCCC	1	3	-6.88
chr18	59295048	59295070	SERPINB5	0	0	1	0	1	CAAGCTGCCAAGAGGCTTGAGT	CAAGCTGCCAAGGCTTGAGT	2	3	-5.76
chr2	32344454	32344474	NLRC4	0	1	0	0	1	AAACTACCAGGAACATGTCT	AAACTACCAGGAACATGTCT	0	3	-6.07
chr2	201755016	201755041	CASP10	0	1	0	0	1	AAACTTGCTGGTTTAAATCTTGGCT	AAACTTGCTGAATCTTGGCT	5	3	-6.1
chr2	216663904	216663925	XRCC5	0	0	1	0	1	GAACTAGTTTTAAACATGTTC	GAACTAGTTTAAACATGTTC	1	3	-6.82
chr21	45697014	45697034	COL18A1	0	1	0	0	1	TGACATGTGTGAGCATGTAT	TGACATGTGTGAGCATGTAT	0	3	-6.92
chr21	45697490	45697510	COL18A1	0	1	0	0	1	TGACATGTGTGAGCATGTAT	TGACATGTGTGAGCATGTAT	0	3	-6.92
chr4	3044348	3044371	HTT	0	1	0	0	1	CGCCATGTTGGCCAGGCTGGTCT	CGCCATGTTGAGGCTGGTCT	3	3	-6.11
chr4	157912211	157912231	PDGFC	0	0	1	0	1	GGGCAAGTCTGAACATGACC	GGGCAAGTCTGAACATGACC	0	3	-7.07
chr6	18495403	18495423	RNF144B	0	1	0	0	1	AGACAGGTCCTGACAAGCAG	AGACAGGTCCTGACAAGCAG	0	3	-6.57
chr6	30962948	30962968	DDR1	0	1	0	0	1	GAGCTGGTCCAGGCTTATCT	GAGCTGGTCCAGGCTTATCT	0	3	-6.42
chr6	32929057	32929083	TAP1	0	1	0	0	1	AGGCAAGTCCCGGCAGGGCCAAGCCC	AGGCAAGTCCGGCCAAGCCC	6	3	-6.67
chr6	106653150	106653170	PRDM1	0	1	0	0	1	GTGCAAGTCTGGACATGTTT	GTGCAAGTCTGGACATGTTT	0	3	-7.14
chr7	81237689	81237712	HGF	0	0	0	1	1	TTTAAACAGGAAAATACATGTGT	TTTAAACAGGATACATGTGT	3	3	-6.2
chr7	81237692	81237712	HGF	0	1	0	0	1	AAACAGGAAAATACATGTGT	AAACAGGAAAATACATGTGT	0	3	-6.2
chr8	23077114	23077134	TNFRSF10D	0	1	0	0	1	CGTCCTGCCCAGACATGCCC	CGTCCTGCCCAGACATGCCC	0	3	-6.8
chr8	23138085	23138105	TNFRSF10A	0	1	0	0	1	CCTCCTGCCCGGACATGCCC	CCTCCTGCCCGGACATGCCC	0	3	-6.65
chr9	12683313	12683335	TYRP1	0	1	0	0	1	AGACCAGCCCCCCGCCTAGTTT	AGACCAGCCCCGCCTAGTTT	2	3	-5.88
chrX	123305964	123305989	SH2D1A	0	1	0	0	1	CAACACTGCACTAGTGGGCTGGCTC	CAACACTGCAGGGCTGGCTC	5	3	-5.28
chr11	128316010	128316030	P53AIP1	1	1	1	1	4	CGACAAGCCCGGGCAAGAGA	CGACAAGCCCGGGCAAGAGA	0	2	-6.73
chr19	52426416	52426436	BBC3	1	1	1	1	4	GGACAAGTCAGGACTTGCAG	GGACAAGTCAGGACTTGCAG	0	2	-6.86
chr20	5048820	5048840	PCNA	1	1	1	1	4	GAACAAGTCCGGGCATATGT	GAACAAGTCCGGGCATATGT	0	2	-6.83
chr7	45924205	45924226	IGFBP3	1	1	1	1	4	AAGCATGTTGGTGGCTTGTTT	AAGCATGTTGTGGCTTGTTT	1	2	-6.89
chr10	89613056	89613090	PTEN	1	1	1	0	3	GAGCAAGCCCCAGGCAGCTACACTGGGCATGCTC	GAGCAAGCCCGGGCATGCTC	14	2	-6.37
chr12	97562604	97562637	APAF1	1	1	1	0	3	AGACATGTCTGGAGACCCTAGGACGACAAGCCC	AGACATGTCTCGACAAGCCC	13	2	-7.09
chr19	18357995	18358015	GDF15	0	1	1	1	3	AGCCATGCCCGGGCAAGAAC	AGCCATGCCCGGGCAAGAAC	0	2	-6.7
chr19	54150281	54150301	BAX	1	1	0	1	3	GGGCAGGCCCGGGCTTGTCG	GGGCAGGCCCGGGCTTGTCG	0	2	-6.99
chr3	51972514	51972544	PCBP4	0	1	1	1	3	CAACTTGTCCAGAGCCTCGGTCTTAAGTTC	CAACTTGTCCTCTTAAGTTC	10	2	-6.11
chr1	3597019	3597050	TP73	1	1	0	0	2	GGGCAAGCTGAGGCCTGCCCCGGACTTGGAT	GGGCAAGCTGGGACTTGGAT	11	2	-6.84
chr1	45038182	45038208	PLK3	0	1	1	0	2	TAACATGCCCGGGCAAAAGCGAGCGC	TAACATGCCCAAGCGAGCGC	6	2	-6.67
chr1	74963571	74963594	CRYZ	0	1	0	1	2	AAACAGGTTTAATGGACTTGCAG	AAACAGGTTTGGACTTGCAG	3	2	-6.58
chr11	1742149	1742171	HCCA2	0	1	0	1	2	AAGCCTCTTGCAAACCAAGGTT	AAGCCTCTTGAACCAAGGTT	2	2	-4.88
chr11	44542896	44542921	CD82	0	1	0	1	2	AGGCAAGCTGGGGCAGCTCAAGCCT	AGGCAAGCTGGCTCAAGCCT	5	2	-6.37
chr12	45037705	45037735	SLC38A2	0	1	0	1	2	AACCATGCTGTTACACGCACCAGCTTGTCC	AACCATGCTGCAGCTTGTCC	10	2	-6.58
chr12	118590207	118590227	PRKAB1	0	1	1	0	2	GTTCTTGCCGCGGCTTGCCT	GTTCTTGCCGCGGCTTGCCT	0	2	-6.68
chr2	10505289	10505319	ODC1	0	1	0	1	2	GGGCCCGCTCGTCTGTACCAAGGCGAGCCC	GGGCCCGCTCAGGCGAGCCC	10	2	-6.16
chr2	10506213	10506238	ODC1	0	1	0	1	2	GGTCTCGCCCGCCTGGAACTGGTCC	GGTCTCGCCCGAACTGGTCC	5	2	-6.15
chr22	16619482	16619502	BID	0	1	1	0	2	AGGCATGCACCATCATGCCC	AGGCATGCACCATCATGCCC	0	2	-6.93
chr3	51971561	51971583	PCBP4	0	1	0	1	2	GTGCTAAGTCTGGGCCAAGACC	GTGCTAAGTCGGCCAAGACC	2	2	-5.76
chr5	137695539	137695570	CDC25C	0	1	0	1	2	GTGCTTGCTCTGGAAATGGTAAGACTTGCCC	GTGCTTGCTCAGACTTGCCC	11	2	-6.96
chr8	134379021	134379053	NDRG1	0	1	1	0	2	GTTCATGTGCGCGCTCGTGCGTGTGCATGTGG	GTTCATGTGCGTGCATGTGG	12	2	-6.58
chr1	3556357	3556385	TP73	0	1	0	0	1	GTACTTGCCGTCCGGGGAGAACTTGCAG	GTACTTGCCGGAACTTGCAG	8	2	-6.65
chr1	45038182	45038202	PLK3	1	0	0	0	1	TAACATGCCCGGGCAAAAGC	TAACATGCCCGGGCAAAAGC	0	2	-6.66
chr1	199704206	199704232	PHLDA3	0	0	1	0	1	TGGCCTGCTGGTTCTTGAACTTGACC	TGGCCTGCTGGAACTTGACC	6	2	-6.38
chr10	71563262	71563292	AIFM2	0	1	0	0	1	GGGCATGGCCAGGCACGGTGGCTCATGCCT	GGGCATGGCCGCTCATGCCT	10	2	-6.55
chr12	46580341	46580361	VDR	0	1	0	0	1	CAACTTGTTCAAACTAGTTA	CAACTTGTTCAAACTAGTTA	0	2	-6.46
chr13	27967922	27967947	FLT1	0	0	1	0	1	GCTCAGGTCCCAGGGGAGCGTGTCC	GCTCAGGTCCGAGCGTGTCC	5	2	-6.46
chr14	23810329	23810357	RABGGTA	0	1	0	0	1	GGACAGGCTTTGCACGTTCCACAAGAGG	GGACAGGCTTCCACAAGAGG	8	2	-6.01
chr14	74815729	74815770	FOS	1	0	0	0	1	GGACTTGCTCTGAGCGCACGCACGCTTGCCATAGTAAGAAT	GGACTTGCTCTAGTAAGAAT	21	2	-6.75
chr15	72074708	72074736	PML	0	1	0	0	1	GCGCTGGCCTGGAGCCAGGGGCATGTCC	GCGCTGGCCTGGGCATGTCC	8	2	-6.84
chr17	7531634	7531654	TP53	0	1	0	0	1	TGACAAGTAAGGGCAAGTAA	TGACAAGTAAGGGCAAGTAA	0	2	-6.68
chr18	26876753	26876779	DSC3	0	0	1	0	1	AGGCTTGCCTGCCCGGGAGCAACTTC	AGGCTTGCCTGAGCAACTTC	6	2	-6.43
chr18	48118858	48118878	DSCC1	0	0	1	0	1	CAGCATGTTCACACAAGCCA	CAGCATGTTCACACAAGCCA	0	2	-6.67
chr18	59294973	59294993	SERPINB5	0	0	0	1	1	GAACATGTTGGAGGCCTTTT	GAACATGTTGGAGGCCTTTT	0	2	-5.29
chr19	884567	884587	ARID3A	0	1	0	0	1	GGACACGCTGGGACATGCCT	GGACACGCTGGGACATGCCT	0	2	-6.96
chr19	52426499	52426520	BBC3	0	0	0	1	1	GGCCTAGCCCAAGGCAAGGAG	GGCCTAGCCCAGGCAAGGAG	1	2	-5.99
chr21	44596128	44596152	TRPM2	0	0	0	1	1	TGACCTGCTTCCCAGGGCCTGCTT	TGACCTGCTTGGGCCTGCTT	4	2	-6.51
chr21	45316681	45316701	ADARB1	0	0	1	0	1	GGACAAGTTGAAACTTGCAC	GGACAAGTTGAAACTTGCAC	0	2	-6.73
chr3	14197496	14197516	XPC	1	0	0	0	1	AGGCATGTGCCACCATGCCC	AGGCATGTGCCACCATGCCC	0	2	-6.52
chr3	27739622	27739643	EOMES	0	0	1	0	1	GGGCAAGTTGGAGACAGGCCC	GGGCAAGTTGAGACAGGCCC	1	2	-6.62
chr3	50282310	50282330	SEMA3B	1	0	0	0	1	CCACCTGTCTGAGCATGCCC	CCACCTGTCTGAGCATGCCC	0	2	-6.67
chr4	3072172	3072198	HTT	0	1	0	0	1	GGGCCTGCTTCCAGTTAAGCTTGCTT	GGGCCTGCTTAAGCTTGCTT	6	2	-6.64
chr5	82804021	82804042	VCAN	0	1	0	0	1	AGACTTGCCACAGACAAGTCC	AGACTTGCCAAGACAAGTCC	1	2	-6.94
chr6	29635900	29635920	UBD	0	1	0	0	1	CCACGCCACTGAGCATGCCT	CCACGCCACTGAGCATGCCT	0	2	-5.68
chr6	36750473	36750504	CDKN1A	0	0	1	0	1	AAACATGCCCAGCGGCAAGGCCAACAAGCTG	AAACATGCCCCAACAAGCTG	11	2	-6.9
chr6	44322841	44322871	HSP90AB1	0	1	0	0	1	GGGACTGTCTGGGTATCGGAAAGCAAGCCT	GGGACTGTCTAAGCAAGCCT	10	2	-6.08
chr6	74285783	74285805	EEF1A1	0	1	0	0	1	AGATGTCCCTGTAATCATGTTT	AGATGTCCCTAATCATGTTT	2	2	-5.87
chr7	22517822	22517844	EEF1A1	0	0	0	1	1	AGATGTCCCTGTAATCATGTTT	AGATGTCCCTAATCATGTTT	2	2	-5.87
chr7	87068175	87068208	ABCB1	0	1	0	0	1	TGCTCAGCCCACGCCCCGGCGCTGTTCCTGCCC	TGCTCAGCCCGTTCCTGCCC	13	2	-5.96
chr8	82806744	82806782	CHMP4C	0	1	0	0	1	AAACAAGCCCAGTAGCAGCAGCTGCTCCGAGCTTGCCC	AAACAAGCCCGAGCTTGCCC	18	2	-6.05
chr8	96030946	96030966	TP53INP1	1	0	0	0	1	AAACAAGCCCGGGCAACAAA	AAACAAGCCCGGGCAACAAA	0	2	-6.29
chr9	12683372	12683392	TYRP1	0	1	0	0	1	CCACATGCACTTAACAGTTC	CCACATGCACTTAACAGTTC	0	2	-5.64
chr9	97121068	97121098	FANCC	0	1	0	0	1	AAAATAGCTCTCAAGTATTTAAACATGTCC	AAAATAGCTCAAACATGTCC	10	2	-6.64
chr7	45923286	45923306	IGFBP3	1	1	1	1	4	AGGCTTGGCAGGTCTTGCCC	AGGCTTGGCAGGTCTTGCCC	0	1	-6.35
chr1	151806760	151806780	S100A2	1	1	0	1	3	GAACGTGCCCACACATGCCC	GAACGTGCCCACACATGCCC	0	1	-6.93
chr12	67488969	67488989	MDM2	1	1	1	0	3	GGTCAAGTTCAGACACGTTC	GGTCAAGTTCAGACACGTTC	0	1	-6.76
chr19	18357117	18357137	GDF15	0	1	1	1	3	CATCTTGCCCAGACTTGTCT	CATCTTGCCCAGACTTGTCT	0	1	-6.82
chr19	54149512	54149533	BAX	1	0	1	1	3	TCACAAGTTAGAGACAAGCCT	TCACAAGTTAAGACAAGCCT	1	1	-6.59
chr19	54149523	54149543	BAX	1	0	1	1	3	AGACAAGCCTGGGCGTGGGC	AGACAAGCCTGGGCGTGGGC	0	1	-6.47
chr2	24161538	24161558	TP53I3	1	0	1	1	3	GAGCATGGGTGGGCAAGCTG	GAGCATGGGTGGGCAAGCTG	0	1	-6.44
chr3	37010250	37010271	MLH1	1	1	1	0	3	AGGCATGTACAGCGCATGCCC	AGGCATGTACGCGCATGCCC	1	1	-7.07
chr5	57793124	57793147	PLK2	0	1	1	1	3	AGGCAAGTTAAGGAATCATGACC	AGGCAAGTTAAATCATGACC	3	1	-6.6
chr6	144311856	144311876	PLAGL1	1	1	1	0	3	AAGCTAGTCTAGTCTAGTTG	AAGCTAGTCTAGTCTAGTTG	0	1	-6.29
chr1	210848346	210848383	ATF3	0	1	1	0	2	AGTCATGCCGCTGGCTTGGGCACCATTGGTCATGCCT	AGTCATGCCGGGTCATGCCT	17	1	-6.42
chr10	53741909	53741935	DKK1	0	1	1	0	2	AGCCAAGCTTTTAATGAACCAAGTTC	AGCCAAGCTTAACCAAGTTC	6	1	-6.03
chr11	794413	794441	LRDD	0	1	1	0	2	AGACATGTCCCAGCACGCAGGCAGGCCT	AGACATGTCCAGGCAGGCCT	8	1	-6.96
chr12	67489007	67489027	MDM2	0	1	0	1	2	AGTTAAGTCCTGACTTGTCT	AGTTAAGTCCTGACTTGTCT	0	1	-6.51
chr17	24094290	24094310	TRAF4	1	0	1	0	2	GGGCAAGCCAGGGCCTGCCT	GGGCAAGCCAGGGCCTGCCT	0	1	-6.93
chr17	70380715	70380735	FDXR	0	1	1	0	2	GGGCAAGCCCGCTCCTGCCC	GGGCAAGCCCGCTCCTGCCC	0	1	-6.56
chr18	55718022	55718042	PMAIP1	1	0	1	0	2	GAGCGTGTCCGGGCAGGTCG	GAGCGTGTCCGGGCAGGTCG	0	1	-6.67
chr2	47483592	47483613	MSH2	1	1	0	0	2	GACCTAGGCGCAGGCATGCGC	GACCTAGGCGAGGCATGCGC	1	1	-6
chr21	44596119	44596152	TRPM2	0	1	0	1	2	GAGCAGGTCTGACCTGCTTCCCAGGGCCTGCTT	GAGCAGGTCTGGGCCTGCTT	13	1	-6.72
chr6	74286407	74286431	EEF1A1	0	1	0	1	2	GGACTTGCCCGAATCTACGTGTCC	GGACTTGCCCCTACGTGTCC	4	1	-6.75
chr6	138470599	138470625	PERP	1	0	1	0	2	GGTGGTCAGCAGTGCCATATCTGAGT	GGTGGTCAGCATATCTGAGT	6	1	-5.37
chr7	6012201	6012223	PMS2	0	1	1	0	2	TTACAAGAAACAAATCAAGTAT	TTACAAGAAAAATCAAGTAT	2	1	-6.02
chr7	55054198	55054221	EGFR	0	1	0	1	2	GAGCTAGACGTCCGGGCAGCCCC	GAGCTAGACGGGGCAGCCCC	3	1	-5.81
chr1	3556375	3556406	TP73	0	1	0	0	1	GAACTTGCAGAGTAAGCTGGAGAGCTTGAAT	GAACTTGCAGGAGCTTGAAT	11	1	-6.53
chr11	47193095	47193115	DDB2	0	0	1	0	1	AAGCTGGTTTGAACAAGCCC	AAGCTGGTTTGAACAAGCCC	0	1	-6.43
chr11	123016907	123016927	SCN3B	0	1	0	0	1	GAACTAGCTCAGCCTTGCCA	GAACTAGCTCAGCCTTGCCA	0	1	-6.38
chr12	12117279	12117299	BCL2L14	0	1	0	0	1	AGCCAAGGCTGGTCTTGAAC	AGCCAAGGCTGGTCTTGAAC	0	1	-5.84
chr16	2042520	2042552	TSC2	0	1	0	0	1	AGGCTAGTCTGAAACTCCTGGGCTGACGTGAC	AGGCTAGTCTCTGACGTGAC	12	1	-5.94
chr16	31121810	31121832	PYCARD	0	1	0	0	1	CTGCTTGTCTCTGGGCTTGCAC	CTGCTTGTCTGGGCTTGCAC	2	1	-6.85
chr17	73721904	73721927	BIRC5	0	1	0	0	1	GGGCGTGCGCTCCCGACATGCCC	GGGCGTGCGCCGACATGCCC	3	1	-6.86
chr2	119719077	119719099	STEAP3	0	1	0	0	1	AGACAAGCATAGGGACATGCTC	AGACAAGCATGGACATGCTC	2	1	-7.14
chr3	188945440	188945473	BCL6	0	1	0	0	1	AGACTAGCCCGAATCACCCCCCAAGCACTGTCT	AGACTAGCCCAGCACTGTCT	13	1	-5.99
chr5	112101251	112101284	APC	0	1	0	0	1	GGGCATACCCCCGAGGGGTACGGGGCTAGGGCT	GGGCATACCCGGCTAGGGCT	13	1	-6.11
chr5	162797509	162797529	CCNG1	0	1	0	0	1	GCACAAGCCCAGGCTAGTCC	GCACAAGCCCAGGCTAGTCC	0	1	-6.87
chr6	36753090	36753110	CDKN1A	0	1	0	0	1	AGACTGGGCATGTCTGGGCA	AGACTGGGCATGTCTGGGCA	0	1	-4.94
chr6	74285584	74285606	EEF1A1	0	1	0	0	1	GGGCATGCTCTCGGGTCTGCCC	GGGCATGCTCGGGTCTGCCC	2	1	-6.61
chr7	115952056	115952087	CAV1	0	1	0	0	1	GCCCAAGCACCCCAGCGCGGGAGAAACGTTC	GCCCAAGCACAGAAACGTTC	11	1	-5.71
chr7	143976188	143976210	EEF1A1	0	0	0	1	1	GGGCATGCTCTCGGGTCTGCCC	GGGCATGCTCGGGTCTGCCC	2	1	-6.61
chr8	26331012	26331037	BNIP3L	0	1	0	0	1	AAGCTAGTCTCAGTGGCGCATGCCT	AAGCTAGTCTGCGCATGCCT	5	1	-6.74
chr9	12683362	12683382	TYRP1	0	1	0	0	1	AGGCAGCAATCCACATGCAC	AGGCAGCAATCCACATGCAC	0	1	-5.6
chr11	1741922	1741942	CTSD	1	1	1	1	4	GGGTCAGCCCGGCCCAGCTT	GGGTCAGCCCGGCCCAGCTT	0	0	-5.56
chr1	201541260	201541281	BTG2	0	1	1	1	3	AGTCCGGGCAGAGCCCGAGCA	AGTCCGGGCAAGCCCGAGCA	1	0	-4.94
chr11	122437378	122437406	HSPA8	0	1	0	1	2	AAGCACGCGCGAGGTCCAGAACTAGTGC	AAGCACGCGCGAACTAGTGC	8	0	-6.22
chr14	95740863	95740883	BDKRB2	0	1	0	1	2	GGAAGTGCCCAGGAGGCTGA	GGAAGTGCCCAGGAGGCTGA	0	0	-4.5
chr21	44595746	44595771	TRPM2	0	1	0	1	2	GGCCTTGCCTTGCTCAGGCCTGCTT	GGCCTTGCCTAGGCCTGCTT	5	0	-6.51
chr7	36395089	36395115	ANLN	0	1	0	1	2	GAACTGGCTTTTCTGAGGGCCAGGCC	GAACTGGCTTGGGCCAGGCC	6	0	-5.93
chr7	116099461	116099495	MET	0	1	0	1	2	GGACGGACAGCACGCGAGGCAGACAGACACGTGC	GGACGGACAGAGACACGTGC	14	0	-6.2
chr10	71563349	71563378	AIFM2	0	1	0	0	1	AGACCAGCCTGGGCAACATAGCGAGACCT	AGACCAGCCTAGCGAGACCT	9	0	-6
chr11	47193095	47193126	DDB2	1	0	0	0	1	AAGCTGGTTTGAACAAGCCCTGGGCATGTTT	AAGCTGGTTTGGGCATGTTT	11	0	-7.34
chr12	51585037	51585059	KRT8	0	1	0	0	1	AGGCAGGAGTGGAGGCAGGCGG	AGGCAGGAGTAGGCAGGCGG	2	0	-5.85
chr13	47775969	47775993	RB1	0	1	0	0	1	GGGCGTGCCCCGACGTGCGCGCGC	GGGCGTGCCCGTGCGCGCGC	4	0	-6.65
chr14	74815729	74815750	FOS	0	0	1	0	1	GGACTTGCTCTGAGCGCACGC	GGACTTGCTCGAGCGCACGC	1	0	-6.11
chr14	99020377	99020399	CCNK	0	1	0	0	1	AAACTAGCTTGCAGACATGCTG	AAACTAGCTTAGACATGCTG	2	0	-6.81
chr14	103982438	103982463	SIVA1	0	0	1	0	1	TGCACAAGCCTTGGGTTGTCTGGAG	TGCACAAGCCTTGTCTGGAG	5	0	-6.3
chr17	1905566	1905588	HIC1	0	1	0	0	1	GGGCGCTGCCCTGGCACAGCTC	GGGCGCTGCCGGCACAGCTC	2	0	-5.03
chr19	10166755	10166782	DNMT1	0	1	0	0	1	GGCCATGCCCAGGGAACACGCATGCGC	GGCCATGCCCACGCATGCGC	7	0	-6.71
chr19	45623873	45623893	SERTAD1	0	0	1	0	1	GGGCTTCAGGGCGCATGCCC	GGGCTTCAGGGCGCATGCCC	0	0	-5.83
chr2	47483387	47483420	MSH2	0	1	0	0	1	AGGCTAGTTTTTTTTTTGTTTTCAAGTTTCCTT	AGGCTAGTTTAAGTTTCCTT	13	0	-6.2
chr2	70635082	70635102	TGFA	0	0	0	1	1	CCGCTTGCCAAGACTTGGCT	CCGCTTGCCAAGACTTGGCT	0	0	-6.3
chr4	3061437	3061464	HTT	0	1	0	0	1	ATGCTTGTTCTACAGAAGAGCATGTTA	ATGCTTGTTCGAGCATGTTA	7	0	-6.9
chr5	162796872	162796893	CCNG1	1	0	0	0	1	TGACCTGACCCAGGCGAGGGT	TGACCTGACCAGGCGAGGGT	1	0	-5.63
chr5	172129553	172129574	DUSP1	0	1	0	0	1	CCCATTTGCCTGGGCAGGACC	CCCATTTGCCGGGCAGGACC	1	0	-6.15
chr6	30820528	30820550	IER3	0	1	0	0	1	GGCACATGTCGAGGCATGTGGC	GGCACATGTCGGCATGTGGC	2	0	-6.93
chr6	134661532	134661554	TPK1	0	0	0	1	1	AGGCAGGAGTGGAGGCAGGCGG	AGGCAGGAGTAGGCAGGCGG	2	0	-5.85
chr6	160036333	160036358	SOD2	0	0	1	0	1	AGGACATGCCCTTTAGAACAAGCAC	AGGACATGCCGAACAAGCAC	5	0	-7.15
chr7	2239405	2239425	MAD1L1	0	1	0	0	1	ACTCAGTATCAGCTTGAATC	ACTCAGTATCAGCTTGAATC	0	0	-3.74
chr9	12683325	12683348	TYRP1	0	1	0	0	1	CGCCTAGTTTGGGTGAGCAGATT	CGCCTAGTTTTGAGCAGATT	3	0	-5.26
chr9	12683339	12683371	TYRP1	0	1	0	0	1	GAGCAGATTTGGGATTAATTATCAGGCAGCAA	GAGCAGATTTCAGGCAGCAA	12	0	-5.35
chrX	123305989	123306014	SH2D1A	0	1	0	0	1	GGCTGGCTCAGCTGTCAGCTTGCTT	GGCTGGCTCACAGCTTGCTT	5	0	-5.57
