# Supplementary material for: Regression based predictor for p53 transactivation
Source: BMC Bioinformatics. 2009 Jul 14;10:215. doi: 10.1186/1471-2105-10-215 (PMC2719629; doi:10.1186/1471-2105-10-215)
Supplement: Additional file 2 — A prioritized list of 2026 predicted p53 RE acquired from 3 publications with their prediction score from p53MH and our algorithm. [file 1471-2105-10-215-S2.xls]

## Sheet: Sheet1
	p53 Res with =100 p53MH Score and transactivation prediction of 4 (High affinity)
	p53 Res with =100 p53MH Score and transactivation prediction of 3 (Moderate affinity)
	p53 Res with 70<= p53MH Score <100 and transactivation prediction of 4 or 3 (High/Moderate affinity)
Chr	start	end	genes	Hearnes	Wei	Xie	Sum	Sequence	20bpSequence	SpacerLength	p53MHScore	Transactivation Capability Prediction	IsValidated?
chr1	113048061	113048081	PPM1J	0	0	1	1	GGGCTTGCTCAGGCATGTTC	GGGCTTGCTCAGGCATGTTC	0	100	4	Y
chr1	210865885	210865908	ATF3	0	1	0	1	AGGCAAGTCCTCAGAGCATGTTT	AGGCAAGTCCGAGCATGTTT	3	100	4	N
chr10	14167552	14167577	FRMD4A	0	1	0	1	AAGCTTGCTTTCAGAGGGCTTGCCT	AAGCTTGCTTGGGCTTGCCT	5	100	4	N
chr11	47193105	47193126	DDB2	0	1	0	1	GAACAAGCCCTGGGCATGTTT	GAACAAGCCCGGGCATGTTT	1	100	4	Y
chr11	74540123	74540146	SLCO2B1	1	0	0	1	GAGCAAGCCTGGGGGACATGTTC	GAGCAAGCCTGGACATGTTC	3	100	4	N
chr11	83032605	83032636	DLG2	0	0	1	1	GAACATGTCCATGGCTGTCTCAGACTTGTTT	GAACATGTCCAGACTTGTTT	11	100	4	N
chr13	98270727	98270761	DOCK9	0	0	1	1	GGGCAAGTCCACAGTGCAAAGTAAAAGCAAGTTT	GGGCAAGTCCAAGCAAGTTT	14	100	4	N
chr14	31884451	31884471	AKAP6	0	0	1	1	AGACATGTTTGGGCATGTCT	AGACATGTTTGGGCATGTCT	0	100	4	N
chr14	78316130	78316162	NRXN3	0	0	1	1	AGACTTGCCCAACTAGACATCAAGGCATGTTT	AGACTTGCCCAGGCATGTTT	12	100	4	N
chr14	80618516	80618537	TSHR	0	0	1	1	AAACTTGCTTCAAGCTAGCCC	AAACTTGCTTAAGCTAGCCC	1	100	4	N
chr16	54067700	54067729	MMP2	0	1	0	1	AGGCAAGTCCATAAAGTGAAAGCAAGTTT	AGGCAAGTCCAAGCAAGTTT	9	100	4	N
chr16	9796860	9796894	GRIN2A	0	0	1	1	AAACTTGCTTTGACTTTACTCCATGGACTTGCCC	AAACTTGCTTGGACTTGCCC	14	100	4	N
chr17	28722009	28722043	ACCN1	0	0	1	1	AGGCAAGTCCGCAGTGCAAAGCGAAAGCAAGTTT	AGGCAAGTCCAAGCAAGTTT	14	100	4	N
chr17	36930241	36930270	KRT15	0	0	1	1	GAACATGCCCTGTGAGCCTGAGCATGTTC	GAACATGCCCGAGCATGTTC	9	100	4	N
chr19	58490331	58490351	BIRC8	0	0	1	1	GGACATGCCTGGGCATGTCT	GGACATGCCTGGGCATGTCT	0	100	4	N
chr2	226209743	226209763	KIAA1486	0	1	0	1	GAACATGCCTGGGCTAGCCT	GAACATGCCTGGGCTAGCCT	0	100	4	N
chr3	61206990	61207024	FHIT	1	0	0	1	AAACTTGCTTTCACTTTACTCTGTGGACTTGCCC	AAACTTGCTTGGACTTGCCC	14	100	4	N
chr4	40721763	40721784	APBB2	1	0	0	1	AAACTTGTTTCAGGCTAGCCC	AAACTTGTTTAGGCTAGCCC	1	100	4	N
chr5	57793857	57793877	PLK2	0	1	0	1	GGGCAAGTCCAGGCATGTTT	GGGCAAGTCCAGGCATGTTT	0	100	4	Y
chr6	151220175	151220195	MTHFD1L	0	1	0	1	GGACATGCCTGGGCATGTCC	GGACATGCCTGGGCATGTCC	0	100	4	N
chr7	151016282	151016302	PRKAG2	0	1	0	1	GAGCATGTCTGAACATGTTC	GAGCATGTCTGAACATGTTC	0	100	4	N
chr7	55176461	55176487	EGFR	0	0	1	1	AAACATGCCTTTCAAAGAACTAGTTC	AAACATGCCTGAACTAGTTC	6	100	4	N
chrX	31592231	31592252	DMD	0	0	1	1	AAACATGCTCTGGACTAGCCT	AAACATGCTCGGACTAGCCT	1	100	4	N
chr1	67930106	67930127	GADD45A	1	1	0	2	AGGCATGTTTGGAGCTAGCTT	AGGCATGTTTGAGCTAGCTT	1	100	3	N
chr10	69093604	69093628	CTNNA3	0	1	0	1	AAGCTAGTTCACTTAGACAAGCCC	AAGCTAGTTCAGACAAGCCC	4	100	3	N
chr12	23888271	23888296	SOX5	0	0	1	1	AGGCTTGCCTACCTTAAACTTGCTC	AGGCTTGCCTAAACTTGCTC	5	100	3	N
chr13	47538880	47538900	MED4	1	0	0	1	GGGCTTGTCTGGGCATGCCC	GGGCTTGTCTGGGCATGCCC	0	100	3	N
chr13	47544597	47544617	MED4	1	0	0	1	GGGCTTGTCTGGGCATGCCC	GGGCTTGTCTGGGCATGCCC	0	100	3	N
chr13	98460583	98460609	DOCK9	0	0	1	1	AGGCTAGCCCCATCACAAACTTGCCT	AGGCTAGCCCAAACTTGCCT	6	100	3	N
chr14	74546222	74546243	MLH3	1	0	0	1	AGGCTTGTTTGAGGCTTGTTT	AGGCTTGTTTAGGCTTGTTT	1	100	3	N
chr14	77988743	77988767	NRXN3	0	0	1	1	GAGCTTGTTTAATTAAACTAGTTC	GAGCTTGTTTAAACTAGTTC	4	100	3	N
chr14	78577027	78577052	NRXN3	0	0	1	1	GGGCATGTCCTAGTTAGGCAAGTCC	GGGCATGTCCAGGCAAGTCC	5	100	3	N
chr15	47705326	47705346	DTWD1	0	1	0	1	AGGCATGTCTGGACATGTTT	AGGCATGTCTGGACATGTTT	0	100	3	N
chr15	71204897	71204918	NEO1	0	1	0	1	AGACAAGTTTAAAGCTAGTCC	AGACAAGTTTAAGCTAGTCC	1	100	3	N
chr15	90412887	90412909	SLCO3A1	0	0	1	1	AAGCAAGCCTCTGAACATGCTC	AAGCAAGCCTGAACATGCTC	2	100	3	N
chr16	18927335	18927355	TMC7	0	0	1	1	AGGCTAGCTCAGGCTTGTTC	AGGCTAGCTCAGGCTTGTTC	0	100	3	N
chr16	31192747	31192767	ITGAM	0	1	0	1	GGGCTAGCCTGGGCATGTCC	GGGCTAGCCTGGGCATGTCC	0	100	3	N
chr16	54068957	54068977	MMP2	0	1	0	1	AGACAAGCCTGAACTTGTCT	AGACAAGCCTGAACTTGTCT	0	100	3	Y
chr16	9764228	9764251	GRIN2A	0	0	1	1	AGGCATGTCCCGGAGACTTGCCC	AGGCATGTCCAGACTTGCCC	3	100	3	N
chr18	59135845	59135870	BCL2	1	0	0	1	GGGCTTGTTTCAGGGGAGCTTGTTT	GGGCTTGTTTGAGCTTGTTT	5	100	3	N
chr18	59292460	59292485	SERPINB5	1	0	0	1	AGGCATGTTCTCCAGAAACTAGTTT	AGGCATGTTCAAACTAGTTT	5	100	3	N
chr18	7723850	7723870	PTPRM	0	1	0	1	GGGCATGCCCAGGCAAGCCC	GGGCATGCCCAGGCAAGCCC	0	100	3	N
chr19	13410251	13410271	CACNA1A	0	0	1	1	GAACTAGCTCAGGCTAGCCT	GAACTAGCTCAGGCTAGCCT	0	100	3	N
chr19	13410296	13410316	CACNA1A	0	0	1	1	GAACTAGCTCAGGCTAGCCT	GAACTAGCTCAGGCTAGCCT	0	100	3	N
chr19	50732265	50732286	OPA3	0	0	1	1	AGGCTTGTCTCGAACTTGTTT	AGGCTTGTCTGAACTTGTTT	1	100	3	N
chr2	162506474	162506501	SLC4A10	0	1	0	1	GAGCAAGTCTTTCAAAAGAGCTTGTTT	GAGCAAGTCTGAGCTTGTTT	7	100	3	N
chr2	165863131	165863153	SCN2A	0	0	1	1	AAGCATGTCCCTAGACTTGCCT	AAGCATGTCCAGACTTGCCT	2	100	3	N
chr2	61358597	61358617	USP34	0	1	0	1	GGACTTGCCCGGACTTGCCT	GGACTTGCCCGGACTTGCCT	0	100	3	N
chr2	70590216	70590238	TGFA	0	1	0	1	AAGCAAGCCTTCAAACATGCCT	AAGCAAGCCTAAACATGCCT	2	100	3	N
chr21	21315630	21315654	NCAM2	0	0	1	1	AAACAAGCCTTAGAGAACTTGTTT	AAACAAGCCTGAACTTGTTT	4	100	3	N
chr21	21356710	21356734	NCAM2	0	0	1	1	AAGCTTGCCCTTTAGGACTTGCCC	AAGCTTGCCCGGACTTGCCC	4	100	3	N
chr3	180270669	180270689	ZMAT3	0	1	1	2	AGGCATGTCTGGACTTGTTT	AGGCATGTCTGGACTTGTTT	0	100	3	Y
chr3	190079528	190079549	LPP	0	0	1	1	AGACAAGTTCAAAACTTGTTC	AGACAAGTTCAAACTTGTTC	1	100	3	N
chr3	191060887	191060909	TP73L	1	0	0	1	GGGCAAGTCTAAGGACTTGTTT	GGGCAAGTCTGGACTTGTTT	2	100	3	N
chr3	25497947	25497969	RARB	0	0	1	1	AAGCTAGCCCAGAAGCTAGTCC	AAGCTAGCCCAAGCTAGTCC	2	100	3	N
chr3	47924442	47924471	MAP4	0	0	1	1	AGACAAGCTTTACCCAAAAGAACAAGTCC	AGACAAGCTTGAACAAGTCC	9	100	3	N
chr3	60537983	60538006	FHIT	1	0	0	1	GAGCTAGTTCAGGGAACAAGCTC	GAGCTAGTTCGAACAAGCTC	3	100	3	N
chr5	154237923	154237943	CNOT8	1	0	0	1	AAACATGCCCAAACATGCCT	AAACATGCCCAAACATGCCT	0	100	3	N
chr6	20975087	20975107	CDKAL1	0	1	0	1	AAACATGCTTGGACATGTTT	AAACATGCTTGGACATGTTT	0	100	3	N
chr6	76265387	76265411	FILIP1	0	0	1	1	GGACAAGCCTACCAGAACATGTCT	GGACAAGCCTGAACATGTCT	4	100	3	N
chr7	134277463	134277492	CALD1	0	1	1	2	GGGCTTGTTCCTTGGCTGCAGGCTTGCCT	GGGCTTGTTCAGGCTTGCCT	9	100	3	N
chr7	140214288	140214308	BRAF	0	0	1	1	GAACATGCCTGGACTAGTTT	GAACATGCCTGGACTAGTTT	0	100	3	N
chr7	30814391	30814414	FLJ22374	0	0	1	1	AGACTAGTCTTTGGAACTTGCCC	AGACTAGTCTGAACTTGCCC	3	100	3	N
chr7	40275637	40275665	C7orf10	1	0	0	1	GGACTTGCTTTTTTGCCTAGGCTTGTTT	GGACTTGCTTAGGCTTGTTT	8	100	3	N
chr7	40723614	40723634	C7orf10	1	0	0	1	GGGCATGCCCAGACAAGCCC	GGGCATGCCCAGACAAGCCC	0	100	3	N
chr8	143565001	143565026	BAI1	0	0	1	1	GAACAAGTCCCACTAAAACATGTCC	GAACAAGTCCAAACATGTCC	5	100	3	N
chr9	116276850	116276878	DFNB31	0	0	1	1	GAACAAGTCCTGTGCCACAAACTTGCCT	GAACAAGTCCAAACTTGCCT	8	100	3	N
chr9	126406370	126406390	NR6A1	0	1	0	1	AGACAAGTCCAAACTTGTCT	AGACAAGTCCAAACTTGTCT	0	100	3	N
chr9	6870048	6870074	JMJD2C	0	0	1	1	AGACTAGCTCAAGGTAAAACTTGCTT	AGACTAGCTCAAACTTGCTT	6	100	3	N
chrX	132748251	132748271	GPC3	0	1	0	1	GGGCTTGTCTGGGCATGCCC	GGGCTTGTCTGGGCATGCCC	0	100	3	N
chrX	53981816	53981843	PHF8	0	0	1	1	GAGCAAGTCTGGAGGTGGGGCATGTCC	GAGCAAGTCTGGGCATGTCC	7	100	3	N
chr1	179757748	179757768	CACNA1E	0	0	1	1	TGGCATGTCCAGGCATGTTC	TGGCATGTCCAGGCATGTTC	0	98.3	4	N
chr12	87477827	87477848	KITLG	0	1	0	1	TGACATGCCCAGGACTTGTTC	TGACATGCCCGGACTTGTTC	1	98.3	4	N
chr17	12726595	12726616	KIAA0672	0	0	1	1	GGGCATGTTTTTAACATGTTT	GGGCATGTTTTAACATGTTT	1	98.3	4	N
chr18	10514436	10514458	NAPG	0	0	1	1	GAACTTGCCTTATGACATGTTT	GAACTTGCCTTGACATGTTT	2	98.3	4	N
chr18	42702412	42702432	PIAS2	0	1	0	1	TGACATGCCCAAACATGCCT	TGACATGCCCAAACATGCCT	0	98.3	4	N
chr18	7816334	7816359	PTPRM	0	1	0	1	TAACATGCCTTTCTAGGGCTTGCTC	TAACATGCCTGGGCTTGCTC	5	98.3	4	N
chr2	157083645	157083668	GPD2	0	0	1	1	TAGCAAGTCCTTTAAGCAAGTTT	TAGCAAGTCCAAGCAAGTTT	3	98.3	4	N
chr3	147782775	147782795	PLSCR5	1	0	0	1	TGACTTGCCCAGACATGTCT	TGACTTGCCCAGACATGTCT	0	98.3	4	N
chr3	46590716	46590736	LRRC2_1,LRRC2	0	0	1	1	TGACTTGCTTGAGCATGTCT	TGACTTGCTTGAGCATGTCT	0	98.3	4	N
chr3	62041386	62041407	PTPRG	0	0	1	1	GGACTAGTTTATGGCATGCTC	GGACTAGTTTTGGCATGCTC	1	98.3	4	N
chr7	86785707	86785730	TP53AP1	0	1	0	1	GAACATGCTCCTTTAGCATGTTT	GAACATGCTCTAGCATGTTT	3	98.3	4	N
chr8	99575631	99575656	STK3	1	0	0	1	GAACATGCTTTCTTATGGCTAGTCC	GAACATGCTTTGGCTAGTCC	5	98.3	4	N
chr9	126368092	126368126	NR6A1	0	1	0	1	AGGCAAGTTCAAGGATGTTCACAACGGCATGCTT	AGGCAAGTTCCGGCATGCTT	14	98.3	4	N
chr1	205165805	205165831	FAIM3	1	0	0	1	AGGCTTGCCTGTCCCAGAGCAAGCCA	AGGCTTGCCTGAGCAAGCCA	6	95.27	4	N
chr10	112007030	112007051	MXI1	0	0	1	1	AAACAAGTTAAGGGCAAGTTT	AAACAAGTTAGGGCAAGTTT	1	95.27	4	N
chr11	117092213	117092233	DSCAML1	0	0	1	1	GAACAAGCTTGAGCAAGTTA	GAACAAGCTTGAGCAAGTTA	0	95.27	4	N
chr12	117951917	117951948	KIAA1853	0	0	1	1	AAACATGTTTTGATGGTGATGGAACTTGCCG	AAACATGTTTGAACTTGCCG	11	95.27	4	N
chr12	91702553	91702573	EEA1	0	1	0	1	GAACATGCCAAGACATGTTT	GAACATGCCAAGACATGTTT	0	95.27	4	N
chr15	86525621	86525642	NTRK3	0	0	1	1	GGGCAAGCCAAAGACATGCTC	GGGCAAGCCAAGACATGCTC	1	95.27	4	N
chr17	10331743	10331763	MYH1	0	0	1	1	AAACTTGTTAAGACTTGTTT	AAACTTGTTAAGACTTGTTT	0	95.27	4	N
chr17	58057138	58057166	MRC2	0	0	1	1	GAACATGCCACACCAAGAAGACATGTCC	GAACATGCCAAGACATGTCC	8	95.27	4	N
chr18	7718509	7718529	PTPRM	0	1	0	1	GGGCATGCCCAGGCAAGCCA	GGGCATGCCCAGGCAAGCCA	0	95.27	4	N
chr2	101243427	101243459	C2orf29	0	1	0	1	AAGCATGCCTCCACTCTGGAGCTAGCCA	AAGCATGCCTGAGCTAGCCA	8	95.27	4	N
chr2	101243431	101243459	C2orf29	0	1	0	1	AAGCATGCCTCCACTCTGGAGCTAGCCA	AAGCATGCCTGAGCTAGCCA	8	95.27	4	N
chr2	1399139	1399167	TPO	0	1	0	1	AAACATGTTAGAAGTCAAGAGCTAGTTC	AAACATGTTAGAGCTAGTTC	8	95.27	4	N
chr2	165906603	165906624	SCN2A	0	0	1	1	GAGCTAGCCGTGAGCATGTTT	GAGCTAGCCGGAGCATGTTT	1	95.27	4	N
chr2	179264675	179264700	TTN	0	0	1	1	AAACATGTCAGTAGAAAACAAGTTT	AAACATGTCAAAACAAGTTT	5	95.27	4	N
chr3	10162676	10162704	VHL	1	0	0	1	GAGCATGTCACTTCTCTCAGACTTGTTT	GAGCATGTCAAGACTTGTTT	8	95.27	4	N
chr3	180235826	180235851	ZMAT3	0	1	1	2	AAACATGCCAAGCTCAGGCTAGCTC	AAACATGCCAAGGCTAGCTC	5	95.27	4	N
chr4	40907163	40907190	APBB2	1	0	0	1	GGACAAGCCAGCCCCAAAGGCAAGTCT	GGACAAGCCAAGGCAAGTCT	7	95.27	4	N
chr7	151978069	151978095	XRCC2	1	0	0	1	AAACAAGCCTCCACCTGGGCAAGCCA	AAACAAGCCTGGGCAAGCCA	6	95.27	4	N
chr8	103318243	103318263	RRM2B	1	1	0	2	AGACATGCCTGGGCATGTCA	AGACATGCCTGGGCATGTCA	0	95.27	4	Y
chr9	118735576	118735596	ASTN2	0	1	0	1	AGGCAAGCCAAGACAAGTTT	AGGCAAGCCAAGACAAGTTT	0	95.27	4	N
chr1	34990746	34990766	GJB4	0	0	1	1	GTGCAAGCCCAGGCAAGTTT	GTGCAAGCCCAGGCAAGTTT	0	93.74	4	N
chr2	133017418	133017441	GPR39	0	1	0	1	AGGCAAGTCCCCTATGCAAGTTC	AGGCAAGTCCATGCAAGTTC	3	93.74	4	N
chr9	132616300	132616325	ABL1	1	0	0	1	GTACATGTCCTTTTGAAACTTGTTT	GTACATGTCCAAACTTGTTT	5	93.74	4	N
chrX	37928760	37928784	SRPX	1	0	0	1	GAACATGTTTTTTGGTACATGCTT	GAACATGTTTGTACATGCTT	4	93.74	4	N
chr1	202760796	202760816	MDM4	0	1	0	1	AGACATGTTCCAACATGTTG	AGACATGTTCCAACATGTTG	0	93.57	4	N
chr11	11975104	11975125	DKK3	0	1	0	1	AAGCATGCCGTTGGCATGTTC	AAGCATGCCGTGGCATGTTC	1	93.57	4	N
chr12	92597564	92597590	CRADD	1	0	0	1	TGGCATGTCACTTGGGAAGCATGTTC	TGGCATGTCAAAGCATGTTC	6	93.57	4	N
chr13	44011107	44011131	TSC22D1	0	0	1	1	AAACTTGCCAAAGGTAACAAGTTC	AAACTTGCCATAACAAGTTC	4	93.57	4	N
chr13	50842717	50842742	INTS6	1	0	0	1	GAGCAAGCCCAGTGGTGGCAAGCTA	GAGCAAGCCCTGGCAAGCTA	5	93.57	4	N
chr13	50842717	50842746	INTS6	1	0	0	1	GAGCAAGCCCAGTGGTGGCAAGCTA	GAGCAAGCCCTGGCAAGCTA	5	93.57	4	N
chr14	30507658	30507686	STRN3	0	0	1	1	CGGCAAGTCAGAAAGTTGAGGCATGTCT	CGGCAAGTCAAGGCATGTCT	8	93.57	4	N
chr18	42660340	42660364	PIAS2	0	1	0	1	TGGCATGCCACCAGAGACATGCTC	TGGCATGCCAAGACATGCTC	4	93.57	4	N
chr2	171424976	171425001	GAD1	0	0	1	1	AAACATGCTGCCAACCAGCTTGTCC	AAACATGCTGCAGCTTGTCC	5	93.57	4	N
chr20	49844720	49844744	SALL4	0	0	1	1	GAACTTGCCCAAGCTAACATGTTA	GAACTTGCCCTAACATGTTA	4	93.57	4	N
chr3	190989526	190989549	TP73L	1	0	0	1	TAACTTGTTATTGAAACATGCTC	TAACTTGTTAAAACATGCTC	3	93.57	4	Y
chr4	87932245	87932265	PTPN13	1	0	0	1	GAGCATGTTCTAACAAGTCG	GAGCATGTTCTAACAAGTCG	0	93.57	4	N
chr6	36752203	36752223	CDKN1A	0	1	1	2	GAACATGTCCCAACATGTTG	GAACATGTCCCAACATGTTG	0	93.57	4	Y
chr7	11077255	11077275	PHF14	0	1	0	1	CAACTAGTTTAAGCTTGTCA	CAACTAGTTTAAGCTTGTCA	0	93.57	4	N
chr1	46413812	46413834	TSPAN1	0	0	1	1	AACCAAGCTTCTGGGCTAGCTT	AACCAAGCTTGGGCTAGCTT	2	92.85	4	N
chr2	144873591	144873614	ZEB2	0	0	1	1	AGTCAAGCTCTGGAGGCAAGCTT	AGTCAAGCTCAGGCAAGCTT	3	92.85	4	N
chr9	116288503	116288534	DFNB31	0	0	1	1	GATCTTGTCTTTAAGACTACAAGACAAGTTC	GATCTTGTCTAGACAAGTTC	11	92.85	4	N
chr11	119521575	119521598	TRIM29	0	0	1	1	AAGCTTGTGCCCTGGGCTTGTTC	AAGCTTGTGCGGGCTTGTTC	3	92.51	4	N
chr11	59097698	59097718	OSBP	0	1	0	1	AAACTTGTACAAACATGTTC	AAACTTGTACAAACATGTTC	0	92.51	4	N
chr12	91684453	91684477	EEA1	0	1	0	1	AAACATGCTTCTGGGAACATGCAC	AAACATGCTTGAACATGCAC	4	92.51	4	N
chr2	213051217	213051238	ERBB4	0	1	0	1	GAGCTTGTACCAGGCATGTTT	GAGCTTGTACAGGCATGTTT	1	92.51	4	N
chr20	5042231	5042260	PCNA	0	1	0	1	AAACTTGTGCTTATCTTTAGGGCTTGTCC	AAACTTGTGCGGGCTTGTCC	9	92.51	4	N
chr11	5676982	5677008	TRIM22	0	1	0	1	TTACATGTCCTCATACAAACATGTTT	TTACATGTCCAAACATGTTT	6	92.04	4	N
chr12	32597308	32597336	FGD4	0	0	1	1	TAACATGTCTATGCAGGGACACATGTCC	TAACATGTCTACACATGTCC	8	92.04	4	N
chr12	97633000	97633026	APAF1	1	1	0	2	GGGCAAGCCCAGACAGCCACTTGTTT	GGGCAAGCCCCCACTTGTTT	6	92.04	4	N
chr14	102188610	102188632	RCOR1	0	0	1	1	AAGCTTGCCTGTCTGCTTGTTC	AAGCTTGCCTCTGCTTGTTC	2	92.04	4	N
chr2	105867101	105867122	NCK2	0	1	0	1	GGACAAGTCCTTTGCTTGTTT	GGACAAGTCCTTGCTTGTTT	1	92.04	4	N
chr3	50280795	50280817	GNAI2,SEMA3B	0	1	1	2	TTGCATGCCCAGAGACATGTCT	TTGCATGCCCAGACATGTCT	2	92.04	4	Y
chr4	77690295	77690323	SHROOM3	0	1	0	1	TGACATGTCCCAGTGAATGTGCATGTTT	TGACATGTCCGTGCATGTTT	8	92.04	4	N
chr10	118885188	118885210	VAX1	0	0	1	1	TGACATGCCACTTGGCAAGTTC	TGACATGCCATGGCAAGTTC	2	91.87	4	N
chr5	133357717	133357738	VDAC1	1	0	0	1	TGACATGCTCCTGGCATGTCA	TGACATGCTCTGGCATGTCA	1	91.87	4	N
chr17	24937772	24937794	ANKRD13B	0	0	1	1	TAACATGTCCCCGGCCTTGCTC	TAACATGTCCGGCCTTGCTC	2	91.14	4	N
chr18	8801672	8801695	KIAA0802	1	0	0	1	TACCATGTCCCTTAGGCAAGTCC	TACCATGTCCAGGCAAGTCC	3	91.14	4	N
chr5	154237913	154237933	CNOT8	1	0	0	1	TGCCATGCCTAAACATGCCC	TGCCATGCCTAAACATGCCC	0	91.14	4	N
chr10	96484561	96484581	CYP2C18	1	0	0	1	TGACATGTTTAGACATGTAC	TGACATGTTTAGACATGTAC	0	90.81	4	N
chr13	96705369	96705391	MBNL2	0	0	1	1	AAACATGATTCTTGGCATGTCC	AAACATGATTTGGCATGTCC	2	90.81	4	N
chr19	45725374	45725404	SPTBN4	0	0	1	1	CGGCTAGTGCCAAGGGCCTGAGGCTTGCTC	CGGCTAGTGCAGGCTTGCTC	10	90.81	4	N
chr20	4104282	4104304	SMOX	0	0	1	1	TAACATGACTGAGAGCTAGCCC	TAACATGACTGAGCTAGCCC	2	90.81	4	N
chr3	151944048	151944070	SIAH2	1	0	0	1	AGACAAGTTTGCTGACATGATC	AGACAAGTTTTGACATGATC	2	90.81	4	N
chr5	65415186	65415217	ERBB2IP	0	0	1	1	GAGCTAGCATGATCTGACCATTGGCATGTTC	GAGCTAGCATTGGCATGTTC	11	90.81	4	N
chr12	95104063	95104095	ELK3	0	0	1	1	AAGCATGCCAGTTTCTTCTCCTAAACTTGCCA	AAGCATGCCAAAACTTGCCA	12	90.54	4	N
chr11	5695715	5695738	TRIM22	0	1	0	1	TGACTTGTTCATTCTGCATGTTT	TGACTTGTTCCTGCATGTTT	3	90.34	4	N
chr16	2078970	2078997	TSC2	1	0	0	1	TGACATGCCTAGTCCTGCTACTTGCCC	TGACATGCCTCTACTTGCCC	7	90.34	4	N
chr2	220114244	220114264	ACCN4	0	0	1	1	CAGCATGCCTCCGCTAGCTC	CAGCATGCCTCCGCTAGCTC	0	90.34	4	N
chr4	81340800	81340820	PRDM8	0	0	1	1	TAACTAGTTTCTGCAAGTTC	TAACTAGTTTCTGCAAGTTC	0	90.34	4	N
chr1	3787526	3787553	DFFB	1	0	0	1	AGGCCTGCTTGTGTGGGGGACTTGTCC	AGGCCTGCTTGGACTTGTCC	7	89.75	4	N
chr11	63766704	63766736	PLCB3	0	0	1	1	GGGCAAGTCCCCTCTCGCCTCTAAGCCAGTTT	GGGCAAGTCCAAGCCAGTTT	12	89.75	4	N
chr16	31184648	31184670	ITGAM	0	1	0	1	GAACATGTCCCTGGGCCTGTCC	GAACATGTCCGGGCCTGTCC	2	89.75	4	N
chrX	153301424	153301451	ATP6AP1	0	0	1	1	AGGCCTGCCTCTCGCAGGGGCTTGCCC	AGGCCTGCCTGGGCTTGCCC	7	89.75	4	N
chr5	65492235	65492255	SFRS12	0	0	1	1	TGACATGATTTGACATGTTT	TGACATGATTTGACATGTTT	0	89.11	4	N
chr11	62048591	62048613	AHNAK	0	0	1	1	GGGCATGTTTACATGCATGTCA	GGGCATGTTTATGCATGTCA	2	89.01	4	N
chr14	98746292	98746313	BCL11B	0	0	1	1	ACACATGCTACGGACATGCCC	ACACATGCTAGGACATGCCC	1	89.01	4	N
chr6	90080574	90080603	GABRR2	0	0	1	1	AAACTTGTCATTGACAGCAGCGCATGTTC	AAACTTGTCAGCGCATGTTC	9	89.01	4	N
chr7	13979286	13979313	ETV1	0	0	1	1	AAACATGTTACAGTCAAATGCATGTTC	AAACATGTTAATGCATGTTC	7	89.01	4	N
chr12	78600482	78600508	PAWR	1	0	0	1	TGACATGCTAAGATTTGAACTTGCTG	TGACATGCTAGAACTTGCTG	6	88.84	4	N
chr5	10737492	10737517	DAP	1	0	0	1	AAACATGTCACCTCTTGACATGTTA	AAACATGTCATGACATGTTA	5	88.84	4	N
chr8	120722517	120722545	ENPP2	0	0	1	1	CAGCTTGTTGTGCATAAGGAACATGTTA	CAGCTTGTTGGAACATGTTA	8	88.84	4	N
chr12	121896000	121896028	HIP1R	0	0	1	1	GACCATGCCATGTGCCCAAGGCATGCCC	GACCATGCCAAGGCATGCCC	8	88.12	4	N
chr1	204883015	204883044	DYRK3	0	0	1	1	TAGCCTGCTCTGTTCTGGAAGGCATGCTT	TAGCCTGCTCAGGCATGCTT	9	88.05	4	N
chr17	7258262	7258292	NLGN2	0	0	1	1	TGACATGTCCCCTGAGCTCCAGGCCAGTCC	TGACATGTCCAGGCCAGTCC	10	88.05	4	N
chr22	39401651	39401671	MCHR1	1	0	0	1	GAGCCAGTCCTAACATGCTT	GAGCCAGTCCTAACATGCTT	0	88.05	4	N
chr11	124942339	124942366	EI24	1	0	0	1	AAACATGCAAGACAGGAAGACAAGTTC	AAACATGCAAAGACAAGTTC	7	87.78	4	N
chr11	1729581	1729607	CTSD	0	1	0	1	AGGCATGCCAAACGCCAGGCATGTGT	AGGCATGCCAAGGCATGTGT	6	87.78	4	N
chr12	78813087	78813109	PPP1R12A	0	0	1	1	GGGCTAGCCCATAGGCAAGTAA	GGGCTAGCCCAGGCAAGTAA	2	87.78	4	N
chr13	47558830	47558861	MED4	1	0	0	1	GAACTAGCAATATGGCAACATGAGCAAGTTT	GAACTAGCAAGAGCAAGTTT	11	87.78	4	N
chr17	7414240	7414265	CD68	0	0	1	1	AAACATGCAGATCCTGAGCTTGCCC	AAACATGCAGGAGCTTGCCC	5	87.78	4	N
chr2	70309502	70309531	TIA1	1	0	0	1	GAACTAGCACCAAAGTAGCGGACAAGTTA	GAACTAGCACGGACAAGTTA	9	87.78	4	N
chr2	88688355	88688377	EIF2AK3	0	1	0	1	GAGCAAGCCAGGAGGCAAGTAT	GAGCAAGCCAAGGCAAGTAT	2	87.78	4	N
chr20	35091236	35091263	RBL1	1	1	0	2	GGACTTGTACAGTGCAAAAACATGTTG	GGACTTGTACAAACATGTTG	7	87.78	4	N
chr21	42285129	42285152	ZNF295	0	0	1	1	GGACTTGCAAGAGGAGCATGCTC	GGACTTGCAAGAGCATGCTC	3	87.78	4	N
chr22	37247792	37247812	DMC1	1	0	0	1	AAACAAGCAGAGGCTTGTTC	AAACAAGCAGAGGCTTGTTC	0	87.78	4	N
chr7	120381891	120381921	ING3	0	0	1	1	GGACATGTGTTTGTGAGTAAAGACATGTTA	GGACATGTGTAGACATGTTA	10	87.78	4	N
chr8	38346198	38346222	WHSC1L1	0	0	1	1	AAACATGTGACTAAAGACTAGTTC	AAACATGTGAAGACTAGTTC	4	87.78	4	N
chr8	67672597	67672617	MYBL1	0	1	0	1	AAACATGCTGAAACTTGTAC	AAACATGCTGAAACTTGTAC	0	87.78	4	N
chr9	101633512	101633533	NR4A3	0	0	1	1	AAACATGTCTTAGACTTGACA	AAACATGTCTAGACTTGACA	1	87.78	4	N
chr17	56836249	56836279	TBX2	0	0	1	1	GCGCAAGCCCGCGGGCGGGTGTGCATGCTT	GCGCAAGCCCGTGCATGCTT	10	87.48	4	N
chr9	33248837	33248863	BAG1	1	0	0	1	GAACATGTCCCCATAACCACAAGTTA	GAACATGTCCCCACAAGTTA	6	87.31	4	N
chr1	154360530	154360559	LMNA	1	0	0	1	AGCCATGCCTGCTGTGGGTGCACATGCCC	AGCCATGCCTGCACATGCCC	9	86.59	4	N
chr5	54427745	54427767	GZMA	1	0	0	1	GCACATGTCTTAAGCCATGTCC	GCACATGTCTAGCCATGTCC	2	86.59	4	N
chr12	56219420	56219447	MBD6	0	0	1	1	GTACTAGCACATGTGCAGAACATGTTT	GTACTAGCACGAACATGTTT	7	86.25	4	N
chr12	56219426	56219447	MBD6	0	0	1	1	GCACATGTGCAGAACATGTTT	GCACATGTGCGAACATGTTT	1	86.25	4	N
chr16	66837597	66837617	LYPLA3	1	0	0	1	ACACATGCTTGGACTAGACT	ACACATGCTTGGACTAGACT	0	86.25	4	N
chr20	41534161	41534185	SFRS6	0	0	1	1	ACACTTGCACACCTGGGCTTGCTC	ACACTTGCACGGGCTTGCTC	4	86.25	4	N
chr4	105624543	105624573	CXXC4	0	0	1	1	GTGCAAGTATAGGAACAAGGAAACATGTTT	GTGCAAGTATAAACATGTTT	10	86.25	4	N
chr10	104206503	104206524	TMEM180,C10orf95	1	0	0	1	GGGCTAGCCCTTGACATGATA	GGGCTAGCCCTGACATGATA	1	86.08	4	N
chr10	88445615	88445638	LDB3	0	0	1	1	CAGCATGTAACCCAGACATGCCC	CAGCATGTAAAGACATGCCC	3	86.08	4	N
chr18	39111817	39111837	SYT4	0	0	1	1	TAACATGCAAAAACATGTTT	TAACATGCAAAAACATGTTT	0	86.08	4	N
chr22	19664969	19664991	LZTR1	0	0	1	1	GGACATGATAAATGACATGCTC	GGACATGATATGACATGCTC	2	86.08	4	N
chr8	75049804	75049830	TCEB1	1	0	0	1	TAACATGTCAAATCAAAAACATGTAT	TAACATGTCAAAACATGTAT	6	86.08	4	N
chr17	72040025	72040055	CYGB	1	0	0	1	AGACATGCCTTACCTGGAGCAGGCTGGCCC	AGACATGCCTAGGCTGGCCC	10	85.69	4	N
chr19	54078492	54078526	PPP1R15A	1	0	0	1	AAACTTGCTTTCACTTGACTCTACGGACTGGCCC	AAACTTGCTTGGACTGGCCC	14	85.69	4	N
chr20	61339270	61339296	BIRC7	1	0	0	1	AAGCAAGCCTGGCCCCAGACTGGCCT	AAGCAAGCCTAGACTGGCCT	6	85.69	4	N
chr3	50131440	50131460	RBM5	0	0	1	1	AAGCATGTCTGAGCCAGTCA	AAGCATGTCTGAGCCAGTCA	0	85.02	4	N
chr9	138119530	138119556	LOC402382	1	0	0	1	GGGCAAGCCCTCCCCGTCCCTTGTCT	GGGCAAGCCCTCCCTTGTCT	6	84.89	4	N
chr6	30979626	30979648	DDR1	0	0	1	1	TACCATGCCCACTAACATGCTG	TACCATGCCCTAACATGCTG	2	84.71	4	N
chr11	62451951	62451976	CHRM1	0	0	1	1	GTACATGCCAGAGCCAGACTAGTTG	GTACATGCCAAGACTAGTTG	5	84.28	4	N
chr11	46361739	46361759	MDK	0	0	1	1	AATCATGCCCTGCCTTGTCC	AATCATGCCCTGCCTTGTCC	0	83.99	4	N
chr1	45037192	45037214	PLK3	0	1	0	1	TACCTTGTTTATCTGCTTGCCT	TACCTTGTTTCTGCTTGCCT	2	83.18	4	N
chr22	44074963	44074983	UPK3A	0	0	1	1	GGACAAGTCCTTGCCAGCTT	GGACAAGTCCTTGCCAGCTT	0	81.79	4	N
chr11	63789747	63789770	BAD	1	0	0	1	GAGCATGTTGCCCAAACAGGCTC	GAGCATGTTGAAACAGGCTC	3	80.96	4	N
chr3	54946870	54946895	LRTM1	0	0	1	1	GGACTAGCAGAAGGCGGGCATGATC	GGACTAGCAGGGGCATGATC	5	80.3	4	N
chr6	30820529	30820549	IER3	1	0	0	1	GCACATGTCGAGGCATGTGG	GCACATGTCGAGGCATGTGG	0	76.8	4	N
chr1	205145869	205145892	IL24,FAIM3	1	0	0	1	CAGCTTGCTTTGAAAACATGTTT	CAGCTTGCTTAAACATGTTT	3	98.3	3	N
chr1	29114744	29114768	EPB41	1	0	0	1	TGACTAGTCTGTGGAGACTTGTTT	TGACTAGTCTAGACTTGTTT	4	98.3	3	N
chr1	3571613	3571633	TP73	1	1	0	2	AGGCATGCTCCAACTTGCTT	AGGCATGCTCCAACTTGCTT	0	98.3	3	N
chr1	50944188	50944208	FAF1	1	0	0	1	GAACAAGTTCTAGCTTGCTT	GAACAAGTTCTAGCTTGCTT	0	98.3	3	N
chr10	50391341	50391362	PGBD3	0	0	1	1	CAGCTAGCTCTGGACAAGTTT	CAGCTAGCTCGGACAAGTTT	1	98.3	3	N
chr13	95982591	95982614	HS6ST3	0	0	1	1	TAGCTTGTTTTAGAAACTTGCTC	TAGCTTGTTTAAACTTGCTC	3	98.3	3	N
chr13	96005834	96005855	HS6ST3	0	0	1	1	GGGCTTGTCTACAACATGCTC	GGGCTTGTCTCAACATGCTC	1	98.3	3	N
chr15	45858599	45858621	SEMA6D	0	0	1	1	TGACATGTTTTGAAACATGCTT	TGACATGTTTAAACATGCTT	2	98.3	3	N
chr16	2052178	2052199	TSC2	1	0	0	1	TAACAAGCTCGGGGCTAGCCC	TAACAAGCTCGGGCTAGCCC	1	98.3	3	Y
chr16	4887494	4887515	PPL	0	0	1	1	CGGCAAGCTTGGGACATGTCT	CGGCAAGCTTGGACATGTCT	1	98.3	3	N
chr17	11097254	11097278	FLJ45455	0	0	1	1	CGACTTGCCTTCCTGAACTTGTCC	CGACTTGCCTGAACTTGTCC	4	98.3	3	N
chr17	11305866	11305888	FLJ45455	0	0	1	1	AAGCATGCTCTCCAGCAAGTCC	AAGCATGCTCCAGCAAGTCC	2	98.3	3	N
chr17	56734197	56734220	BCAS3	0	1	0	1	AGGCTAGTTCTGTCAGCTAGTCC	AGGCTAGTTCCAGCTAGTCC	3	98.3	3	N
chr18	8714608	8714628	KIAA0802	1	0	0	1	AGACTTGCCTTGGCTTGTCT	AGACTTGCCTTGGCTTGTCT	0	98.3	3	N
chr19	47048853	47048885	RPS19	0	0	1	1	AAACAAGCTTAAAGAGGTAAAGTAACTTGCCC	AAACAAGCTTTAACTTGCCC	12	98.3	3	N
chr2	157082299	157082329	GPD2	0	0	1	1	AGACATGTCCTAGCATTTTCTAACTTGCCT	AGACATGTCCTAACTTGCCT	10	98.3	3	N
chr2	179375763	179375786	TTN	0	0	1	1	TGACAAGCCCAGGAGGCATGCCC	TGACAAGCCCAGGCATGCCC	3	98.3	3	N
chr3	186840562	186840584	SENP2	0	0	1	1	AAGCAAGTCTACTGGCATGTTT	AAGCAAGTCTTGGCATGTTT	2	98.3	3	N
chr3	25472997	25473022	RARB	0	0	1	1	TGGCATGTTCGCCTGAGGCTAGCTT	TGGCATGTTCAGGCTAGCTT	5	98.3	3	N
chr3	62170386	62170410	PTPRG	0	0	1	1	TGGCATGTCCGTGGGAACAAGCTC	TGGCATGTCCGAACAAGCTC	4	98.3	3	N
chr4	26828712	26828734	FLJ45721	0	0	1	1	AGGCATGCCTCATAACTAGCTT	AGGCATGCCTTAACTAGCTT	2	98.3	3	N
chr4	30387731	30387755	PCDH7	0	1	0	1	TAACAAGTTTGACAAAACTTGCTT	TAACAAGTTTAAACTTGCTT	4	98.3	3	N
chr6	31499673	31499694	MICA	1	0	0	1	AGGCAAGCTTCCAGCTTGCTT	AGGCAAGCTTCAGCTTGCTT	1	98.3	3	N
chr7	8502869	8502899	NXPH1	0	0	1	1	AGGCATGCTTTACTTTGAGATAACTTGTCC	AGGCATGCTTTAACTTGTCC	10	98.3	3	N
chr7	8506821	8506843	NXPH1	0	0	1	1	GAGCTTGTTTCTTAACTAGCTT	GAGCTTGTTTTAACTAGCTT	2	98.3	3	N
chr8	123995355	123995378	ZHX2	0	0	1	1	CAGCTAGCTCCTGGGGCAAGCCT	CAGCTAGCTCGGGCAAGCCT	3	98.3	3	N
chr1	222107835	222107860	TP53BP2	1	0	0	1	CAACATGTCTCAACTCAGCATGTCT	CAACATGTCTCAGCATGTCT	5	96.6	3	N
chr12	76924432	76924457	NAV3	0	1	0	1	CAGCAAGCCCTGGCGCAGCAAGTCC	CAGCAAGCCCCAGCAAGTCC	5	96.6	3	N
chr15	90493305	90493330	SLCO3A1	0	0	1	1	TGACTAGTCTCTTATTAGCTTGCCC	TGACTAGTCTTAGCTTGCCC	5	96.6	3	N
chr15	96308995	96309017	ARRDC4	0	0	1	1	TGACTTGCTTAATAGCTTGTCT	TGACTTGCTTTAGCTTGTCT	2	96.6	3	N
chr18	2830465	2830486	EMILIN2	1	0	0	1	TAACTTGTTCATGACTAGTCC	TAACTTGTTCTGACTAGTCC	1	96.6	3	N
chr2	220091450	220091470	ACCN4	0	0	1	1	TGGCTAGCTCCAGCTAGTTT	TGGCTAGCTCCAGCTAGTTT	0	96.6	3	N
chr20	4088759	4088785	SMOX	0	0	1	1	TGGCTAGTTTAGTGCCTGGCAAGCCT	TGGCTAGTTTTGGCAAGCCT	6	96.6	3	N
chr22	39894820	39894844	EP300	0	0	1	1	TGACTAGCTCACAGTGGCTAGCTC	TGACTAGCTCTGGCTAGCTC	4	96.6	3	N
chr7	76076743	76076767	POMZP3	0	0	1	1	TGACAAGTTCATACCAACATGTCC	TGACAAGTTCCAACATGTCC	4	96.6	3	N
chr9	132540918	132540942	PRDM12	0	0	1	1	CGACTTGCCCGAGGTGACTTGCTC	CGACTTGCCCTGACTTGCTC	4	96.6	3	N
chr1	29399663	29399689	MECR	0	0	1	1	GAGCAAGCCGTGGCTGGGGCATGTCC	GAGCAAGCCGGGGCATGTCC	6	95.27	3	N
chr1	67925045	67925065	GADD45A	1	1	0	2	GAACATGTCTAAGCATGCTG	GAACATGTCTAAGCATGCTG	0	95.27	3	Y
chr10	111753356	111753378	ADD3	0	0	1	1	AAGCATGTCGAGAAACTTGTTT	AAGCATGTCGAAACTTGTTT	2	95.27	3	N
chr10	68799038	68799062	CTNNA3	0	1	0	1	AGACTTGCTGGTCAAGACTTGCTC	AGACTTGCTGAGACTTGCTC	4	95.27	3	N
chr11	10165492	10165513	SBF2	0	0	1	1	GGGCTTGCTGAAAGCATGTCC	GGGCTTGCTGAAGCATGTCC	1	95.27	3	N
chr11	116946240	116946263	DSCAML1	0	0	1	1	AGACTTGCTCATAGAACATGCCG	AGACTTGCTCGAACATGCCG	3	95.27	3	N
chr12	78741428	78741454	PPP1R12A	0	0	1	1	AAGCTAGCCAATATCTGAGCTAGTTT	AAGCTAGCCAGAGCTAGTTT	6	95.27	3	N
chr12	87463338	87463358	KITLG	0	1	0	1	GAACAAGCTGGGGCAAGCCC	GAACAAGCTGGGGCAAGCCC	0	95.27	3	N
chr13	60050277	60050308	TDRD3	0	0	1	1	AGGCTAGCTGCCCATTTCGTAAGGCTAGTTC	AGGCTAGCTGAGGCTAGTTC	11	95.27	3	N
chr13	83340968	83340992	SLITRK1	0	0	1	1	AGACTTGCCTAACAGAACTAGTTA	AGACTTGCCTGAACTAGTTA	4	95.27	3	N
chr13	93793961	93793982	GPC6	1	0	0	1	GAGCTTGTTTAAAACTTGTTA	GAGCTTGTTTAAACTTGTTA	1	95.27	3	N
chr17	15807972	15807992	ADORA2B	0	1	0	1	AGACATGTCTGAACTTGCTG	AGACATGTCTGAACTTGCTG	0	95.27	3	N
chr18	29836277	29836302	NOL4	0	0	1	1	AAACATGCCATGCTTAGGCTTGTCT	AAACATGCCAAGGCTTGTCT	5	95.27	3	N
chr18	30571979	30572003	DTNA	0	0	1	1	AGACATGCCTATTGGAACTAGCCA	AGACATGCCTGAACTAGCCA	4	95.27	3	N
chr18	30672734	30672756	DTNA	0	0	1	1	AGGCTAGCTGATGAACATGTTC	AGGCTAGCTGGAACATGTTC	2	95.27	3	N
chr2	132889930	132889958	GPR39	0	1	0	1	GGGCATGCTTCCCACCTGGGGCTTGCTG	GGGCATGCTTGGGCTTGCTG	8	95.27	3	N
chr2	206253899	206253921	NRP2	1	0	0	1	AGGCTAGCCAAGAGACATGCTC	AGGCTAGCCAAGACATGCTC	2	95.27	3	N
chr2	212137572	212137592	ERBB4	0	1	0	1	AGACATGTTCAGACATGCCA	AGACATGTTCAGACATGCCA	0	95.27	3	N
chr2	212727508	212727528	ERBB4	0	1	0	1	AGACATGTCTAGGCTAGTTA	AGACATGTCTAGGCTAGTTA	0	95.27	3	N
chr20	4069701	4069729	SMOX	0	0	1	1	AGGCTTGCCTTCCCATCAGAGCTTGCTG	AGGCTTGCCTGAGCTTGCTG	8	95.27	3	N
chr20	45082299	45082320	EYA2	0	0	1	1	GAGCAAGCTTTAGACAAGCCA	GAGCAAGCTTAGACAAGCCA	1	95.27	3	N
chr20	9567487	9567511	PAK7	0	0	1	1	GAACTAGCTTGGCAAAGCTTGCTG	GAACTAGCTTAAGCTTGCTG	4	95.27	3	N
chr5	11401450	11401471	CTNND2	0	0	1	1	AGGCAAGTCATAAACTTGCTC	AGGCAAGTCAAAACTTGCTC	1	95.27	3	N
chr5	11519304	11519332	CTNND2	0	0	1	1	GGGCTTGCTATGTTGCCCAAGCTAGTCC	GGGCTTGCTAAAGCTAGTCC	8	95.27	3	N
chr5	118687454	118687474	TNFAIP8	0	1	0	1	AGACTTGTTGAGACTTGTCT	AGACTTGTTGAGACTTGTCT	0	95.27	3	N
chr5	36924991	36925017	NIPBL	0	0	1	1	GGGCTTGCTAAATACTGAGCAAGTTT	GGGCTTGCTAGAGCAAGTTT	6	95.27	3	N
chr6	138466899	138466919	PERP	0	1	0	1	GAACAAGCTGGAGCTTGCCT	GAACAAGCTGGAGCTTGCCT	0	95.27	3	Y
chr6	151363905	151363928	MTHFD1L	0	1	0	1	GAGCTAGTTGCAAGGACTAGTTC	GAGCTAGTTGGGACTAGTTC	3	95.27	3	N
chr7	152006066	152006089	XRCC2	1	0	0	1	AGACATGTCAGCTGAACTAGTTT	AGACATGTCAGAACTAGTTT	3	95.27	3	N
chr7	86790447	86790467	TP53AP1	0	1	0	1	GAGCATGTCTGGACAAGTCA	GAGCATGTCTGGACAAGTCA	0	95.27	3	N
chr7	86798375	86798395	TP53AP1	0	1	0	1	GGGCTTGTCTGGGCAAGTCA	GGGCTTGTCTGGGCAAGTCA	0	95.27	3	N
chr9	123107982	123108006	GSN	1	0	0	1	GGGCTTGTTATGCAAGACTTGTTC	GGGCTTGTTAAGACTTGTTC	4	95.27	3	N
chr9	81489469	81489489	TLE4	0	0	1	1	AGGCTAGCCAAGGCTTGTTC	AGGCTAGCCAAGGCTTGTTC	0	95.27	3	N
chr10	96432705	96432728	CYP2C18	1	0	0	1	AGGCAAGCTCCCTGTGCAAGTTC	AGGCAAGCTCGTGCAAGTTC	3	93.74	3	N
chr11	101711872	101711892	BIRC3	1	0	0	1	GAACATGTTTATGCTTGTTT	GAACATGTTTATGCTTGTTT	0	93.74	3	N
chr11	47225305	47225330	DDB2	0	1	0	1	AGACAAGCCCTCTCTACGCATGTCT	AGACAAGCCCACGCATGTCT	5	93.74	3	N
chr11	93806042	93806062	MRE11A	1	0	0	1	AAGCTTGTTTACACTTGTTC	AAGCTTGTTTACACTTGTTC	0	93.74	3	N
chr13	20498711	20498737	LATS2	0	1	0	1	GTACAAGTCTTTTTGTAGACATGTTT	GTACAAGTCTAGACATGTTT	6	93.74	3	N
chr13	24338873	24338899	RNF17	0	0	1	1	GTACAAGTTTTTATGTAGACATGTTT	GTACAAGTTTAGACATGTTT	6	93.74	3	N
chr13	47909167	47909187	RB1	1	0	0	1	AGACAAGTTCATGCTTGCCT	AGACAAGTTCATGCTTGCCT	0	93.74	3	N
chr13	95197439	95197468	DNAJC3	1	0	0	1	GTGCATGTTCTTTGCAAAGAAGCTAGTCT	GTGCATGTTCAAGCTAGTCT	9	93.74	3	N
chr13	99709288	99709308	PCCA	0	1	0	1	AAACATGCCTATGCTTGTCT	AAACATGCCTATGCTTGTCT	0	93.74	3	N
chr14	75487704	75487734	TGFB3	0	0	1	1	AAACTAGCCCAGGCATGGTGGTACATGCCT	AAACTAGCCCGTACATGCCT	10	93.74	3	N
chr17	56480518	56480539	BCAS3	0	1	0	1	AGACAAGCCCTGCACTTGCCT	AGACAAGCCCGCACTTGCCT	1	93.74	3	N
chr18	54010105	54010130	NEDD4L	0	1	0	1	GTACAAGCTTGATAAAAACTTGCTT	GTACAAGCTTAAACTTGCTT	5	93.74	3	N
chr2	218868036	218868056	TMBIM1	0	0	1	1	AGGCAAGCCCACACAAGCCT	AGGCAAGCCCACACAAGCCT	0	93.74	3	N
chr20	32595742	32595765	MAP1LC3A	0	0	1	1	GAACATGTTCAAAATACTAGTCC	GAACATGTTCATACTAGTCC	3	93.74	3	N
chr20	33696697	33696717	CPNE1	0	0	1	1	AGACTAGTTTACACTTGTTC	AGACTAGTTTACACTTGTTC	0	93.74	3	N
chr4	185797976	185798002	CASP3	1	0	0	1	ACACAAGCCTATAACAGAACTTGCTC	ACACAAGCCTGAACTTGCTC	6	93.74	3	N
chr6	106653150	106653170	PRDM1	0	1	0	1	GTGCAAGTCTGGACATGTTT	GTGCAAGTCTGGACATGTTT	0	93.74	3	Y
chr8	6393282	6393302	ANGPT2	0	0	1	1	GGGCAAGTCCATGCTAGCCT	GGGCAAGTCCATGCTAGCCT	0	93.74	3	N
chr9	102281936	102281963	TMEFF1	0	0	1	1	GGACAAGTTTTTTGTGGACACATGTTT	GGACAAGTTTACACATGTTT	7	93.74	3	N
chr1	21984616	21984638	USP48	0	0	1	1	GGGCATGTCTTTTAGCATGCTA	GGGCATGTCTTAGCATGCTA	2	93.57	3	N
chr10	90741045	90741065	FAS	1	1	0	2	GGACAAGCCCTGACAAGCCA	GGACAAGCCCTGACAAGCCA	0	93.57	3	Y
chr11	11960464	11960488	DKK3	0	1	0	1	TGGCAAGTTGGCAGAAACATGTCC	TGGCAAGTTGAAACATGTCC	4	93.57	3	N
chr11	45116212	45116234	PRDM11	1	0	0	1	AAGCTTGTTGAGTAACTTGCTC	AAGCTTGTTGTAACTTGCTC	2	93.57	3	N
chr12	119604254	119604277	KIAA0152	0	0	1	1	CGACATGTTGGCCAGGCTAGTCT	CGACATGTTGAGGCTAGTCT	3	93.57	3	N
chr12	91680887	91680907	EEA1	0	1	0	1	TAGCATGTCTGAACAAGCCA	TAGCATGTCTGAACAAGCCA	0	93.57	3	N
chr14	31683636	31683659	ARHGAP5	0	1	0	1	CAACATGTTGGCCAGGCTTGTCT	CAACATGTTGAGGCTTGTCT	3	93.57	3	N
chr15	27770696	27770716	TJP1	1	0	0	1	CAGCATGTTGAGACATGTTT	CAGCATGTTGAGACATGTTT	0	93.57	3	N
chr16	2704564	2704586	KCTD5	0	0	1	1	GGGCAAGTCACTTAACAAGTTC	GGGCAAGTCATAACAAGTTC	2	93.57	3	N
chr16	52041415	52041435	RBL2	1	0	0	1	TAACAAGTTTAGGCTTGTTG	TAACAAGTTTAGGCTTGTTG	0	93.57	3	N
chr16	66728246	66728267	NFATC3	1	0	0	1	CAACATGTTGAGAGCTTGTCT	CAACATGTTGGAGCTTGTCT	1	93.57	3	N
chr17	35714465	35714486	RARA	0	0	1	1	AGACTTGCCTGTGGCTAGCTA	AGACTTGCCTTGGCTAGCTA	1	93.57	3	N
chr17	58986989	58987011	WDR68	0	0	1	1	TGGCTTGCCTAAGGACTTGCTG	TGGCTTGCCTGGACTTGCTG	2	93.57	3	N
chr17	7397983	7398010	TNFSF12	1	0	0	1	CAACTTGCTGATTATGAAAGCAAGCTT	CAACTTGCTGAAGCAAGCTT	7	93.57	3	N
chr18	42637524	42637554	PIAS2	0	1	0	1	TAGCTTGTCAAATAGCAGGTGGGCATGTCT	TAGCTTGTCAGGGCATGTCT	10	93.57	3	N
chr2	32514732	32514753	BIRC6	1	0	0	1	TAACAAGCCCCAAACTTGTTA	TAACAAGCCCAAACTTGTTA	1	93.57	3	N
chr22	17297228	17297248	PRODH	0	1	0	1	CGACATGCTGAGGCAAGCCT	CGACATGCTGAGGCAAGCCT	0	93.57	3	N
chr4	100031123	100031143	EIF4E	0	0	1	1	GAACAAGTTCCAACTAGCTG	GAACAAGTTCCAACTAGCTG	0	93.57	3	N
chr5	112193575	112193598	APC	1	0	0	1	AAGCAAGTTGTCTTAGCTAGTCT	AAGCAAGTTGTAGCTAGTCT	3	93.57	3	N
chr5	137121480	137121505	HNRPA0	0	0	1	1	GAGCTTGTTTTCCCGCAACTAGCCG	GAGCTTGTTTCAACTAGCCG	5	93.57	3	N
chr5	80082727	80082747	MSH3	1	0	0	1	TAACTTGTTAGAGCATGTCT	TAACTTGTTAGAGCATGTCT	0	93.57	3	N
chr6	30982578	30982601	DDR1	0	0	1	1	AGACTAGCCTGGCCAACATGTTG	AGACTAGCCTCAACATGTTG	3	93.57	3	N
chr6	57149667	57149689	BAG2	1	0	0	1	TGGCTTGCCTGAGGACATGCTA	TGGCTTGCCTGGACATGCTA	2	93.57	3	N
chr8	41715435	41715455	ANK1_1	0	1	0	1	CAGCTTGCTGAGACTTGCTT	CAGCTTGCTGAGACTTGCTT	0	93.57	3	N
chr1	204872272	204872292	DYRK3	0	0	1	1	GGTCTAGCCTGGGCTAGCCT	GGTCTAGCCTGGGCTAGCCT	0	92.85	3	N
chr1	207977313	207977343	HSD11B1	0	0	1	1	GGACTAGTTCCACTTAAAAGAACCTAGCCT	GGACTAGTTCAACCTAGCCT	10	92.85	3	N
chr1	22833584	22833605	C1QC	0	0	1	1	GGGCATGTTTCAGCCTTGTTT	GGGCATGTTTAGCCTTGTTT	1	92.85	3	N
chr1	7989433	7989458	ERRFI1	0	0	1	1	GATCTAGTCTAAAGAAAACAAGTCC	GATCTAGTCTAAACAAGTCC	5	92.85	3	N
chr10	114181950	114181973	ACSL5	0	0	1	1	AGTCTTGTCCTTTAAACATGCCC	AGTCTTGTCCAAACATGCCC	3	92.85	3	N
chr11	45110487	45110508	PRDM11	1	0	0	1	AACCAAGCTCTGAACTTGCTC	AACCAAGCTCGAACTTGCTC	1	92.85	3	N
chr13	26576358	26576386	USP12	0	0	1	1	GGTCTTGCTTTGCTGCTGAGGCTAGTCT	GGTCTTGCTTAGGCTAGTCT	8	92.85	3	N
chr2	201793915	201793940	CASP10	1	0	0	1	AAGCTAGCTTTTTTCAGCCTTGTCT	AAGCTAGCTTAGCCTTGTCT	5	92.85	3	N
chr1	204887253	204887273	DYRK3	0	0	1	1	AAACATGACTGGACATGTTT	AAACATGACTGGACATGTTT	0	92.51	3	N
chr1	41712234	41712254	EDN2	0	1	0	1	GAGCATGTGCAGACTAGCCT	GAGCATGTGCAGACTAGCCT	0	92.51	3	N
chr10	124317324	124317346	DMBT1	1	0	0	1	AGGCTTGCTCTTGGACTTGATC	AGGCTTGCTCGGACTTGATC	2	92.51	3	N
chr12	55835324	55835345	LRP1	0	0	1	1	GGACTTGCTTGGGGCAAGTGT	GGACTTGCTTGGGCAAGTGT	1	92.51	3	N
chr14	23116481	23116506	AP1G2	0	0	1	1	GAACTTGCCCCCGGGGGACATGCAT	GAACTTGCCCGGACATGCAT	5	92.51	3	N
chr14	80644229	80644251	TSHR	0	0	1	1	AAACTAGATCATAAACATGCTC	AAACTAGATCAAACATGCTC	2	92.51	3	N
chr15	35022846	35022874	MEIS2	0	0	1	1	AGGCTTGTGCCTAACACAGGACTTGTCT	AGGCTTGTGCGGACTTGTCT	8	92.51	3	N
chr15	38802853	38802879	RAD51	1	0	0	1	AAACATGTCTATACAAAGACTTGTAT	AAACATGTCTAGACTTGTAT	6	92.51	3	N
chr19	45451688	45451710	AKT2	0	0	1	1	AAGCAAGTCCAGAAGCATGTAC	AAGCAAGTCCAAGCATGTAC	2	92.51	3	N
chr22	41845720	41845748	BIK	1	0	0	1	AGACAAGCCTGGGCAACAAAGCAAGACC	AGACAAGCCTAAGCAAGACC	8	92.51	3	N
chr3	147782710	147782734	PLSCR5	1	0	0	1	GAACTTGCATAGGAGGGCTTGCCT	GAACTTGCATGGGCTTGCCT	4	92.51	3	N
chr3	173717734	173717759	TNFSF10	1	0	0	1	GAGCTTGTGCCACAGGGACTAGCCC	GAGCTTGTGCGGACTAGCCC	5	92.51	3	N
chr4	185809661	185809685	CASP3	1	0	0	1	GGACTAGTGTGGTTGAACTAGTCC	GGACTAGTGTGAACTAGTCC	4	92.51	3	N
chr9	123406928	123406954	DAB2IP	0	0	1	1	GGACTAGCTTTGAATCAGGCATGATT	GGACTAGCTTAGGCATGATT	6	92.51	3	N
chr9	126464723	126464747	NR6A1	0	1	0	1	AGGCAAGCCTTCATAAACAAGTAT	AGGCAAGCCTAAACAAGTAT	4	92.51	3	N
chr9	138098321	138098349	BTBD14A	1	0	0	1	AAGCATGCATCCACACGCAAACTTGTTT	AAGCATGCATAAACTTGTTT	8	92.51	3	N
chrX	135599060	135599083	ARHGEF6	0	0	1	1	GAACTAGTTCTAAAGGCTTGTAT	GAACTAGTTCAGGCTTGTAT	3	92.51	3	N
chr11	65423274	65423294	FOSL1	0	0	1	1	CCACAAGCCCAGGCAAGTCC	CCACAAGCCCAGGCAAGTCC	0	92.04	3	N
chr12	63862483	63862510	LEMD3	1	0	0	1	ACACATGTTCAGCATTATGACATGTCC	ACACATGTTCTGACATGTCC	7	92.04	3	N
chr15	96322438	96322459	ARRDC4	0	0	1	1	ATGCAAGCTCCTAGCTTGCTT	ATGCAAGCTCTAGCTTGCTT	1	92.04	3	N
chr16	19440209	19440230	CP110	0	0	1	1	TTACTTGTTTAAGGCTTGCCT	TTACTTGTTTAGGCTTGCCT	1	92.04	3	N
chr17	17638225	17638253	RAI1	0	0	1	1	CTGCAAGCCCCTTCAGAAGGACAAGCTC	CTGCAAGCCCGGACAAGCTC	8	92.04	3	N
chr17	24101991	24102012	TRAF4	0	1	1	2	GTGCTTGCTTTTGGCAAGTTT	GTGCTTGCTTTGGCAAGTTT	1	92.04	3	N
chr17	58049743	58049771	MRC2	0	0	1	1	TCACATGCCCTAAGAGCAGGGCTTGCCT	TCACATGCCCGGGCTTGCCT	8	92.04	3	N
chr19	50001693	50001713	CBLC,BCAM	0	1	1	2	AGACTAGTTTCTGCAAGTCT	AGACTAGTTTCTGCAAGTCT	0	92.04	3	N
chr2	161775599	161775619	TANK	1	0	0	1	AGACAAGTTCTTACTTGCCT	AGACAAGTTCTTACTTGCCT	0	92.04	3	N
chr2	203008629	203008654	BMPR2	0	0	1	1	GAGCAAGTTCTAGTCCTACAAGCTC	GAGCAAGTTCCTACAAGCTC	5	92.04	3	N
chr3	130330032	130330057	RAB43	0	0	1	1	AAGCAAGTCCCTTAGCCACTAGCTC	AAGCAAGTCCCCACTAGCTC	5	92.04	3	N
chr3	52288048	52288070	TMEM113	0	0	1	1	AGGCAAGCTTGACCGCTAGTCC	AGGCAAGCTTCCGCTAGTCC	2	92.04	3	N
chr3	58288632	58288656	PXK	0	0	1	1	GAACTAGCCTGTCACTGCATGTCC	GAACTAGCCTCTGCATGTCC	4	92.04	3	N
chr5	80135962	80135982	MSH3	1	0	0	1	TAGCTTGTTTGTACTTGTTC	TAGCTTGTTTGTACTTGTTC	0	92.04	3	N
chr7	100556944	100556964	SERPINE1	0	1	0	1	ACACATGCCTCAGCAAGTCC	ACACATGCCTCAGCAAGTCC	0	92.04	3	Y
chr9	123499447	123499474	DAB2IP	0	0	1	1	GTACAAGCCCATTGGGATAACTTGCTT	GTACAAGCCCTAACTTGCTT	7	92.04	3	N
chr9	138553919	138553941	NOTCH1	0	1	0	1	CTGCATGTTTTTAAACATGTTT	CTGCATGTTTAAACATGTTT	2	92.04	3	N
chr1	150063922	150063951	RORC	0	0	1	1	TGGCTTGTCTAAGTCTATATGGCTAGCCA	TGGCTTGTCTTGGCTAGCCA	9	91.87	3	N
chr1	205107348	205107371	IL20	0	0	1	1	CAGCATGCCCACATGACATGCCA	CAGCATGCCCTGACATGCCA	3	91.87	3	N
chr10	50395428	50395449	PGBD3	0	0	1	1	TGACAAGCTCCCAGCATGCCA	TGACAAGCTCCAGCATGCCA	1	91.87	3	N
chr12	27562053	27562073	PPFIBP1	0	1	0	1	CAACTTGTTTCAACATGCCA	CAACTTGTTTCAACATGCCA	0	91.87	3	N
chr12	63862911	63862943	LEMD3	1	0	0	1	TGGCTTGTCACATGCCGTTCTTCAGCTAGTTT	TGGCTTGTCACAGCTAGTTT	12	91.87	3	N
chr18	59285531	59285551	SERPINB5	1	0	0	1	TAACTAGTTACAACATGTCT	TAACTAGTTACAACATGTCT	0	91.87	3	N
chr3	88261135	88261156	ZNF654	0	0	1	1	CAACAAGCTCACAGCTTGCCA	CAACAAGCTCCAGCTTGCCA	1	91.87	3	N
chr8	120718287	120718316	ENPP2	0	0	1	1	TGACTTGCCCAACACCACACAGCAAGTTA	TGACTTGCCCCAGCAAGTTA	9	91.87	3	N
chr1	158445032	158445052	PEA15	1	0	0	1	AAACAAGCTCTGCCAAGCCC	AAACAAGCTCTGCCAAGCCC	0	91.14	3	N
chr1	205935293	205935316	CR1L	1	0	0	1	CACCATGTTTCCCAGGCTTGTCT	CACCATGTTTAGGCTTGTCT	3	91.14	3	N
chr10	111819866	111819891	ADD3	0	0	1	1	GACCAAGCTCCAGGGTAACTTGCCC	GACCAAGCTCTAACTTGCCC	5	91.14	3	N
chr10	115795938	115795958	ADRB1	0	1	0	1	GAACAAGCCCCACCTTGCTT	GAACAAGCCCCACCTTGCTT	0	91.14	3	N
chr10	76639774	76639794	VDAC2	1	0	0	1	AGGCTTGCCTCGCCAAGCTC	AGGCTTGCCTCGCCAAGCTC	0	91.14	3	N
chr14	104303999	104304025	SIVA1	0	1	0	1	GGCCTAGCCCTTATCCTGACATGCCC	GGCCTAGCCCTGACATGCCC	6	91.14	3	N
chr17	56848062	56848084	TBX2	0	0	1	1	TGTCTTGCCTGAGGACTTGCCT	TGTCTTGCCTGGACTTGCCT	2	91.14	3	N
chr19	2426027	2426054	GADD45B	0	0	1	1	GAACTAGCCTATGGCCTCACCAAGCCT	GAACTAGCCTCACCAAGCCT	7	91.14	3	N
chr2	171407950	171407973	GAD1	0	0	1	1	GATCTTGTTTCAATGACTAGTCT	GATCTTGTTTTGACTAGTCT	3	91.14	3	N
chr2	201809769	201809792	CASP8,CASP10	1	0	0	1	CATCATGTTTCCCAGGCTTGTCT	CATCATGTTTAGGCTTGTCT	3	91.14	3	N
chr5	126190589	126190609	LMNB1	1	0	0	1	AACCTTGTTCTGACATGCTT	AACCTTGTTCTGACATGCTT	0	91.14	3	N
chr5	154237894	154237923	CNOT8	1	0	0	1	AAACAAGCCTTTCCATCTTTGCCATGCCT	AAACAAGCCTTGCCATGCCT	9	91.14	3	N
chr9	132757087	132757117	P518	1	0	0	1	CGCCAAGCCTGGGGGGCTAGTTT	CGCCAAGCCTGGGCTAGTTT	3	91.14	3	N
chr9	2018940	2018961	SMARCA2	0	0	1	1	CATCATGTTTAAAACATGCCT	CATCATGTTTAAACATGCCT	1	91.14	3	N
chr1	148810324	148810352	MCL1	1	0	0	1	AGACAAGCCTGGGCAATATAGCAAGACC	AGACAAGCCTTAGCAAGACC	8	90.81	3	N
chr1	168914170	168914196	PRRX1	0	0	1	1	TGACAAGTTTATTGCAAGGCTAGTGT	TGACAAGTTTAGGCTAGTGT	6	90.81	3	N
chr1	224627292	224627315	PARP1	1	0	0	1	CAACAAGCACAGCGAACAAGCCC	CAACAAGCACGAACAAGCCC	3	90.81	3	N
chr1	22842190	22842215	C1QC	0	0	1	1	TGACAAGTGCATGTGAGGCTTGTTT	TGACAAGTGCAGGCTTGTTT	5	90.81	3	N
chr10	105108257	105108286	TAF5	0	0	1	1	AGGCATGTGTCACCACACCCAGCTAGTTT	AGGCATGTGTCAGCTAGTTT	9	90.81	3	N
chr11	64517005	64517033	BATF2	0	0	1	1	AGACAAGCCTGGGCAACATAGCAAGACC	AGACAAGCCTTAGCAAGACC	8	90.81	3	N
chr12	100824367	100824393	DRAM	0	1	0	1	TAACTTGCCCTTTGCAAAGCTTGCAT	TAACTTGCCCAAGCTTGCAT	6	90.81	3	N
chr12	48439381	48439402	TEGT	1	0	0	1	GAACTAGTCTTTAACAAGCAT	GAACTAGTCTTAACAAGCAT	1	90.81	3	N
chr15	96295012	96295040	ARRDC4	0	0	1	1	CAGCAAGTGCTGAAAATAAGGCTTGCTC	CAGCAAGTGCAGGCTTGCTC	8	90.81	3	N
chr16	2696257	2696281	KCTD5	0	0	1	1	GAACAAGCCTGGGGTGGCATGCAC	GAACAAGCCTTGGCATGCAC	4	90.81	3	N
chr19	18316529	18316553	PGPEP1	0	1	0	1	CAGCATGTTTCTGAAGACTTGTGT	CAGCATGTTTAGACTTGTGT	4	90.81	3	N
chr22	37243135	37243156	DMC1	1	0	0	1	AGGCATGCTCTTGGCTAGTGC	AGGCATGCTCTGGCTAGTGC	1	90.81	3	N
chr3	123717693	123717722	KPNA1	1	0	0	1	GGGCAAGTTTGCCTGACCACAGCTAGACT	GGGCAAGTTTCAGCTAGACT	9	90.81	3	N
chr3	37003074	37003102	MLH1	1	1	0	2	AGACTAGCCTGGGGAATACAGCAAGACC	AGACTAGCCTCAGCAAGACC	8	90.81	3	N
chr3	42801725	42801748	HIGD1A	0	1	0	1	AAGCAAGCTCCTCCAACAAGACC	AAGCAAGCTCCAACAAGACC	3	90.81	3	N
chr4	110991430	110991456	FLJ44691	0	0	1	1	AAACAAGATCAAAATGTGACTTGCTC	AAACAAGATCTGACTTGCTC	6	90.81	3	N
chr4	123993074	123993095	FGF2	0	1	0	1	CAACATGTCTAGGACTAGATT	CAACATGTCTGGACTAGATT	1	90.81	3	N
chr6	109523594	109523619	SESN1	1	0	0	1	TGACTTGCGTGGGAAGGACTAGTCC	TGACTTGCGTGGACTAGTCC	5	90.81	3	N
chr7	142710277	142710305	CASP2	1	0	0	1	AGACAAGCCTGGTCAACGTAGCAAGACC	AGACAAGCCTTAGCAAGACC	8	90.81	3	N
chr7	152102295	152102324	ACTR3B	0	0	1	1	AGGCATGCGCCACCGCACCCGACTAGTTT	AGGCATGCGCCGACTAGTTT	9	90.81	3	N
chr7	20787950	20787974	SP8	0	0	1	1	AAACAAGCTTTTGTTAGCTTGACC	AAACAAGCTTTAGCTTGACC	4	90.81	3	N
chr9	101630094	101630114	NR4A3	0	0	1	1	AAACAAGTGTTAACTTGCTT	AAACAAGTGTTAACTTGCTT	0	90.81	3	N
chrX	129059876	129059906	ELF4	0	0	1	1	CAGCTTGCTCAAGCTGGAGAGGGCATGCGT	CAGCTTGCTCGGGCATGCGT	10	90.81	3	N
chr10	78836999	78837021	KCNMA1	0	1	0	1	AGACTAGCCACCAGGCTAGCCA	AGACTAGCCAAGGCTAGCCA	2	90.54	3	N
chr12	78795136	78795157	PPP1R12A	0	0	1	1	GAACAAGTTATAAGCAAGCTG	GAACAAGTTAAAGCAAGCTG	1	90.54	3	N
chr13	44020653	44020678	TSC22D1	0	0	1	1	AAGCAAGCTAAGCTTAAGCAAGTTA	AAGCAAGCTAAAGCAAGTTA	5	90.54	3	N
chr19	3530233	3530262	HMG20B	0	0	1	1	AAACTTGCCGGGGTTCACAGAGCAAGTCA	AAACTTGCCGGAGCAAGTCA	9	90.54	3	N
chr4	124046922	124046946	FGF2	0	1	0	1	AAACAAGTTAACAAAAGCTAGCCA	AAACAAGTTAAAGCTAGCCA	4	90.54	3	N
chr10	64234453	64234473	C10orf22	0	0	1	1	CTACAAGTCCCGGCATGCTC	CTACAAGTCCCGGCATGCTC	0	90.34	3	N
chr12	6507486	6507507	NCAPD2	0	1	0	1	TCACTTGCCCTTGGCAAGTTC	TCACTTGCCCTGGCAAGTTC	1	90.34	3	N
chr17	46184833	46184862	CROP	0	0	1	1	TGGCTTGCTCAGTGTTTAATTGCAAGTTT	TGGCTTGCTCTTGCAAGTTT	9	90.34	3	N
chr17	7295899	7295921	FGF11	0	0	1	1	CAGCAAGCTCAGCTACATGCTC	CAGCAAGCTCCTACATGCTC	2	90.34	3	N
chr4	154102921	154102944	KIAA1727	0	0	1	1	TTACATGTTCTCCCAGCTTGTTT	TTACATGTTCCAGCTTGTTT	3	90.34	3	N
chr11	104353607	104353634	CASP4	1	0	0	1	AGACCAGCCTGGGAAACAAGCAAGTCC	AGACCAGCCTAAGCAAGTCC	7	89.75	3	N
chr11	66787682	66787706	FBXL11	0	0	1	1	AGGCCTGCCTGTGAAGGCAAGTTT	AGGCCTGCCTAGGCAAGTTT	4	89.75	3	N
chr17	26620337	26620365	NF1	1	0	0	1	GAGCCAGTTTCCAGTAGAAAGCTTGTCT	GAGCCAGTTTAAGCTTGTCT	8	89.75	3	N
chr19	15614309	15614332	CYP4F3	0	1	0	1	GGACCAGCCTTAGGGACATGTCC	GGACCAGCCTGGACATGTCC	3	89.75	3	N
chr19	58490341	58490371	BIRC8	0	0	1	1	GGGCATGTCTAGGCCTGTCC	GGGCATGTCTAGGCCTGTCC	0	89.75	3	N
chr5	176786795	176786818	GRK6	0	0	1	1	GAGCCTGTCTGAGAGGCAAGCCT	GAGCCTGTCTAGGCAAGCCT	3	89.75	3	N
chr8	75030978	75031002	TCEB1	1	0	0	1	AGACCAGCCTGGTCAAACAAGCCC	AGACCAGCCTAAACAAGCCC	4	89.75	3	N
chr1	42848345	42848370	RP4-692D3.1	0	1	0	1	TAACATGATCAGATGTGGCTAGCCC	TAACATGATCTGGCTAGCCC	5	89.11	3	N
chr12	95113599	95113624	ELK3	0	0	1	1	TGGCTTGTCTGGAAACGGCAAGACT	TGGCTTGTCTCGGCAAGACT	5	89.11	3	N
chr13	110169865	110169887	ING1	1	0	0	1	TGACAAGCCCAACAGCAAGCGC	TGACAAGCCCCAGCAAGCGC	2	89.11	3	N
chr7	27191991	27192022	HOXA11	0	0	1	1	TGGCTTGTCCGATTTGCACGGTGACTTGATT	TGGCTTGTCCTGACTTGATT	11	89.11	3	N
chr1	168931950	168931973	PRRX1	0	0	1	1	GGACAAGCCAGGCATGCTTGTCT	GGACAAGCCAATGCTTGTCT	3	89.01	3	N
chr11	14457556	14457579	COPB1	0	0	1	1	ATGCTTGTTGTACAAACTTGTCT	ATGCTTGTTGAAACTTGTCT	3	89.01	3	N
chr18	63338150	63338172	DSEL	0	0	1	1	GTACAAGCCATAAAACAAGCCT	GTACAAGCCAAAACAAGCCT	2	89.01	3	N
chr3	129766997	129767018	C3orf27	0	0	1	1	ATGCAAGCCAGGAACAAGCTC	ATGCAAGCCAGAACAAGCTC	1	89.01	3	N
chr4	154129547	154129568	KIAA1727	0	0	1	1	GGACAAGCTGGGTGCTTGCCC	GGACAAGCTGGTGCTTGCCC	1	89.01	3	N
chr1	27600650	27600679	WASF2	0	0	1	1	TAGCTTGCTGTGTGACTTCAGGCAAGTTG	TAGCTTGCTGAGGCAAGTTG	9	88.84	3	N
chr1	29401712	29401741	MECR	0	0	1	1	TGACTTGCTGTGTCTTCCAGGGCAAGCTG	TGACTTGCTGGGGCAAGCTG	9	88.84	3	N
chr2	233222482	233222510	EFHD1	0	0	1	1	GGACAAGTTGGGTGTGGGCAGCTTGTTA	GGACAAGTTGCAGCTTGTTA	8	88.84	3	N
chr2	32019657	32019677	MEMO1	0	0	1	1	AAACTTGTCATGACTTGCCA	AAACTTGTCATGACTTGCCA	0	88.84	3	N
chr21	42274661	42274684	ZNF295	0	0	1	1	CAACAAGTCAGACAGACATGTTA	CAACAAGTCAAGACATGTTA	3	88.84	3	N
chr4	110993264	110993287	FLJ44691	0	0	1	1	AAACATGCCATGGTGGCTTGCTG	AAACATGCCATGGCTTGCTG	3	88.84	3	N
chr1	114218460	114218488	PTPN22	0	0	1	1	GGTCTTGCTATGTTACCCAGACTAGTCT	GGTCTTGCTAAGACTAGTCT	8	88.12	3	N
chr1	33053100	33053125	S100PBP	0	0	1	1	AATCATGTTTTACCAGGACTTGTTA	AATCATGTTTGGACTTGTTA	5	88.12	3	N
chr10	76651428	76651456	VDAC2	1	0	0	1	GGTCTTGCTATGTTGCCCAGGCTTGTCT	GGTCTTGCTAAGGCTTGTCT	8	88.12	3	N
chr12	54612674	54612703	DGKA	0	0	1	1	AGACAAGCCCACATCCCCCAACCATGCCA	AGACAAGCCCAACCATGCCA	9	88.12	3	N
chr12	55711635	55711655	MYO1A	0	1	0	1	AGTCAAGTCCAAACATGTCA	AGTCAAGTCCAAACATGTCA	0	88.12	3	N
chr14	103258930	103258958	XRCC3	1	0	0	1	GGTCTTGCTGTGTTGCCCAGGCTAGTCT	GGTCTTGCTGAGGCTAGTCT	8	88.12	3	N
chr15	61597510	61597538	USP3	0	0	1	1	AGGCAAGCCAGGGGGTTCGACCTTGCTT	AGGCAAGCCAGACCTTGCTT	8	88.12	3	N
chr19	666733	666754	PALM	1	0	0	1	GAGCAAGTCATGGCCAAGCCT	GAGCAAGTCAGGCCAAGCCT	1	88.12	3	N
chr5	162799529	162799549	CCNG1	0	1	0	1	GACCTAGTCAAGACTTGCTT	GACCTAGTCAAGACTTGCTT	0	88.12	3	N
chr9	71000240	71000261	TJP2	1	0	0	1	GGCCTTGCCATGGGCAAGTTC	GGCCTTGCCAGGGCAAGTTC	1	88.12	3	N
chr1	20336378	20336401	PLA2G2F	1	0	0	1	AGACCAGCCCAACCAGCATGTCC	AGACCAGCCCCAGCATGTCC	3	88.05	3	N
chr12	52693368	52693391	HOXC4	0	0	1	1	TGGCCTGTCTGCAGGGCTTGCCT	TGGCCTGTCTGGGCTTGCCT	3	88.05	3	N
chr17	34147819	34147848	MLLT6	0	0	1	1	AGACTAGCCTTCCCACAGCCAACCAGCCT	AGACTAGCCTCAACCAGCCT	9	88.05	3	N
chr2	111608133	111608159	BCL2L11	1	0	0	1	TGGCATGTCTTTAGATAAACCTGTTT	TGGCATGTCTAAACCTGTTT	6	88.05	3	N
chr5	176792287	176792308	GRK6	0	0	1	1	TGACCTGTCTGGGGCTTGTTC	TGACCTGTCTGGGCTTGTTC	1	88.05	3	N
chr1	159432029	159432050	NDUFS2,ADAMTS4	0	0	1	1	GAGCATGTTGAAGACATGACC	GAGCATGTTGAGACATGACC	1	87.78	3	N
chr1	159445037	159445061	NDUFS2,ADAMTS4	0	0	1	1	GAGCTAGCTCATACGGGCTTGCAA	GAGCTAGCTCGGGCTTGCAA	4	87.78	3	N
chr1	27614729	27614754	WASF2	0	0	1	1	AAACTAGTGGAGAAGGGACTAGCCT	AAACTAGTGGGGACTAGCCT	5	87.78	3	N
chr1	41720667	41720687	EDN2	0	1	0	1	GGGCATGCCCGGGCTTGCAG	GGGCATGCCCGGGCTTGCAG	0	87.78	3	Y
chr10	75201793	75201819	FUT11	0	0	1	1	AGGCTTGATGGTGGCCAGGCTTGCCT	AGGCTTGATGAGGCTTGCCT	6	87.78	3	N
chr11	61998076	61998098	AHNAK	0	0	1	1	AGACATGTTAATGAGCTTGATT	AGACATGTTAGAGCTTGATT	2	87.78	3	N
chr11	65425366	65425391	FOSL1	0	0	1	1	AGGCTTGTGGCCACCAGACTTGTTT	AGGCTTGTGGAGACTTGTTT	5	87.78	3	N
chr11	8802376	8802401	ST5	0	0	1	1	AGACTTGTGTCATGGGGGCTTGTTG	AGACTTGTGTGGGCTTGTTG	5	87.78	3	N
chr11	8825005	8825028	ST5	0	0	1	1	AGGCTTGTGACTTAGACATGTTC	AGGCTTGTGAAGACATGTTC	3	87.78	3	N
chr12	113306606	113306629	TBX5	0	0	1	1	GAACATGCCACCTGGGCTAGCAT	GAACATGCCAGGGCTAGCAT	3	87.78	3	N
chr13	21175158	21175180	FGF9	0	0	1	1	GAACTTGCCCTTGGGCAAGCGA	GAACTTGCCCGGGCAAGCGA	2	87.78	3	N
chr15	29169225	29169246	TRPM1	0	1	0	1	GAGCTTGCTTTAGACTTGTAA	GAGCTTGCTTAGACTTGTAA	1	87.78	3	N
chr15	86965540	86965560	ISG20L1	0	1	1	2	GGGCTTGCCCGGGCATGTGG	GGGCTTGCCCGGGCATGTGG	0	87.78	3	N
chr16	46968690	46968714	SIAH1_1	1	0	0	1	AAACAAGTCAGTTCAAACATGACT	AAACAAGTCAAAACATGACT	4	87.78	3	N
chr19	18147429	18147451	PIK3R2	0	0	1	1	GAACTTGACATGGAGCTAGCCT	GAACTTGACAGAGCTAGCCT	2	87.78	3	N
chr19	45489773	45489797	AKT2	0	0	1	1	AGACAAGCATTTGGGAACTTGCTG	AGACAAGCATGAACTTGCTG	4	87.78	3	N
chr2	198135286	198135313	RFTN2	0	0	1	1	AGGCTAGTTAGGTTTGTAGGCTTGTAT	AGGCTAGTTAAGGCTTGTAT	7	87.78	3	N
chr2	215387269	215387291	BARD1	1	0	0	1	AGGCATGCAGATAAGCTTGCTT	AGGCATGCAGAAGCTTGCTT	2	87.78	3	N
chr20	35106121	35106144	RBL1	1	1	0	2	GGACTTGCATGTAGGACTAGCTG	GGACTTGCATGGACTAGCTG	3	87.78	3	N
chr3	143178240	143178266	TFDP2	0	0	1	1	GGGCAAGCTCACAAAGGGGCTTGCAG	GGGCAAGCTCGGGCTTGCAG	6	87.78	3	N
chr4	105632333	105632361	CXXC4	0	0	1	1	GGGCAAGTGGCTTTCCTTGGGCAAGCCC	GGGCAAGTGGGGGCAAGCCC	8	87.78	3	N
chr5	150705388	150705409	SLC36A2	0	0	1	1	AGGCTAGCAATGGGCTTGTTT	AGGCTAGCAAGGGCTTGTTT	1	87.78	3	N
chr7	152007375	152007398	XRCC2	1	0	0	1	AGACTAGCCTGGCAAACATGACA	AGACTAGCCTAAACATGACA	3	87.78	3	N
chr8	110421994	110422015	NUDCD1	0	0	1	1	AAACATGCTGCAGACATGATT	AAACATGCTGAGACATGATT	1	87.78	3	N
chr8	143941564	143941591	CYP11B1	1	0	0	1	AGACTTGCTTCATGGCCAAGCATGTGG	AGACTTGCTTAAGCATGTGG	7	87.78	3	N
chr8	23774559	23774585	STC1	0	0	1	1	AGGCAAGCATTTTCTTGAACATGTCA	AGGCAAGCATGAACATGTCA	6	87.78	3	N
chr8	38261578	38261601	WHSC1L1	0	0	1	1	GAGCAAGTCTCATAAACTTGATA	GAGCAAGTCTAAACTTGATA	3	87.78	3	N
chr9	71016881	71016902	TJP2	1	0	0	1	AAACATGCAGAAAACTTGCCT	AAACATGCAGAAACTTGCCT	1	87.78	3	N
chr1	202752683	202752707	MDM4	0	1	0	1	GTGCTTGTTTGAAAATGCTTGTTT	GTGCTTGTTTATGCTTGTTT	4	87.48	3	N
chr14	74810042	74810073	FOS	0	1	0	1	GTGCTTGTCTGCTGGTAGGGAGCACTTGTTT	GTGCTTGTCTGCACTTGTTT	11	87.48	3	N
chr15	99367022	99367045	LRRK1	0	0	1	1	ATGCTTGCCTGAGATGCTTGTCT	ATGCTTGCCTATGCTTGTCT	3	87.48	3	N
chr16	4448690	4448711	DNAJA3	1	0	0	1	GTACATGTTTGGCACTTGCTT	GTACATGTTTGCACTTGCTT	1	87.48	3	N
chr1	153567981	153568008	C1orf104	0	0	1	1	ACGCATGCCTGTGGTCCCAGCTAGTTG	ACGCATGCCTCAGCTAGTTG	7	87.31	3	N
chr15	61236486	61236506	RPS27L	0	1	1	2	GGGCAAGTCACTACATGCCC	GGGCAAGTCACTACATGCCC	0	87.31	3	Y
chr15	86982768	86982794	ISG20L1	0	1	1	2	GGGCTAGCCACTCCCACCACAAGTTT	GGGCTAGCCACCACAAGTTT	6	87.31	3	N
chr20	41516642	41516664	SFRS6	0	0	1	1	TTGCATGTTGCCAAGCTAGTCC	TTGCATGTTGAAGCTAGTCC	2	87.31	3	N
chr6	36800452	36800479	FLJ43093	0	0	1	1	AGGCAAGCCGGCATGCACTGCTAGCCT	AGGCAAGCCGCTGCTAGCCT	7	87.31	3	N
chr8	90843415	90843438	RIPK2	1	0	0	1	TTGCATGCCTGTGGAGCTAGCTG	TTGCATGCCTGAGCTAGCTG	3	87.31	3	N
chr2	47893244	47893270	MSH6	1	1	0	2	TGGCATGTTAGAGTAATAACTAGCTA	TGGCATGTTATAACTAGCTA	6	87.14	3	N
chr1	35001303	35001326	GJB4	0	0	1	1	AGACAAGCCTGACATCCTTGTCC	AGACAAGCCTATCCTTGTCC	3	86.59	3	N
chr11	46328560	46328582	DGKZ	0	0	1	1	ATGCTAGCTCTTAACCTAGCTC	ATGCTAGCTCAACCTAGCTC	2	86.59	3	N
chr10	121429532	121429560	BAG3	1	0	0	1	TGCCATGTTGGCCAGGCTAGGCTAGTCT	TGCCATGTTGAGGCTAGTCT	8	86.42	3	N
chr12	100822096	100822119	DRAM	0	1	0	1	CGCCATGTTGGCCAGGCATGTCT	CGCCATGTTGAGGCATGTCT	3	86.42	3	N
chr12	100830832	100830855	DRAM	0	1	0	1	CACCATGTTGGTCAGACTAGTCT	CACCATGTTGAGACTAGTCT	3	86.42	3	N
chr14	23697355	23697387	RNF31	0	0	1	1	TGGCAAGTTAATTGAGACCCAAGGCCTTGTTT	TGGCAAGTTAGGCCTTGTTT	12	86.42	3	N
chr17	54165571	54165594	RAD51C	1	0	0	1	CGCCATGTTGGCCAGACTAGTCT	CGCCATGTTGAGACTAGTCT	3	86.42	3	N
chr19	2421120	2421143	GADD45B	0	0	1	1	CGCCATGTTGTCCGGGCTAGTCT	CGCCATGTTGGGGCTAGTCT	3	86.42	3	N
chr19	49970452	49970475	CBLC	0	1	0	1	TGCCATGTTGGCCAGGCTAGTCT	TGCCATGTTGAGGCTAGTCT	3	86.42	3	N
chr2	111585343	111585366	BCL2L11	1	0	0	1	CACCATGTTGCCCAGACTTGTCT	CACCATGTTGAGACTTGTCT	3	86.42	3	N
chr3	154354971	154354994	RAP2B	0	0	1	1	TGCCATGTTGGCCAGGCTAGTCT	TGCCATGTTGAGGCTAGTCT	3	86.42	3	N
chr3	154365611	154365632	RAP2B	0	0	1	1	CATCAAGTCAAAAACATGTTT	CATCAAGTCAAAACATGTTT	1	86.42	3	N
chr3	49944870	49944903	MON1A	0	0	1	1	AGACATGTTTCACCATGTTG	AGACATGTTTCACCATGTTG	0	86.42	3	N
chr4	78305679	78305702	CCNG2	0	1	0	1	TGCCATGTTGCCCAGGCTAGTCT	TGCCATGTTGAGGCTAGTCT	3	86.42	3	N
chr9	34993109	34993135	DNAJB5	0	0	1	1	TGTCTAGTCTTTGGCTAAGCTAGCCA	TGTCTAGTCTAAGCTAGCCA	6	86.42	3	N
chr12	119623027	119623053	KIAA0152	0	0	1	1	TGGCTTGCTTCCAGTCTGGCCTGTCC	TGGCTTGCTTTGGCCTGTCC	6	86.35	3	N
chr1	10463248	10463271	DFFA	1	0	0	1	AGGCTAGTCTTGAATGCTTGACC	AGGCTAGTCTATGCTTGACC	3	86.25	3	N
chr1	205001045	205001066	IL10	0	0	1	1	GTACAAGCGCAAGGCATGTCC	GTACAAGCGCAGGCATGTCC	1	86.25	3	N
chr10	103997493	103997514	PITX3	0	0	1	1	ATACAAGTCCCAAGCTTGTAT	ATACAAGTCCAAGCTTGTAT	1	86.25	3	N
chr10	105123279	105123302	TAF5	0	0	1	1	GCACATGTACTTGGAGCTAGTCT	GCACATGTACGAGCTAGTCT	3	86.25	3	N
chr11	62228860	62228887	GNG3	0	0	1	1	ACGCAAGACTCTCTGGGAAGCAAGTTT	ACGCAAGACTAAGCAAGTTT	7	86.25	3	N
chr16	11881638	11881658	GSPT1	0	1	0	1	ATACATGTATGAACATGTTT	ATACATGTATGAACATGTTT	0	86.25	3	N
chr17	45422014	45422034	DLX3	0	0	1	1	ACACATGTGCAAGCATGTCT	ACACATGTGCAAGCATGTCT	0	86.25	3	N
chr10	101785452	101785479	CPN1	0	1	0	1	GGGCATGTCCTTAACTGTGACAAGATA	GGGCATGTCCTGACAAGATA	7	86.08	3	N
chr11	128317520	128317543	P53AIP1	1	1	0	2	CGGCTAGCTGTGCGAGCTTGCGC	CGGCTAGCTGGAGCTTGCGC	3	86.08	3	N
chr11	362330	362359	B4GALNT4	1	0	0	1	GGACATGTGGGGCACGGCACAGCTTGTCT	GGACATGTGGCAGCTTGTCT	9	86.08	3	N
chr11	64531068	64531092	BATF2	0	0	1	1	TGACTTGTCTTATGAGGCATGCAG	TGACTTGTCTAGGCATGCAG	4	86.08	3	N
chr12	121912116	121912140	HIP1R	0	0	1	1	CAACATGCAGGGAGGAGCTTGCTC	CAACATGCAGGAGCTTGCTC	4	86.08	3	N
chr13	76473700	76473725	CLN5	0	0	1	1	GAACTAGCTAGTAACTGGCTTGTGT	GAACTAGCTATGGCTTGTGT	5	86.08	3	N
chr17	37402148	37402171	DNAJC7	0	0	1	1	AGACTAGCCTGGCCAACATGACA	AGACTAGCCTCAACATGACA	3	86.08	3	N
chr19	46190872	46190897	CYP2B6	1	0	0	1	GAGCTTGCTATAAAATAACTTGATT	GAGCTTGCTATAACTTGATT	5	86.08	3	N
chr3	10176013	10176040	VHL	1	0	0	1	AAACTAGCCAGGTGTGGTGGCATGCGC	AAACTAGCCATGGCATGCGC	7	86.08	3	N
chr6	37253946	37253969	PIM1	0	0	1	1	AGACTAGCCTGGCCAACATGACA	AGACTAGCCTCAACATGACA	3	86.08	3	N
chr9	34451527	34451550	C9orf25	0	0	1	1	CAACTTGCAGTTTGAACAAGCTT	CAACTTGCAGGAACAAGCTT	3	86.08	3	N
chr11	63848899	63848928	PRDX5	0	0	1	1	ACACATGCCCCAGTGAAACTCACTTGCCT	ACACATGCCCTCACTTGCCT	9	85.78	3	N
chr2	190426382	190426414	PMS1	1	0	0	1	TTGCATGTTTGTACTTGTTT	TTGCATGTTTGTACTTGTTT	0	85.78	3	N
chr3	46886207	46886229	PTHR1	0	0	1	1	GTGCATGTCTGTCTGCAAGCCT	GTGCATGTCTCTGCAAGCCT	2	85.78	3	N
chr1	41101213	41101239	CITED4	0	0	1	1	GGGCACGTCTCCTGAAGGACTTGTTC	GGGCACGTCTGGACTTGTTC	6	85.69	3	N
chr12	55719353	55719374	MYO1A	0	1	0	1	GAACACGTCCAAGACAAGCCT	GAACACGTCCAGACAAGCCT	1	85.69	3	N
chr2	215665662	215665685	ABCA12	0	0	1	1	GGACAAGTCTTACAGGCTGGTCC	GGACAAGTCTAGGCTGGTCC	3	85.69	3	N
chr4	26816700	26816721	FLJ45721	0	0	1	1	AGGCAAGCCTCAGACTGGCTT	AGGCAAGCCTAGACTGGCTT	1	85.69	3	N
chr10	115787575	115787598	ADRB1	0	1	0	1	CAGCTTGTTGTCATCACAAGCTC	CAGCTTGTTGTCACAAGCTC	3	85.61	3	N
chr14	23697343	23697365	RNF31	0	0	1	1	TTGCATGCCCTTTGGCAAGTTA	TTGCATGCCCTGGCAAGTTA	2	85.61	3	N
chr12	47706625	47706650	PRKAG1	0	0	1	1	GGTCTTGTCCTTGAAGAACATGCAC	GGTCTTGTCCGAACATGCAC	5	85.36	3	N
chr17	7287802	7287824	FGF11	0	0	1	1	AGGCTAGATTTGGGCCTTGTCT	AGGCTAGATTGGCCTTGTCT	2	85.36	3	N
chr8	41634582	41634610	ANK1	0	1	0	1	AGTCTTGCCCTGTTGCCCAGGCTAGCGT	AGTCTTGCCCAGGCTAGCGT	8	85.36	3	N
chr11	101714216	101714239	BIRC2	1	0	0	1	AGGCTAGTCATCTAAACCAGTTC	AGGCTAGTCAAAACCAGTTC	3	85.02	3	N
chr16	66852079	66852101	LYPLA3	1	0	0	1	GGACTAGCCCAGAAACTTGAAT	GGACTAGCCCAAACTTGAAT	2	85.02	3	N
chr17	43964876	43964900	HOXB1	0	0	1	1	GGGCAAGTCCAGGAGGGCAAGAGT	GGGCAAGTCCGGGCAAGAGT	4	85.02	3	N
chr19	49971490	49971510	CBLC	0	1	0	1	GAGCAAGACCAAGCAAGACC	GAGCAAGACCAAGCAAGACC	0	85.02	3	N
chr8	145153901	145153922	SPATC1	0	0	1	1	GAGCAAGTGCAAGACTAGACT	GAGCAAGTGCAGACTAGACT	1	85.02	3	N
chr9	132751415	132751435	P518	1	0	0	1	GGGCATGCACGGGCATGCAC	GGGCATGCACGGGCATGCAC	0	85.02	3	N
chr8	143928734	143928755	GML	0	1	0	1	AGCCTTGCTCACTGCTAGTCC	AGCCTTGCTCCTGCTAGTCC	1	84.89	3	N
chr8	95012998	95013023	PPM2C	0	1	0	1	GTACATGTTTCTTAGTGCCTTGTTT	GTACATGTTTTGCCTTGTTT	5	84.89	3	N
chr9	34987571	34987596	DNAJB5	0	0	1	1	ATCCATGCCTGTACATAGCATGTCC	ATCCATGCCTTAGCATGTCC	5	84.89	3	N
chr13	107651140	107651165	LIG4	1	0	0	1	GCACATGCTCTTCATTAACTTGTGT	GCACATGCTCTAACTTGTGT	5	84.55	3	N
chr13	107671061	107671085	LIG4	1	0	0	1	CTACATGCATTTATGAGCTAGCCT	CTACATGCATGAGCTAGCCT	4	84.55	3	N
chr8	95003311	95003333	PPM2C	0	1	0	1	TAACATGTAGATTGACTTGCTT	TAACATGTAGTGACTTGCTT	2	84.38	3	N
chr1	28345454	28345477	PTAFR	0	0	1	1	ACACAAGTCACTGAGACATGTCA	ACACAAGTCAAGACATGTCA	3	84.28	3	N
chr19	48780222	48780249	XRCC1	1	0	0	1	ATACAAGTCACTGGATGGAGCTAGTCA	ATACAAGTCAGAGCTAGTCA	7	84.28	3	N
chr1	153554765	153554788	C1orf104	0	0	1	1	GGACATGCTCATCTAGCTGGTTT	GGACATGCTCTAGCTGGTTT	3	83.99	3	N
chr11	354021	354044	B4GALNT4	1	0	0	1	GATCTTGCTTGGTTGCCTAGTCT	GATCTTGCTTTGCCTAGTCT	3	83.99	3	N
chr11	376823	376845	PKP3	1	0	0	1	CAACATGTTTGGGGGCTCGTCT	CAACATGTTTGGGCTCGTCT	2	83.99	3	N
chr12	54791860	54791880	PA2G4	0	0	1	1	TGCCATGCCCAGCCTTGCTT	TGCCATGCCCAGCCTTGCTT	0	83.99	3	N
chr19	15026043	15026063	CASP14	1	0	0	1	CACCATGCCCAACCAAGTCT	CACCATGCCCAACCAAGTCT	0	83.99	3	N
chr22	36361042	36361064	SH3BP1	0	0	1	1	GACCTTGTCCCTTGCCTTGTCC	GACCTTGTCCTGCCTTGTCC	2	83.99	3	N
chr16	2212666	2212689	E4F1	1	0	0	1	AGCCTAGTCTAAACAGCAAGACC	AGCCTAGTCTCAGCAAGACC	3	83.66	3	N
chr1	46421363	46421384	TSPAN1	0	0	1	1	GTGCCAGTCCTGAACTAGTCT	GTGCCAGTCCGAACTAGTCT	1	83.49	3	N
chr5	35920079	35920103	IL7R	0	0	1	1	ATACCAGTCCCTCAAGACTAGCCT	ATACCAGTCCAGACTAGCCT	4	83.49	3	N
chr7	76078982	76079005	POMZP3	0	0	1	1	AGGCTTGCTGAAGGAACAGGCCTTGTTG	AGGCTTGCTGGGCCTTGTTG	8	83.39	3	N
chr11	65856819	65856850	RIN1	0	0	1	1	AAACAAGTACTCAGCCCCGGCTGGCATGCAT	AAACAAGTACTGGCATGCAT	11	83.32	3	N
chr16	19444140	19444160	CP110	0	0	1	1	CGGCATGTCTGAACCTGCTG	CGGCATGTCTGAACCTGCTG	0	83.32	3	N
chr16	2220127	2220154	DNASE1L2	1	0	0	1	GGACTTGCTGCTGGCCGTGGCCTGCCC	GGACTTGCTGTGGCCTGCCC	7	83.32	3	N
chr8	90869509	90869532	RIPK2	1	0	0	1	AGACCAGCCTGGCCAACATGCCA	AGACCAGCCTCAACATGCCA	3	83.32	3	N
chr2	120816262	120816295	INHBB	0	0	1	1	CTGCAAGCCCGAATCTACAGTGTCGCCATGTTT	CTGCAAGCCCCGCCATGTTT	13	83.18	3	N
chr22	44075133	44075153	UPK3A	0	0	1	1	TAGCTTGCTTCTCCAAGTCT	TAGCTTGCTTCTCCAAGTCT	0	83.18	3	N
chr11	14428734	14428757	COPB1	0	0	1	1	GAGCAAGTTAGGGGAACAAGATA	GAGCAAGTTAGAACAAGATA	3	83.05	3	N
chr13	110329821	110329848	ANKRD10	0	1	0	1	AAACAAGCAGTTGCTGGGAACTTGTCG	AAACAAGCAGGAACTTGTCG	7	83.05	3	N
chr14	30557645	30557667	STRN3	0	0	1	1	GAGCTTGTTGATAAACTTGCAA	GAGCTTGTTGAAACTTGCAA	2	83.05	3	N
chr16	15089062	15089083	RRN3	0	1	0	1	AGGCATGTAGAAAACAAGCTA	AGGCATGTAGAAACAAGCTA	1	83.05	3	N
chr2	38140254	38140277	CYP1B1	1	0	0	1	AGGCATGTCGAGGGAGCTTGTGG	AGGCATGTCGGAGCTTGTGG	3	83.05	3	N
chr6	149766565	149766585	SUMO4	0	0	1	1	AAGCAAGCAGAGGCATGTCA	AAGCAAGCAGAGGCATGTCA	0	83.05	3	N
chr9	94530897	94530926	BICD2	0	1	0	1	AAGCAAGCCAGAGGCAGTGGAACTTGTGG	AAGCAAGCCAGAACTTGTGG	9	83.05	3	N
chr12	55909311	55909333	NXPH4	0	0	1	1	ACACAAGCTAATGCACTAGTCC	ACACAAGCTAGCACTAGTCC	2	82.75	3	N
chr11	104392098	104392119	CASP1	1	0	0	1	GAACCTGTGCCAGGCTAGCTT	GAACCTGTGCAGGCTAGCTT	1	82.26	3	N
chrX	47590591	47590616	LOC441493	1	0	0	1	GTCCAAGTCCGTCGGGAACATGCCA	GTCCAAGTCCGAACATGCCA	5	81.86	3	N
chrX	100532683	100532703	BTK	0	0	1	1	ACGCAAGCATGGTAGGACTTGCTG	ACGCAAGCATGGACTTGCTG	4	81.52	3	N
chr10	59814475	59814502	TFAM	0	0	1	1	AGACTAGCGACTGTGGACAACTAGCCA	AGACTAGCGACAACTAGCCA	7	81.35	3	N
chr10	59826550	59826576	TFAM	0	0	1	1	TGACTTGTTATATGCTGAGCTTGACA	TGACTTGTTAGAGCTTGACA	6	81.35	3	N
chr19	50601302	50601323	CD3EAP	0	0	1	1	AGTCAAGTTCTGAACTTGTGA	AGTCAAGTTCGAACTTGTGA	1	80.63	3	N
chr5	57788125	57788145	PLK2	0	1	0	1	AATCATGCCTAAGCTTGTAG	AATCATGCCTAAGCTTGTAG	0	80.63	3	N
chrX	78323743	78323764	GPR174	0	0	1	1	GGTCTTGTGAAGGACTTGCCC	GGTCTTGTGAGGACTTGCCC	1	80.63	3	N
chr11	62113275	62113302	MTA2	0	0	1	1	AGACAAGTGTGAGACAAAAACATGCAA	AGACAAGTGTAAACATGCAA	7	80.3	3	N
chr11	10783771	10783794	EIF4G2	0	0	1	1	CAACATGTTGGCCAGGCTGGTCT	CAACATGTTGAGGCTGGTCT	3	79.26	3	N
chr13	110371606	110371627	ANKRD10	0	1	0	1	AAACAAGCTGCCAGCTGGTCC	AAACAAGCTGCAGCTGGTCC	1	79.26	3	N
chr6	33402128	33402151	DAXX	1	0	0	1	TGGCATGTTGGCCAGGCTGGTCT	TGGCATGTTGAGGCTGGTCT	3	79.26	3	N
chr7	56123417	56123440	PHKG1	0	0	1	1	CAACATGTTGGCCAGGCTGGTCT	CAACATGTTGAGGCTGGTCT	3	79.26	3	N
chr6	30822894	30822914	IER3	1	0	0	1	AGCCAAGCATGGTGGCGCATGTCT	AGCCAAGCATGCGCATGTCT	4	79.1	3	N
chr11	64509083	64509117	BATF2	0	0	1	1	GGTCTTGCTTTGTTGCCCAGGCTGGTCT	GGTCTTGCTTAGGCTGGTCT	8	78.54	3	N
chr15	61237606	61237640	RPS27L	0	1	1	2	GGTCCTGCTATATTGCCCAGGCTTGTCT	GGTCCTGCTAAGGCTTGTCT	8	77.87	3	N
chrX	77801272	77801299	ZCCHC5	0	0	1	1	AGACCAGCCTCAGGAGAAAACAAGCAA	AGACCAGCCTAAACAAGCAA	7	77.53	3	N
chr1	222087132	222087164	TP53BP2	1	0	0	1	AGACATGCTGCACCCTAGCTG	AGACATGCTGACCCTAGCTG	1	77.13	3	N
chr11	1736861	1736886	CTSD	0	1	0	1	GGACTTGTCGCTGTTGTACTTGTGG	GGACTTGTCGGTACTTGTGG	5	76.8	3	N
chr2	219622813	219622842	CCDC108	0	0	1	1	CTCCCAGTCCCTGGGCATGCCC	CTCCCAGTCCGGGCATGCCC	2	74.63	3	N
chr11	65863378	65863410	RIN1	0	0	1	1	GACTAAGCTTAAGCTAGCCC	GACTAAGCTTAAGCTAGCCC	0	73.57	3	N
chr9	33256707	33256741	BAG1	1	0	0	1	GCTCAAGATCAATGACTTGCTA	GCTCAAGATCTGACTTGCTA	2	72.67	3	N
chr12	55126140	55126174	MIP	0	0	1	1	TGTCATGTTGCCCGGGCTGGTCT	TGTCATGTTGGGGCTGGTCT	3	72.11	3	N
chr2	31980186	31980211	MEMO1	0	0	1	1	AAACATGTTCTGGCCAGGCAT	AAACATGTTCGGCCAGGCAT	1	71.05	3	N
chr1	205142057	205142089	IL24,FAIM3	1	0	0	1	GAGCTTGCCCATCCAGCAGAATAGACTAGTCT	GAGCTTGCCCAGACTAGTCT	12	100	2	N
chr1	214769022	214769052	ESRRG	0	0	1	1	AGACATGTTTCAGGTTTATCAGACTAGTTT	AGACATGTTTAGACTAGTTT	10	100	2	N
chr1	27681433	27681458	WASF2	0	0	1	1	AAGCATGCCCATTCTAAACATGTTT	AAGCATGCCCAAACATGTTT	5	100	2	N
chr10	129753550	129753576	PTPRE	0	1	0	1	AGGCTTGTTCCATTCCAGACATGTTT	AGGCTTGTTCAGACATGTTT	6	100	2	N
chr10	73700527	73700547	DDIT4	0	1	0	1	AAGCATGTCTAGGCAAGCCC	AAGCATGTCTAGGCAAGCCC	0	100	2	N
chr10	89613056	89613090	PTEN	1	1	0	2	GAGCAAGCCCCAGGCAGCTACACTGGGCATGCTC	GAGCAAGCCCGGGCATGCTC	14	100	2	Y
chr11	117116622	117116654	DSCAML1	0	0	1	1	GGACAAGCCTCGTCTTAGCAAGGGGCAAGCCC	GGACAAGCCTGGGCAAGCCC	12	100	2	N
chr11	83766301	83766321	DLG2	0	0	1	1	GAACAAGTTTAAGCAAGTTT	GAACAAGTTTAAGCAAGTTT	0	100	2	N
chr12	113305707	113305740	TBX5	0	0	1	1	GGACATGTTCTCCACTGCAAAGAGAACTTGCCT	GGACATGTTCGAACTTGCCT	13	100	2	N
chr12	92652378	92652408	CRADD	1	0	0	1	AAACAAGTTTTTCATTAATGAAACATGTTT	AAACAAGTTTAAACATGTTT	10	100	2	N
chr14	32172908	32172935	AKAP6	0	0	1	1	AAACTTGTCTATTTCCAAGGCAAGCCT	AAACTTGTCTAGGCAAGCCT	7	100	2	N
chr14	74591154	74591181	MLH3	1	0	0	1	AGACATGTTCAAAGCAAAGACATGTTT	AGACATGTTCAGACATGTTT	7	100	2	N
chr15	86568603	86568632	NTRK3	0	0	1	1	GAACATGCCCAGCAGGTGCAGACAAGTCC	GAACATGCCCAGACAAGTCC	9	100	2	N
chr16	9937777	9937804	GRIN2A	0	0	1	1	AGACAAGCTTTGAACCCAGACAAGTCT	AGACAAGCTTAGACAAGTCT	7	100	2	N
chr17	29388342	29388375	ACCN1	0	0	1	1	GAACAAGTTTAAATACAGACACTGGACTAGCCC	GAACAAGTTTGGACTAGCCC	13	100	2	N
chr18	63334386	63334413	DSEL	0	0	1	1	AAGCAAGTTTCAGTCTTGGACAAGTCT	AAGCAAGTTTGGACAAGTCT	7	100	2	N
chr19	18308550	18308575	PGPEP1	0	1	0	1	GAGCTTGTTTGGGAAGAACAAGTTC	GAGCTTGTTTGAACAAGTTC	5	100	2	N
chr19	50780772	50780806	OPA3	0	0	1	1	GAGCTAGTTCAGAAATAAATTTAAGGACATGTCC	GAGCTAGTTCGGACATGTCC	14	100	2	N
chr2	179100527	179100552	TTN	0	0	1	1	GGACATGCTTTGGGCAGACATGCTT	GGACATGCTTAGACATGCTT	5	100	2	N
chr2	206307248	206307270	NRP2	1	0	0	1	AAACAAGCTTTAAAACAAGTTT	AAACAAGCTTAAACAAGTTT	2	100	2	N
chr2	225974607	225974633	KIAA1486	0	1	0	1	GGACTTGTTTTACTTGGGACATGTTC	GGACTTGTTTGGACATGTTC	6	100	2	N
chr2	37717302	37717324	CDC42EP3	0	1	0	1	AAACAAGCCTCAAAACATGTTT	AAACAAGCCTAAACATGTTT	2	100	2	N
chr20	8112300	8112332	PLCB1	0	0	1	1	AAACAAGTTTTGATTTACTCATGGACATGTTT	AAACAAGTTTGGACATGTTT	12	100	2	N
chr21	21513222	21513254	NCAM2	0	0	1	1	AAACAAGCTTGTGTTGTTTACCAAGCTTGCCC	AAACAAGCTTAAGCTTGCCC	12	100	2	N
chr3	137343865	137343887	MSL2L1	0	0	1	1	AGACATGTCTCCAGACATGCCC	AGACATGTCTAGACATGCCC	2	100	2	N
chr3	173696319	173696348	TNFSF10	1	0	0	1	GAACATGCTCCTTTAGCTCAGACAAGTTT	GAACATGCTCAGACAAGTTT	9	100	2	N
chr3	189905779	189905812	LPP	0	0	1	1	AAACATGTCTTGTTCATCTTTGCAGGCTTGTTC	AAACATGTCTAGGCTTGTTC	13	100	2	N
chr3	61145342	61145372	FHIT	1	0	0	1	GGGCAAGTTCCCAACCCTCTGAGCTAGCTC	GGGCAAGTTCGAGCTAGCTC	10	100	2	N
chr4	1690574	1690606	TACC3	1	0	0	1	AAGCAAGTCTCAAAGAATGATGGGACATGTCC	AAGCAAGTCTGGACATGTCC	12	100	2	N
chr5	11035027	11035058	CTNND2	0	0	1	1	AAGCAAGTTCTTGCCCTAACAAAGCTTGTTT	AAGCAAGTTCAAGCTTGTTT	11	100	2	N
chr6	106638589	106638621	PRDM1	0	1	0	1	GGACATGTTTTTTCCTATTATGGAGCAAGCTT	GGACATGTTTGAGCAAGCTT	12	100	2	N
chr6	151367799	151367829	MTHFD1L	0	1	0	1	GGACTTGCTTCATGACTTAAGAACAAGTCT	GGACTTGCTTGAACAAGTCT	10	100	2	N
chr7	55141860	55141894	EGFR	0	0	1	1	AGGCTAGTCCTGACTCTAATTCTAAGACATGTCT	AGGCTAGTCCAGACATGTCT	14	100	2	N
chr8	27514784	27514807	CLU	1	0	0	1	AAACTTGTCTTTTGAGCATGTCT	AAACTTGTCTGAGCATGTCT	3	100	2	N
chr9	118540803	118540835	ASTN2	0	1	0	1	AAACATGTTCAGAGAGGTTAAGGAACTTGTCC	AAACATGTTCGAACTTGTCC	12	100	2	N
chr9	74980224	74980258	ANXA1	0	0	1	1	GAACTTGCTTTCACTTTACTCTATGGACTTGCCC	GAACTTGCTTGGACTTGCCC	14	100	2	N
chrX	132748240	132748261	GPC3	0	1	0	1	GAACTTGCCCAGGGCTTGTCT	GAACTTGCCCGGGCTTGTCT	1	100	2	N
chrX	31993443	31993472	DMD	0	0	1	1	AAACTAGTTCAAGTCTACAAAACAAGTTT	AAACTAGTTCAAACAAGTTT	9	100	2	N
chrX	33029874	33029908	DMD	0	0	1	1	AGACTTGTTTCCCTCTATATCAGTAAGCTTGTTT	AGACTTGTTTAAGCTTGTTT	14	100	2	N
chr1	154372814	154372845	LMNA	1	0	0	1	GGGCAAGTTTGTCCGGCTGCGCAACAAGTCC	GGGCAAGTTTCAACAAGTCC	11	98.3	2	N
chr1	51071904	51071931	FAF1	1	0	0	1	AGGCTTGTTCTTCCTGGCAACTAGCCC	AGGCTTGTTCCAACTAGCCC	7	98.3	2	N
chr10	14400792	14400822	FRMD4A	0	1	0	1	AAACATGTCCTGAACCACATCGACATGTCC	AAACATGTCCCGACATGTCC	10	98.3	2	N
chr10	17329482	17329502	VIM	0	1	0	1	TGACTTGTCCAGACATGCCT	TGACTTGTCCAGACATGCCT	0	98.3	2	N
chr10	18846960	18846993	CACNB2	0	0	1	1	AGGCATGTTTCTCTTTGTTCTGTCAACTAGTTT	AGGCATGTTTCAACTAGTTT	13	98.3	2	N
chr10	78924117	78924144	KCNMA1	0	1	0	1	AGGCTAGCCCAGCTGCCTGGCTAGCCT	AGGCTAGCCCTGGCTAGCCT	7	98.3	2	N
chr10	92973220	92973254	PCGF5	1	0	0	1	TAACAAGCCCTCCAGGTGATTCTGAAGCATGCTT	TAACAAGCCCAAGCATGCTT	14	98.3	2	N
chr10	96807176	96807204	CYP2C8	1	0	0	1	GGGCTTGTTTGCAGAAATTGACAAGTTT	GGGCTTGTTTTGACAAGTTT	8	98.3	2	N
chr11	10022857	10022877	SBF2	0	0	1	1	TAACTTGCCCAGACATGTCC	TAACTTGCCCAGACATGTCC	0	98.3	2	N
chr11	10783227	10783261	EIF4G2	0	0	1	1	TAACTTGCTCCCTTTAAAAAATCAAGACATGTTT	TAACTTGCTCAGACATGTTT	14	98.3	2	N
chr11	128308816	128308844	P53AIP1	1	1	0	2	AAGCAAGCCTTGGATCTACAGCTTGCTC	AAGCAAGCCTCAGCTTGCTC	8	98.3	2	N
chr11	64466618	64466650	PPP2R5B	0	0	1	1	TGGCAAGTCTCTAGAAAAGCTAGGACTAGCCC	TGGCAAGTCTGGACTAGCCC	12	98.3	2	N
chr11	74603807	74603836	SLCO2B1	1	0	0	1	GAACTTGCCCAAGGTCACACAGCAAGCTT	GAACTTGCCCCAGCAAGCTT	9	98.3	2	N
chr12	118070123	118070146	KIAA1853	0	0	1	1	CAACTTGTTTATCAGGCAAGTCC	CAACTTGTTTAGGCAAGTCC	3	98.3	2	N
chr12	23944427	23944459	SOX5	0	0	1	1	AAACATGCTCACTTGTAAAAAGCAACTTGCTT	AAACATGCTCCAACTTGCTT	12	98.3	2	N
chr12	24462082	24462105	SOX5	0	0	1	1	TGACATGTTTTAAGGGCAAGTTT	TGACATGTTTGGGCAAGTTT	3	98.3	2	N
chr12	27690056	27690083	PPFIBP1	0	1	0	1	AAACATGCCTATATGCTTAACATGCCT	AAACATGCCTTAACATGCCT	7	98.3	2	N
chr12	76855768	76855793	NAV3	0	1	0	1	AAGCATGTTTTTTCATGACTAGCTT	AAGCATGTTTTGACTAGCTT	5	98.3	2	N
chr12	97562604	97562637	APAF1	1	1	0	2	AGACATGTCTGGAGACCCTAGGACGACAAGCCC	AGACATGTCTCGACAAGCCC	13	98.3	2	Y
chr13	47948476	47948510	RB1	1	0	0	1	AAGCAAGTTTCCAGAAAGCTGTTCTGACTTGCCT	AAGCAAGTTTTGACTTGCCT	14	98.3	2	N
chr13	93619363	93619390	GPC6	1	0	0	1	GAGCAAGTTTACCTTTTTGACAAGCTT	GAGCAAGTTTTGACAAGCTT	7	98.3	2	N
chr13	96843490	96843519	MBNL2	0	0	1	1	CAACTTGCCTAAAACATTCAAACTTGTTT	CAACTTGCCTAAACTTGTTT	9	98.3	2	N
chr15	70382151	70382181	BRUNOL6	0	0	1	1	GGACATGCTCTTCCTCTGCCCAACATGCTT	GGACATGCTCCAACATGCTT	10	98.3	2	N
chr15	70382151	70382185	BRUNOL6	0	0	1	1	GGACATGCTCTTCCTCTGCCCAACATGCTT	GGACATGCTCCAACATGCTT	10	98.3	2	N
chr15	71159739	71159765	NEO1	0	1	0	1	AGGCTTGTTTTTTCCTCAACATGTCT	AGGCTTGTTTCAACATGTCT	6	98.3	2	N
chr16	1608138	1608163	CRAMP1L	0	0	1	1	CAGCTAGCCCTGGGCAAACTAGTCC	CAGCTAGCCCAAACTAGTCC	5	98.3	2	N
chr16	18927688	18927711	TMC7	0	0	1	1	GGGCAAGTTTAGATAACTTGCCC	GGGCAAGTTTTAACTTGCCC	3	98.3	2	N
chr17	12746665	12746692	KIAA0672	0	0	1	1	GAACTTGCCTACCACACTAGCATGCCC	GAACTTGCCTTAGCATGCCC	7	98.3	2	N
chr17	12784309	12784336	KIAA0672	0	0	1	1	AAGCAAGTTCGGATAAGTGACATGCTC	AAGCAAGTTCTGACATGCTC	7	98.3	2	N
chr17	31145895	31145928	MMP28	0	0	1	1	AAACTAGTTCTGAGCAGTTTAAATGGCTTGCCC	AAACTAGTTCTGGCTTGCCC	13	98.3	2	N
chr17	43159694	43159724	TBX21	0	0	1	1	GGGCTTGCCCATCCATACTGTGGCATGCCC	GGGCTTGCCCTGGCATGCCC	10	98.3	2	N
chr17	43965886	43965917	HOXB1	0	0	1	1	TAACTTGTCTGGAGGAATCTAGGGCTTGTCT	TAACTTGTCTGGGCTTGTCT	11	98.3	2	N
chr18	3879354	3879388	DLGAP1	1	0	0	1	GAACATGTTCTGGCATATTCTATACAACTTGTTT	GAACATGTTCCAACTTGTTT	14	98.3	2	N
chr18	53950134	53950168	NEDD4L	0	1	0	1	CAACAAGTTTGATTATTTCATTTGAGACATGTTC	CAACAAGTTTAGACATGTTC	14	98.3	2	N
chr18	63344650	63344673	DSEL	0	0	1	1	CAACTTGCTTTCTGAACTTGTCT	CAACTTGCTTGAACTTGTCT	3	98.3	2	N
chr19	13464007	13464039	CACNA1A	0	0	1	1	TGACATGCCTCAATTTCAACAGAAACTTGCTC	TGACATGCCTAAACTTGCTC	12	98.3	2	N
chr2	157128512	157128540	GPD2	0	0	1	1	TAACTAGCTTAATCTACCAGACAAGTCT	TAACTAGCTTAGACAAGTCT	8	98.3	2	N
chr2	191215486	191215511	NAB1	0	1	0	1	TAACTTGTCTTTAAGAAACTTGTTT	TAACTTGTCTAAACTTGTTT	5	98.3	2	N
chr2	33027011	33027039	LTBP1	0	1	1	2	AAACTTGTTTTGCTTAGTTGGCATGTTT	AAACTTGTTTTGGCATGTTT	8	98.3	2	N
chr2	33271449	33271472	LTBP1	0	1	1	2	GAACTTGCTTTTATAACAAGTCC	GAACTTGCTTTAACAAGTCC	3	98.3	2	N
chr2	47511450	47511478	MSH2	1	0	0	1	GGACATGTTCCTGTTCTCTAACTAGCCT	GGACATGTTCTAACTAGCCT	8	98.3	2	N
chr2	88690217	88690251	EIF2AK3	0	1	0	1	TAACAAGCCTTTCTCCACATGCTAAAGCATGTCT	TAACAAGCCTAAGCATGTCT	14	98.3	2	N
chr20	45236741	45236773	EYA2	0	0	1	1	GGACTAGCTCCTTCACTCTTCACAGCATGCCT	GGACTAGCTCCAGCATGCCT	12	98.3	2	N
chr20	49847371	49847400	SALL4	0	0	1	1	CAGCTTGCCTTTGCTGTATACACAAGCTTGCCT	CAGCTTGCCTAAGCTTGCCT	13	98.3	2	N
chr20	49847371	49847404	SALL4	0	0	1	1	CAGCTTGCCTTTGCTGTATACACAAGCTTGCCT	CAGCTTGCCTAAGCTTGCCT	13	98.3	2	N
chr20	60973990	60974024	DIDO1	1	0	0	1	TAGCAAGTCTAGACCAATTTTATCAAACATGTCT	TAGCAAGTCTAAACATGTCT	14	98.3	2	N
chr20	8488598	8488632	PLCB1	0	0	1	1	AGGCAAGTTTTGAGTACCTACTTTTGACAAGCCC	AGGCAAGTTTTGACAAGCCC	14	98.3	2	N
chr22	28433594	28433623	NF2	1	0	0	1	AGGCATGTCTACACAATAGTGACAAGTTC	AGGCATGTCTTGACAAGTTC	9	98.3	2	N
chr22	35378243	35378277	CACNG2	0	0	1	1	TAACTTGCTTCCCAGCTGGTCTCCAGGCATGCCC	TAACTTGCTTAGGCATGCCC	14	98.3	2	N
chr3	148605391	148605423	ZIC4,ZIC1	1	0	0	1	AGGCATGCCCACCTCTCCGCTGCAACTTGTCC	AGGCATGCCCCAACTTGTCC	12	98.3	2	N
chr3	175329505	175329531	NLGN1	0	1	0	1	TAACAAGCTTCAATTAAAACATGTCC	TAACAAGCTTAAACATGTCC	6	98.3	2	N
chr3	186618536	186618565	MAP3K13	0	0	1	1	GAGCAAGCTTCAAAATGTTCAGCTTGCTT	GAGCAAGCTTCAGCTTGCTT	9	98.3	2	N
chr3	58304402	58304432	PXK	0	0	1	1	CAGCTTGTTCTGCCTCTTTGAGGCTTGTTT	CAGCTTGTTCAGGCTTGTTT	10	98.3	2	N
chr3	70078057	70078086	MITF	0	0	1	1	GAACTTGCTTAATATCACATAGCAAGTTC	GAACTTGCTTTAGCAAGTTC	9	98.3	2	N
chr4	87871477	87871510	PTPN13	1	0	0	1	TAACTTGTTTTAAGTTGTCTCCTAAACTAGTTC	TAACTTGTTTAAACTAGTTC	13	98.3	2	N
chr5	126133587	126133613	LMNB1	1	0	0	1	AAACTTGCTCCATCCTTAACATGCCT	AAACTTGCTCTAACATGCCT	6	98.3	2	N
chr5	176789146	176789178	GRK6	0	0	1	1	GGGCATGTTCGCAGGAGGCCTCTAGCAAGTTT	GGGCATGTTCTAGCAAGTTT	12	98.3	2	N
chr6	36759597	36759627	CDKN1A	0	1	1	2	AGACTTGCCTTTGTTGACATTAGCTTGCCC	AGACTTGCCTTAGCTTGCCC	10	98.3	2	N
chr6	4892652	4892680	CDYL	0	0	1	1	GAGCTTGTCCACTCTTGCTGACAAGTCC	GAGCTTGTCCTGACAAGTCC	8	98.3	2	N
chr6	56545669	56545702	DST	0	0	1	1	TGACTTGCTTCTGAAAACCGAGCAGACAAGTCT	TGACTTGCTTAGACAAGTCT	13	98.3	2	N
chr7	140142091	140142121	BRAF	0	0	1	1	AAACAAGCCTTTAGGAAAATTAGCATGTTC	AAACAAGCCTTAGCATGTTC	10	98.3	2	N
chr7	148210777	148210807	EZH2	1	0	0	1	TAACTTGCTTGAACCCTAAAAAGCAAGCCT	TAACTTGCTTAAGCAAGCCT	10	98.3	2	N
chr7	151066635	151066665	PRKAG2	0	1	0	1	GGACATGCTCCTGCTGCAGTTAACTAGCCC	GGACATGCTCTAACTAGCCC	10	98.3	2	N
chr7	151148123	151148154	PRKAG2	0	1	0	1	TGACTTGTCTAACTCCAGTCTGAACAAGCTC	TGACTTGTCTGAACAAGCTC	11	98.3	2	N
chr7	79621832	79621853	GNAI1	0	1	0	1	AAACAAGCCTCTAGCATGCTT	AAACAAGCCTTAGCATGCTT	1	98.3	2	N
chr8	124027173	124027202	ZHX2	0	0	1	1	AAACAAGTTTGCTTAGTTCTGACTTGTTC	AAACAAGTTTTGACTTGTTC	9	98.3	2	N
chr8	65737626	65737653	CYP7B1	1	0	0	1	CAACTTGCCCAAATCATAGGCAAGTTC	CAACTTGCCCAGGCAAGTTC	7	98.3	2	N
chr9	102305243	102305269	TMEFF1	0	0	1	1	AAACTTGCTTATGATTCAGCATGCTT	AAACTTGCTTCAGCATGCTT	6	98.3	2	N
chr9	123087178	123087207	GSN	1	0	0	1	TGACTTGCTCTGTGCCCTTGGACAAGTCC	TGACTTGCTCGGACAAGTCC	9	98.3	2	N
chr9	6830870	6830903	JMJD2C	0	0	1	1	AGACATGTCCCCAGCTCTACAGTTAGCAAGCTT	AGACATGTCCTAGCAAGCTT	13	98.3	2	N
chr9	79688978	79689012	GNAQ	0	1	1	2	TGGCAAGCCCCTGTGGGGGTGTGAAGGCTTGTTC	TGGCAAGCCCAGGCTTGTTC	14	98.3	2	N
chr10	101961343	101961371	CHUK	0	0	1	1	TGACTTGCTTATTTTACTTAACATGTCC	TGACTTGCTTTAACATGTCC	8	96.6	2	N
chr10	92986807	92986839	PCGF5	1	0	0	1	TAACTAGCTTCATAATTTTAGACAACTTGCTC	TAACTAGCTTCAACTTGCTC	12	96.6	2	N
chr10	95555487	95555520	LGI1	1	0	0	1	CAACTTGTCCATGAACATACGGCTAGCAAGTCT	CAACTTGTCCTAGCAAGTCT	13	96.6	2	N
chr11	63635229	63635261	FLRT1	0	0	1	1	TGGCTTGCCTTGGCTTTGGCCTTAACAAGTTT	TGGCTTGCCTTAACAAGTTT	12	96.6	2	N
chr13	24347281	24347301	RNF17	0	0	1	1	TAACTTGTTCTAACATGTCT	TAACTTGTTCTAACATGTCT	0	96.6	2	N
chr16	1655319	1655346	CRAMP1L	0	0	1	1	CAGCTAGTCCAGCGAGGCAGCTAGTCC	CAGCTAGTCCCAGCTAGTCC	7	96.6	2	N
chr17	24937760	24937782	ANKRD13B	0	0	1	1	TAGCTTGTCCCGTAACATGTCC	TAGCTTGTCCTAACATGTCC	2	96.6	2	N
chr18	54135755	54135788	NEDD4L	0	1	0	1	TGACATGTTTAAAAACCTTGCTCTGACAAGCTC	TGACATGTTTTGACAAGCTC	13	96.6	2	N
chr2	101245355	101245382	C2orf29	0	1	0	1	TAGCTTGCCTCAGTTGGTAGCTTGTCT	TAGCTTGCCTTAGCTTGTCT	7	96.6	2	N
chr2	220081458	220081492	ACCN4	0	0	1	1	TAACATGCCCCCCAGAGGTCTTTGTAACATGCCC	TAACATGCCCTAACATGCCC	14	96.6	2	N
chr2	38151350	38151382	CYP1B1	1	0	0	1	CAGCTTGCCTCTTGCTTCTTATTGGCAAGTTT	CAGCTTGCCTTGGCAAGTTT	12	96.6	2	N
chr2	47508058	47508087	MSH2	1	0	0	1	TAACATGCTTTTCCTCATATAACATGCTT	TAACATGCTTTAACATGCTT	9	96.6	2	N
chr20	8118636	8118657	PLCB1	0	0	1	1	TAGCATGTTCTTAGCAAGTCT	TAGCATGTTCTAGCAAGTCT	1	96.6	2	N
chr3	69863047	69863067	MITF	0	0	1	1	TAGCAAGTCTTAACATGTCT	TAGCAAGTCTTAACATGTCT	0	96.6	2	N
chr4	87881144	87881165	PTPN13	1	0	0	1	CAACAAGTTCCCAACAAGTTC	CAACAAGTTCCAACAAGTTC	1	96.6	2	N
chr6	10662210	10662242	GCNT2	0	0	1	1	TAACATGTCTAGCCTGATTAATTGGCTAGTTT	TAACATGTCTTGGCTAGTTT	12	96.6	2	N
chr6	21305856	21305876	CDKAL1	0	1	0	1	CAGCTTGTTCTGGCTTGTTT	CAGCTTGTTCTGGCTTGTTT	0	96.6	2	N
chr7	40389444	40389470	C7orf10	1	0	0	1	TAACTTGCCTGATTCATAGCTAGCCT	TAACTTGCCTTAGCTAGCCT	6	96.6	2	N
chr8	103292885	103292919	RRM2B	1	1	0	2	TGGCATGTTTTACATACCTACAGTTAGCAAGTTC	TGGCATGTTTTAGCAAGTTC	14	96.6	2	N
chr8	110375949	110375982	NUDCD1	0	0	1	1	TGACAAGTTTTGGCAGGAACAAGTAGCTAGTTT	TGACAAGTTTTAGCTAGTTT	13	96.6	2	N
chr8	38809807	38809830	TACC1	1	0	0	1	TAACAAGCTTGTCCAACTTGCTT	TAACAAGCTTCAACTTGCTT	3	96.6	2	N
chr8	69218112	69218132	DEPDC2	0	0	1	1	TAGCATGTCCCAGCTTGCTC	TAGCATGTCCCAGCTTGCTC	0	96.6	2	N
chr1	107955089	107955113	VAV3	0	0	1	1	GAACTAGCCAATGTGAACATGTCT	GAACTAGCCAGAACATGTCT	4	95.27	2	N
chr1	114330001	114330031	HIPK1	0	0	1	1	GGGCTAGTTATCTGCAGCAGGAGCATGTCC	GGGCTAGTTAGAGCATGTCC	10	95.27	2	N
chr1	214754728	214754755	ESRRG	0	0	1	1	GGACATGCCTACTGCACAGGCATGTTG	GGACATGCCTAGGCATGTTG	7	95.27	2	N
chr1	234489889	234489916	ERO1LB	0	0	1	1	GAGCATGTTAGGCCACAAAACAAGTCT	GAGCATGTTAAAACAAGTCT	7	95.27	2	N
chr1	33045917	33045944	S100PBP	0	0	1	1	AAACAAGCCACAGTAGCGGGCTTGTTT	AAACAAGCCAGGGCTTGTTT	7	95.27	2	N
chr1	37803346	37803373	DNALI1	0	0	1	1	AAGCTAGTTTCCTGAGTGAACAAGCCA	AAGCTAGTTTGAACAAGCCA	7	95.27	2	N
chr10	102756080	102756102	LZTS2	0	0	1	1	GGACATGTCACTAGACTTGCTT	GGACATGTCAAGACTTGCTT	2	95.27	2	N
chr10	131311960	131311993	MGMT	1	0	0	1	GGACAAGTCTTGCTATGTTGCCCAGACTAGTCA	GGACAAGTCTAGACTAGTCA	13	95.27	2	N
chr10	18485562	18485591	CACNB2	0	0	1	1	AAACTTGTTGTAAAGTGATAAACTAGCTC	AAACTTGTTGAAACTAGCTC	9	95.27	2	N
chr10	67737168	67737197	CTNNA3	0	1	0	1	AGACTTGTTCCACAAACATGAACAAGTCA	AGACTTGTTCGAACAAGTCA	9	95.27	2	N
chr10	78766795	78766827	KCNMA1	0	1	0	1	GGACTAGTCAGTGCTGGGATGAGAACATGCTC	GGACTAGTCAGAACATGCTC	12	95.27	2	N
chr11	45121800	45121829	PRDM11	1	0	0	1	AAACTAGCTGTGTGACCTTGGGCAAGTCT	AAACTAGCTGGGGCAAGTCT	9	95.27	2	N
chr13	92984715	92984749	GPC6	1	0	0	1	GAGCTTGCTGTAGCAGACCTGCAGAGGCTTGCTT	GAGCTTGCTGAGGCTTGCTT	14	95.27	2	N
chr14	30503943	30503968	STRN3	0	0	1	1	GAGCTTGCTCTAGTTAGACATGTCA	GAGCTTGCTCAGACATGTCA	5	95.27	2	N
chr15	91279793	91279826	CHD2	0	1	0	1	GGACTAGCTGTTCATATTCCTTCAAGCATGCTT	GGACTAGCTGAAGCATGCTT	13	95.27	2	N
chr17	38539840	38539869	BRCA1	1	0	0	1	GAGCAAGCTGAGAAGAGGTAGACAAGCCT	GAGCAAGCTGAGACAAGCCT	9	95.27	2	N
chr18	3662788	3662817	DLGAP1	1	0	0	1	AGACTAGCTGGCAAGAACCAAGCTAGTCT	AGACTAGCTGAAGCTAGTCT	9	95.27	2	N
chr2	162297483	162297515	SLC4A10	0	1	0	1	GGGCAAGTTTGGAACTTCCTAGAGACTTGTTG	GGGCAAGTTTAGACTTGTTG	12	95.27	2	N
chr2	203070613	203070641	BMPR2	0	0	1	1	AGGCATGTCACCCAAGTGAGACTTGCCC	AGGCATGTCAAGACTTGCCC	8	95.27	2	N
chr2	61308447	61308473	USP34	0	1	0	1	AAGCAAGCTCATTGGAAGACAAGTCA	AAGCAAGCTCAGACAAGTCA	6	95.27	2	N
chr2	70641468	70641502	TGFA	0	1	0	1	AGACATGCCCACCTTGATATTGAAGAGCTAGCTG	AGACATGCCCGAGCTAGCTG	14	95.27	2	N
chr20	16507679	16507708	C20orf23	0	0	1	1	AAACTTGCTGCTGTCATGTAAGCAAGCCC	AAACTTGCTGAAGCAAGCCC	9	95.27	2	N
chr20	17877411	17877438	SNX5	0	1	0	1	AGGCATGTCATTTATAAAAACAAGTCT	AGGCATGTCAAAACAAGTCT	7	95.27	2	N
chr20	47217571	47217602	STAU1	0	1	0	1	AGACAAGTCGCCAGTGTCAAGAAACAAGTCC	AGACAAGTCGAAACAAGTCC	11	95.27	2	N
chr20	61026727	61026747	DIDO1	1	0	0	1	AAACTTGCTGAAACAAGTCT	AAACTTGCTGAAACAAGTCT	0	95.27	2	N
chr3	70063353	70063386	MITF	0	0	1	1	AGACTTGCTGGGAATTTTTGATAGGGCTAGTCT	AGACTTGCTGGGGCTAGTCT	13	95.27	2	N
chr3	87362013	87362046	CHMP2B	0	0	1	1	GGACTTGTCACAAATGCACAACTAAACATGCTT	GGACTTGTCAAAACATGCTT	13	95.27	2	N
chr5	110858378	110858398	STARD4	0	1	0	1	AGACATGTCAGAACATGCCC	AGACATGTCAGAACATGCCC	0	95.27	2	N
chr5	154260655	154260688	GEMIN5	1	0	0	1	AAACTTGCCCTAACGAAGTTTAAAAACAAGCCA	AAACTTGCCCAAACAAGCCA	13	95.27	2	N
chr6	18579511	18579541	IBRDC2	0	0	1	1	AGACAAGCCAATTCATTTTAAAACAAGTTC	AGACAAGCCAAAACAAGTTC	10	95.27	2	N
chr6	56465425	56465448	DST	0	0	1	1	AGACTAGCCTGGCAAACATGCTG	AGACTAGCCTAAACATGCTG	3	95.27	2	N
chr7	134851706	134851730	CNOT4	0	0	1	1	AGACTTGCTAGGCCAAGCTTGTCC	AGACTTGCTAAAGCTTGTCC	4	95.27	2	N
chr7	18550514	18550542	HDAC9_1,HDAC9	0	1	0	1	GGACATGTTTAAGAATGAAAACATGTTA	GGACATGTTTAAACATGTTA	8	95.27	2	N
chr7	79623321	79623355	GNAI1	0	1	0	1	AAGCAAGCTGATGTACATATCAGCAAGCAAGTCT	AAGCAAGCTGAAGCAAGTCT	14	95.27	2	N
chr7	8728767	8728795	NXPH1	0	0	1	1	AAACTTGCCAGCAAAGTTAAGCAAGTTC	AAACTTGCCAAAGCAAGTTC	8	95.27	2	N
chr7	97630260	97630289	LMTK2	0	0	1	1	AAACAAGCCAGTCACAAAAAGACAAGTTC	AAACAAGCCAAGACAAGTTC	9	95.27	2	N
chr8	142040401	142040430	PTK2	0	1	0	1	GAGCAAGTTTGGGCACTGTGAGCAAGTTA	GAGCAAGTTTGAGCAAGTTA	9	95.27	2	N
chr8	32683507	32683533	NRG1_1	0	0	1	1	GGACTAGTTTTGGCAGGGGCTTGCTG	GGACTAGTTTGGGCTTGCTG	6	95.27	2	N
chr8	6356010	6356040	ANGPT2	0	0	1	1	GAACATGTTTAGTTCTCATGGAACTTGTTA	GAACATGTTTGAACTTGTTA	10	95.27	2	N
chr8	87438921	87438954	WWP1	0	0	1	1	AGGCAAGCTGGATACAGTGGCGAGGACTTGCCC	AGGCAAGCTGGGACTTGCCC	13	95.27	2	N
chrX	132900192	132900221	GPC3	0	1	0	1	GGGCTTGCTCAAGTCCTTCAAGCAAGTTA	GGGCTTGCTCAAGCAAGTTA	9	95.27	2	N
chrX	40937265	40937286	USP9X	0	1	0	1	AGGCATGTCAGGAACATGCCT	AGGCATGTCAGAACATGCCT	1	95.27	2	N
chrX	69609175	69609209	DLG3	1	0	0	1	GGACATGTTTGAGCAGAGGCTGAAGGGCTAGCTG	GGACATGTTTGGGCTAGCTG	14	95.27	2	N
chr1	154374584	154374614	LMNA	1	0	0	1	GTGCATGCCTGCTGCCCTACAAGCTTGCTC	GTGCATGCCTAAGCTTGCTC	10	93.74	2	N
chr1	179970918	179970948	CACNA1E	0	0	1	1	GTGCATGCTTCAGTTGACTTGGGCATGTCT	GTGCATGCTTGGGCATGTCT	10	93.74	2	N
chr1	205015465	205015489	IL10	0	0	1	1	GGGCAAGTTCCCTGGTGCAAGTCC	GGGCAAGTTCGTGCAAGTCC	4	93.74	2	N
chr1	205913354	205913385	CR1L	1	0	0	1	AGACATGCCTAAGCAAAGCAAGTGCAAGTCT	AGACATGCCTGTGCAAGTCT	11	93.74	2	N
chr10	104509581	104509607	C10orf26	0	0	1	1	GTACAAGTTTTTATGTGGACTTGTTT	GTACAAGTTTGGACTTGTTT	6	93.74	2	N
chr10	18868093	18868115	CACNB2	0	0	1	1	GCACTTGCTCTGGGACATGTTC	GCACTTGCTCGGACATGTTC	2	93.74	2	N
chr11	119495044	119495070	TRIM29	0	0	1	1	ACACATGCCTATGTGCAGACATGTTC	ACACATGCCTAGACATGTTC	6	93.74	2	N
chr11	120543552	120543586	TECTA	0	0	1	1	GCACTTGTTCATGTTGGTCCTTGTAGGCATGTCT	GCACTTGTTCAGGCATGTCT	14	93.74	2	N
chr13	95175182	95175208	DNAJC3	1	0	0	1	GTACAAGTTTTTGTGTGGACATGTTT	GTACAAGTTTGGACATGTTT	6	93.74	2	N
chr15	65802461	65802495	MAP2K5	0	0	1	1	AAACATGTCTTGAATTTGTGTCCTGCACTTGTTT	AAACATGTCTGCACTTGTTT	14	93.74	2	N
chr17	26554307	26554340	NF1	1	0	0	1	AAGCATGCCTGGAGTGGTGCTTCATGCATGCCT	AAGCATGCCTATGCATGCCT	13	93.74	2	N
chr17	56825920	56825944	BCAS3,TBX2	0	1	1	2	AGGCATGCTTGCGAACACTAGCCT	AGGCATGCTTACACTAGCCT	4	93.74	2	N
chr19	15106942	15106971	ILVBL	0	0	1	1	AAACTAGCCTGGCGTGATGGCGCATGCCT	AAACTAGCCTGCGCATGCCT	9	93.74	2	N
chr20	32595755	32595787	MAP1LC3A	0	0	1	1	ATACTAGTCCTACTGCTATGGTGAACAAGCTC	ATACTAGTCCGAACAAGCTC	12	93.74	2	N
chr20	35098987	35099019	RBL1	1	1	0	2	ACGCAAGCCCTTGAATCTGACTAGGCATGTTT	ACGCAAGCCCAGGCATGTTT	12	93.74	2	N
chr20	61041303	61041335	DIDO1	1	0	0	1	ACGCATGTCTAATAGTCACGTCAAACTTGCCC	ACGCATGTCTAAACTTGCCC	12	93.74	2	N
chr22	19661430	19661462	LZTR1	0	0	1	1	GCACATGCTCACATGTGACCTTGGGCTAGTCC	GCACATGCTCGGGCTAGTCC	12	93.74	2	N
chr3	46580856	46580888	LRRC2_1,LRRC2	0	0	1	1	AAACATGTCCCCTGGCACCAGGGCACTAGTCT	AAACATGTCCGCACTAGTCT	12	93.74	2	N
chr3	46891832	46891864	PTHR1	0	0	1	1	AGACTTGCCCTACTCCAGTGGGATGCAAGCCC	AGACTTGCCCATGCAAGCCC	12	93.74	2	N
chr3	58332818	58332849	PXK	0	0	1	1	ACACATGTCTGAGTCCAATAGGAACATGTCT	ACACATGTCTGAACATGTCT	11	93.74	2	N
chr4	77933214	77933237	SHROOM3	0	1	0	1	ATACATGCCCATAAAACAAGTCT	ATACATGCCCAAACAAGTCT	3	93.74	2	N
chr5	118751630	118751664	TNFAIP8	0	1	0	1	GGACATGCCTTAGGTATCCCTCTGGCACATGTCT	GGACATGCCTGCACATGTCT	14	93.74	2	N
chr6	21708647	21708667	SOX4	0	0	1	1	ATACTTGCTTAAGCAAGTTT	ATACTTGCTTAAGCAAGTTT	0	93.74	2	N
chr7	11005611	11005642	PHF14	0	1	0	1	ACACAAGCTTGAGTCCACTGGGGACTAGTTC	ACACAAGCTTGGACTAGTTC	11	93.74	2	N
chr8	11659525	11659549	GATA4	0	0	1	1	AGACTTGTCTTCCGGCACAAGTTT	AGACTTGTCTGCACAAGTTT	4	93.74	2	N
chr8	6361749	6361782	ANGPT2	0	0	1	1	ATACATGTTCTATCTTGTTCAGAGAACAAGTTT	ATACATGTTCGAACAAGTTT	13	93.74	2	N
chr8	91012733	91012756	NBN	1	0	0	1	ATGCTTGCCCATAAAACAAGTCT	ATGCTTGCCCAAACAAGTCT	3	93.74	2	N
chr9	123082761	123082794	GSN	1	0	0	1	ACACATGCCTTGTGCAAAACCCTGAACATGTTT	ACACATGCCTGAACATGTTT	13	93.74	2	N
chr9	81489479	81489504	TLE4	0	0	1	1	AGGCTTGTTCTTTTGGCACTAGTCC	AGGCTTGTTCGCACTAGTCC	5	93.74	2	N
chrX	69599270	69599296	DLG3	1	0	0	1	ATACAAGTTTTTGTATGAACATGTTT	ATACAAGTTTGAACATGTTT	6	93.74	2	N
chr1	114219530	114219558	PTPN22	0	0	1	1	GAACAAGTCCAGATTCCTTAGCTTGTCA	GAACAAGTCCTAGCTTGTCA	8	93.57	2	N
chr1	169946833	169946863	VAMP4	1	0	0	1	AAGCAAGTTAAATGTACTGTCAGCATGCCC	AAGCAAGTTACAGCATGCCC	10	93.57	2	N
chr1	215197703	215197726	ESRRG	0	0	1	1	AGGCAAGCCACAGTGACATGCTT	AGGCAAGCCATGACATGCTT	3	93.57	2	N
chr1	21950070	21950096	USP48	0	0	1	1	TAGCTAGCTAGCTAGATAATAAGCTTGTCT	TAGCTAGCTAAAGCTTGTCT	10	93.57	2	N
chr1	33486988	33487013	FLJ25476	0	0	1	1	GAGCAAGTTGAATAATGGCTAGCTC	GAGCAAGTTGTGGCTAGCTC	5	93.57	2	N
chr1	44257301	44257323	SLC6A9	0	0	1	1	AGGCAAGTCCATTAACATGTCG	AGGCAAGTCCTAACATGTCG	2	93.57	2	N
chr10	121405142	121405173	BAG3	1	0	0	1	CAGCAAGTTGCAGTTGTGGCTGAGCAAGTTC	CAGCAAGTTGGAGCAAGTTC	11	93.57	2	N
chr10	129763321	129763348	PTPRE	0	1	0	1	CAGCATGTTGTCTTCTGAGACTTGCTT	CAGCATGTTGAGACTTGCTT	7	93.57	2	N
chr10	68474163	68474194	LRRTM3	0	0	1	1	TAACTTGTCAAAAATTAATAAAAACTTGCTT	TAACTTGTCAAAACTTGCTT	11	93.57	2	N
chr10	89645088	89645118	PTEN	1	1	0	2	GAGCTAGCCATAAGTTTTAGCAACTTGCTT	GAGCTAGCCACAACTTGCTT	10	93.57	2	N
chr11	18499996	18500019	TSG101	1	0	0	1	TAGCATGTTGCCCAGGCTAGTCT	TAGCATGTTGAGGCTAGTCT	3	93.57	2	N
chr11	8756672	8756698	ST5	0	0	1	1	AGGCAAGTCTGCCAATTGGCTTGCTG	AGGCAAGTCTTGGCTTGCTG	6	93.57	2	N
chr12	32652450	32652484	FGD4	0	0	1	1	AGGCAAGTCACTTTTGAGCCAAAATGACAAGTTT	AGGCAAGTCATGACAAGTTT	14	93.57	2	N
chr12	67523041	67523070	MDM2	1	1	0	2	TAACTTGTCATTCCTGGTAGAACAAGCTT	TAACTTGTCAGAACAAGCTT	9	93.57	2	N
chr13	29024785	29024815	SLC7A1	0	0	1	1	GGACATGTTCCTGCTGCAGATAACTAGCCA	GGACATGTTCTAACTAGCCA	10	93.57	2	N
chr13	44020653	44020686	TSC22D1	0	0	1	1	AAGCAAGCTAAGCTTAAGCAAGTTAACTTGTTT	AAGCAAGCTATAACTTGTTT	13	93.57	2	N
chr13	99684053	99684087	PCCA	0	1	0	1	TAGCATGCTGTTAAGTTGAAAGATAAGCTTGCTT	TAGCATGCTGAAGCTTGCTT	14	93.57	2	N
chr14	31625139	31625159	ARHGAP5	0	1	0	1	GAACATGCCTTAGCATGTTG	GAACATGCCTTAGCATGTTG	0	93.57	2	N
chr14	51571849	51571880	NID2	0	1	0	1	AGACTAGCTGCTTTCACAGAGCAACATGCTT	AGACTAGCTGCAACATGCTT	11	93.57	2	N
chr15	27902247	27902277	TJP1	1	0	0	1	AGACTTGTCCACTTGCTCCTCGACAAGCCA	AGACTTGTCCCGACAAGCCA	10	93.57	2	N
chr15	34979203	34979236	MEIS2	0	0	1	1	TAACTTGCTGGTTCAAAGACAAAAGACTTGTCT	TAACTTGCTGAGACTTGTCT	13	93.57	2	N
chr15	38766620	38766650	RAD51	1	0	0	1	TGACTAGTCTGGCAAACTAAAAACAAGCCG	TGACTAGTCTAAACAAGCCG	10	93.57	2	N
chr16	2677848	2677879	KCTD5	0	0	1	1	CAGCAAGCCATCTCTCTCCCAGGACATGCTT	CAGCAAGCCAGGACATGCTT	11	93.57	2	N
chr16	46960486	46960516	SIAH1_1,SIAH1	1	0	0	1	AAGCAAGTCTCTTAAAAATTCAACAAGTTA	AAGCAAGTCTCAACAAGTTA	10	93.57	2	N
chr16	55322661	55322690	NUP93	0	0	1	1	AAACATGCCAAGAGAGGGCTAGCAAGCTC	AAACATGCCATAGCAAGCTC	9	93.57	2	N
chr17	10355806	10355837	MYH1	0	0	1	1	AGGCATGCTATATGACTGCAGCAACAAGCTT	AGGCATGCTACAACAAGCTT	11	93.57	2	N
chr17	15820502	15820534	ADORA2B	0	1	0	1	AGACAAGCTTAGGGTGCTGCATTGGCTTGTTG	AGACAAGCTTTGGCTTGTTG	12	93.57	2	N
chr17	17554900	17554927	RAI1	0	0	1	1	CAGCAAGTTCATGGCATAAGCTAGCCA	CAGCAAGTTCAAGCTAGCCA	7	93.57	2	N
chr17	35745818	35745849	RARA	0	0	1	1	CAACTTGCTGATAACCTCTCTGAGCATGTTT	CAACTTGCTGGAGCATGTTT	11	93.57	2	N
chr17	38223646	38223678	BECN1	1	0	0	1	AGGCATGCTGCTGACTGACAGCTGACTAGTTT	AGGCATGCTGTGACTAGTTT	12	93.57	2	N
chr17	44016657	44016687	HOXB3	0	0	1	1	TAACAAGCTAATCTTTCAGTAGGCAAGTTC	TAACAAGCTAAGGCAAGTTC	10	93.57	2	N
chr17	62979517	62979544	PITPNC1	0	0	1	1	AAACAAGTTGCTTATTATGACTTGTTT	AAACAAGTTGTGACTTGTTT	7	93.57	2	N
chr19	45723847	45723877	SPTBN4	0	0	1	1	GGGCAAGTCACTTAGAGCTTCAGCTTGCCT	GGGCAAGTCACAGCTTGCCT	10	93.57	2	N
chr19	52413267	52413287	BBC3	0	1	0	1	CGGCATGTTGGGGCATGCTT	CGGCATGTTGGGGCATGCTT	0	93.57	2	N
chr19	54143614	54143644	BAX	1	1	0	2	GGACATGTTCCTGCTGCAGATAACTAGCCA	GGACATGTTCTAACTAGCCA	10	93.57	2	N
chr2	32514710	32514742	BIRC6	1	0	0	1	GGGCATGCTGGAATGTTGACGTTAACAAGCCC	GGGCATGCTGTAACAAGCCC	12	93.57	2	N
chr2	32624949	32624972	BIRC6	1	0	0	1	AGACTAGCCTGGCTAACATGCTG	AGACTAGCCTTAACATGCTG	3	93.57	2	N
chr20	34179551	34179577	EPB41L1	0	0	1	1	GGGCTTGTTGCCAAGATGACATGTCT	GGGCTTGTTGTGACATGTCT	6	93.57	2	N
chr20	34227493	34227526	EPB41L1	0	0	1	1	AAACTAGTCACCTGAGGGTTCTATGGCAAGCCC	AAACTAGTCATGGCAAGCCC	13	93.57	2	N
chr22	17288227	17288257	PRODH	0	1	0	1	TGACATGCTTCTAACAAACAGAACTTGCCA	TGACATGCTTGAACTTGCCA	10	93.57	2	N
chr22	36358119	36358147	SH3BP1	0	0	1	1	TGACAAGCCAGTCGGACAGGGCATGCCT	TGACAAGCCAGGGCATGCCT	8	93.57	2	N
chr3	148605368	148605401	ZIC4,ZIC1	1	0	0	1	TGACTAGCCGGCAGGCGCGGGAAAGGCATGCCC	TGACTAGCCGAGGCATGCCC	13	93.57	2	N
chr3	153593393	153593420	MBNL1	0	0	1	1	AAACATGCTTGTACAGATGGCTAGTTG	AAACATGCTTTGGCTAGTTG	7	93.57	2	N
chr3	175093628	175093656	NLGN1	0	1	0	1	GAACATGTTTCCAACTTCTAGCTAGTTA	GAACATGTTTTAGCTAGTTA	8	93.57	2	N
chr3	20089223	20089257	PCAF	0	1	0	1	GAGCTAGTTAGCATGAATAATGTGTAACATGTCC	GAGCTAGTTATAACATGTCC	14	93.57	2	N
chr3	67145213	67145242	KBTBD8	0	0	1	1	AAACTTGTTGCCATTTACTTGGCTTGCTC	AAACTTGTTGTGGCTTGCTC	9	93.57	2	N
chr3	88273777	88273800	ZNF654	0	0	1	1	AAACATGTTTAGGCAACTAGTCA	AAACATGTTTCAACTAGTCA	3	93.57	2	N
chr4	154109476	154109501	KIAA1727	0	0	1	1	AAACAAGCTGCGTTTTGGCATGTTT	AAACAAGCTGTGGCATGTTT	5	93.57	2	N
chr4	72502959	72502993	SLC4A4	0	0	1	1	AAACATGTCACCAGAGCCTTTTGGCAACTTGTCT	AAACATGTCACAACTTGTCT	14	93.57	2	N
chr4	72590464	72590498	SLC4A4	0	0	1	1	GGACAAGTTTCAATTTTCTACATATGGCTAGCTA	GGACAAGTTTTGGCTAGCTA	14	93.57	2	N
chr6	20709150	20709180	CDKAL1	0	1	0	1	AGGCATGCCACTATCAAGTCTGGCATGTTT	AGGCATGCCATGGCATGTTT	10	93.57	2	N
chr6	36750473	36750504	CDKN1A	0	1	1	2	AAACATGCCCAGCGGCAAGGCCAACAAGCTG	AAACATGCCCCAACAAGCTG	11	93.57	2	Y
chr6	4823751	4823782	CDYL	0	0	1	1	TGGCAAGTTGTATTTATCAAGGAACATGTCT	TGGCAAGTTGGAACATGTCT	11	93.57	2	N
chr7	11037534	11037559	PHF14	0	1	0	1	AAGCATGTTATGACACAACATGCTT	AAGCATGTTACAACATGCTT	5	93.57	2	N
chr7	134161810	134161839	CALD1	0	1	1	2	TGACTTGCCTGAGGTCACAAAGCAAGTTA	TGACTTGCCTAAGCAAGTTA	9	93.57	2	N
chr7	45911183	45911212	IGFBP3	0	1	0	1	AGACAAGTTGAGAGTCCGTTGACAAGCCC	AGACAAGTTGTGACAAGCCC	9	93.57	2	N
chr7	45924205	45924226	IGFBP3	0	1	0	1	AAGCATGTTGGTGGCTTGTTT	AAGCATGTTGTGGCTTGTTT	1	93.57	2	Y
chr8	145162702	145162730	SPATC1	0	0	1	1	TGACATGCTGAGGGGCTTGGACTTGCTC	TGACATGCTGGGACTTGCTC	8	93.57	2	N
chr8	16911030	16911064	FGF20	0	0	1	1	TGACATGCCATTTACCTATATAACAAACTTGCCC	TGACATGCCAAAACTTGCCC	14	93.57	2	N
chr8	23772677	23772707	STC1	0	0	1	1	TGACATGCTTAAACCAGAACAGGCAAGTTG	TGACATGCTTAGGCAAGTTG	10	93.57	2	N
chr8	27505152	27505181	CLU	1	0	0	1	AAACTTGTCCAGTGTCACACAGCAAGTTA	AAACTTGTCCCAGCAAGTTA	9	93.57	2	N
chr8	41716600	41716633	ANK1_1	0	1	0	1	CAACATGTTAGGCTGGCAGGAATGGGCATGTTC	CAACATGTTAGGGCATGTTC	13	93.57	2	N
chr8	65771632	65771661	CYP7B1	1	0	0	1	TGACTTGTTCATGGTCACTAAACTAGTCA	TGACTTGTTCAAACTAGTCA	9	93.57	2	N
chr9	6934728	6934756	JMJD2C	0	0	1	1	GAGCTTGTTAGTAGATTTCGGCTTGCTT	GAGCTTGTTACGGCTTGCTT	8	93.57	2	N
chrX	129057717	129057738	ELF4	0	0	1	1	AAACATGTTTGTAGCAAGTTA	AAACATGTTTTAGCAAGTTA	1	93.57	2	N
chrX	43693055	43693089	NDP	0	0	1	1	AGACAAGCCAGGCCACCATTTTGGCAACATGTTT	AGACAAGCCACAACATGTTT	14	93.57	2	N
chr1	37790886	37790917	DNALI1	0	0	1	1	AGACTTGCTTCTTCTCCCTGAGGCCTTGTTT	AGACTTGCTTGGCCTTGTTT	11	92.85	2	N
chr10	115436485	115436510	CASP7	1	0	0	1	AGCCTAGCCTGTCTTAAACATGCTT	AGCCTAGCCTAAACATGCTT	5	92.85	2	N
chr10	75200663	75200693	FUT11	0	0	1	1	GGGCATGTTTAATTTCCTTTGGCCTTGCCT	GGGCATGTTTGGCCTTGCCT	10	92.85	2	N
chr10	89725064	89725098	PTEN	1	1	0	2	AGACTAGCCTGAGGAACATAGCAAGACCTTGTCT	AGACTAGCCTGACCTTGTCT	14	92.85	2	N
chr12	119612654	119612684	KIAA0152	0	0	1	1	AAACTTGCTTTACGTCTCTGAGCCTTGTTT	AAACTTGCTTAGCCTTGTTT	10	92.85	2	N
chr12	56216267	56216290	MBD6	0	0	1	1	AATCTTGCCCGCTGAGCAAGTCC	AATCTTGCCCGAGCAAGTCC	3	92.85	2	N
chr12	67302947	67302967	RAP1B	0	0	1	1	AATCTTGCCCAGGCTAGTCT	AATCTTGCCCAGGCTAGTCT	0	92.85	2	N
chr13	47860041	47860072	RB1	1	0	0	1	AGACTTGTCTTTCACTCACACAACCATGTTT	AGACTTGTCTAACCATGTTT	11	92.85	2	N
chr14	51544778	51544809	NID2	0	1	0	1	AGTCTTGCCTGTAGCCCATGTGAGCATGCTT	AGTCTTGCCTGAGCATGCTT	11	92.85	2	N
chr15	41621274	41621302	HISPPD2A	0	0	1	1	GGTCATGTCCCACATTCTGGACTTGTCT	GGTCATGTCCGGACTTGTCT	8	92.85	2	N
chr17	35758171	35758200	RARA	0	0	1	1	AGCCTTGCTTTGTCTGTCAGGACAAGTCC	AGCCTTGCTTGGACAAGTCC	9	92.85	2	N
chr2	37725452	37725484	CDC42EP3	0	1	0	1	GGTCTTGTTTATTACTATAAACAAGCAAGTTC	GGTCTTGTTTAAGCAAGTTC	12	92.85	2	N
chr3	186820749	186820777	SENP2	0	0	1	1	AGTCTTGTTTTTTTGCCCAAGCTAGTCT	AGTCTTGTTTAAGCTAGTCT	8	92.85	2	N
chr3	186824715	186824743	SENP2	0	0	1	1	GATCTTGCTTTGTTGCCCAGGCTAGTCT	GATCTTGCTTAGGCTAGTCT	8	92.85	2	N
chr3	20049195	20049229	PCAF	0	1	0	1	AGACTAGCCTGGTCAACATGGTGAAACCTTGTCT	AGACTAGCCTAACCTTGTCT	14	92.85	2	N
chr5	137258854	137258888	MYOT	0	0	1	1	AGACTAGTCTGGGCAACATACTGAGACCTAGTCT	AGACTAGTCTGACCTAGTCT	14	92.85	2	N
chr5	65252484	65252518	ERBB2IP	0	0	1	1	GAACTTGCTCAAGGTCACTCAAGTAGCCAAGTTT	GAACTTGCTCAGCCAAGTTT	14	92.85	2	N
chr6	10679011	10679041	GCNT2	0	0	1	1	GGCCATGTCCTAGAGAGGCTGAACTTGTCT	GGCCATGTCCGAACTTGTCT	10	92.85	2	N
chr7	134129527	134129560	CALD1	0	1	1	2	AGCCATGCCTGTTACTGTTACGGAGGCATGTTC	AGCCATGCCTAGGCATGTTC	13	92.85	2	N
chr7	140214230	140214262	BRAF	0	0	1	1	AGTCTTGTCCTCTTGTACAATTGAACTTGCTC	AGTCTTGTCCGAACTTGCTC	12	92.85	2	N
chr7	97677105	97677128	LMTK2	0	0	1	1	AAGCATGTCTATAAACCATGCCT	AAGCATGTCTAACCATGCCT	3	92.85	2	N
chr8	11663513	11663546	GATA4	0	0	1	1	AACCATGTCTCTGACGGTGGGCTGGGCTTGTTT	AACCATGTCTGGGCTTGTTT	13	92.85	2	N
chr8	11663536	11663565	GATA4	0	0	1	1	GGGCTTGTTTCCCTGTGCTGACCAAGTCC	GGGCTTGTTTGACCAAGTCC	9	92.85	2	N
chr8	26289102	26289134	BNIP3L	1	0	0	1	AGCCAAGTCCTGACCTATTTGCAGACAAGTTT	AGCCAAGTCCAGACAAGTTT	12	92.85	2	N
chrX	135698729	135698751	ARHGEF6	0	0	1	1	GATCATGTCTGTAGACATGTCT	GATCATGTCTAGACATGTCT	2	92.85	2	N
chrX	40882436	40882468	USP9X	0	1	0	1	GGACATGTTTGGCAGCATCTTCAACCATGTCC	GGACATGTTTAACCATGTCC	12	92.85	2	N
chr1	20332830	20332850	PLA2G2F	1	0	0	1	AGGCATGTGCAAACATGCCC	AGGCATGTGCAAACATGCCC	0	92.51	2	N
chr1	51132861	51132890	FAF1	1	0	0	1	GAACATGTATTAGGCCACAAAACAAGTCT	GAACATGTATAAACAAGTCT	9	92.51	2	N
chr12	27606508	27606538	PPFIBP1	0	1	0	1	AGACATGCCTGTGCACACACAAACATGCAC	AGACATGCCTAAACATGCAC	10	92.51	2	N
chr15	72065383	72065405	PML	0	0	1	1	AGACTTGCTTTAAGGCAAGATC	AGACTTGCTTAGGCAAGATC	2	92.51	2	N
chr15	72127224	72127257	PML	0	0	1	1	GGGCTTGTCTTCAGGGTAGTAAAGAACAAGATC	GGGCTTGTCTGAACAAGATC	13	92.51	2	N
chr17	24967341	24967372	ANKRD13B	0	0	1	1	GGACTTGCGTGAGAGGGTGCGGGGCTTGCTC	GGACTTGCGTGGGCTTGCTC	11	92.51	2	N
chr18	2874428	2874462	EMILIN2	1	0	0	1	AGACTAGATTTCACCATGTTAGCCAGGCTAGTCT	AGACTAGATTAGGCTAGTCT	14	92.51	2	N
chr18	42097555	42097581	C18orf25	0	0	1	1	GGGCATGTGCATTTAAAAACTTGTCC	GGGCATGTGCAAACTTGTCC	6	92.51	2	N
chr19	50759560	50759588	OPA3	0	0	1	1	GGGCAAGTGCCACACTGAAAACAAGCCT	GGGCAAGTGCAAACAAGCCT	8	92.51	2	N
chr2	148472910	148472944	ORC4L	0	0	1	1	AAGCATGTTTAAGATCAGTGCTTTGAGCAAGATC	AAGCATGTTTGAGCAAGATC	14	92.51	2	N
chr2	201723506	201723540	CFLAR	1	0	0	1	AGACTTGTTTCTCATTCATGTCACAGGCTAGTGT	AGACTTGTTTAGGCTAGTGT	14	92.51	2	N
chr2	220138053	220138084	INHA	1	0	0	1	AAGCAAGTGCAGAGTTATCTGAAACATGTCC	AAGCAAGTGCAAACATGTCC	11	92.51	2	N
chr2	31960373	31960401	MEMO1	0	0	1	1	AAACTAGCCTGGGCAATAAAGCAAGACC	AAACTAGCCTAAGCAAGACC	8	92.51	2	N
chr2	47475022	47475048	MSH2	1	0	0	1	AAACATGTCCACATACAAACTTGTAC	AAACATGTCCAAACTTGTAC	6	92.51	2	N
chr22	35291233	35291265	CACNG2	0	0	1	1	AAACAAGCACAGAGAGGTTAAGGAACTTGCTT	AAACAAGCACGAACTTGCTT	12	92.51	2	N
chr3	9771125	9771154	OGG1,OGG1_1_1,OGG1_1	1	0	0	1	AAGCAAGTCCTCAGTCCCTGGACTAGACT	AAGCAAGTCCGGACTAGACT	9	92.51	2	N
chr4	110992369	110992403	FLJ44691	0	0	1	1	GGACATGCCCCTTCTGAGGACCCTGGACTTGCAC	GGACATGCCCGGACTTGCAC	14	92.51	2	N
chr4	77900619	77900650	SHROOM3	0	1	0	1	AGGCATGTGTGCTGCAAAGGAAAGCTTGCTT	AGGCATGTGTAAGCTTGCTT	11	92.51	2	N
chr5	36685989	36686020	SLC1A3	0	0	1	1	AAACTAGATTAAATGTTGAGTGAACTTGTCT	AAACTAGATTGAACTTGTCT	11	92.51	2	N
chr6	144296162	144296193	PLAGL1	0	1	0	1	AAGCTTGCTCTAATTTGGCCAGGACAAGTAT	AAGCTTGCTCGGACAAGTAT	11	92.51	2	N
chr6	21702350	21702383	SOX4	0	0	1	1	AGACTTGCCTGGGAGGCCGCGAGAAACTTGCAT	AGACTTGCCTAAACTTGCAT	13	92.51	2	N
chr6	4695370	4695398	CDYL	0	0	1	1	AGACAAGTCTGGGCAACAGAGCAAGACT	AGACAAGTCTGAGCAAGACT	8	92.51	2	N
chr6	76188997	76189031	FILIP1	0	0	1	1	AAACAAGCCTATTGGTAGCCAGAAAGACAAGTAC	AAACAAGCCTAGACAAGTAC	14	92.51	2	N
chr8	123864324	123864356	ZHX2	0	0	1	1	GGACTTGTATCCTCGGCTTTGCAAACTTGCCC	GGACTTGTATAAACTTGCCC	12	92.51	2	N
chr8	32594452	32594474	NRG1_1	0	0	1	1	AAGCAAGCCCCTAGGCAAGATC	AAGCAAGCCCAGGCAAGATC	2	92.51	2	N
chr8	96012244	96012276	TP53INP1	1	1	0	2	GAGCTTGTGTTTCATGGCTGACAGACAAGTTT	GAGCTTGTGTAGACAAGTTT	12	92.51	2	N
chr8	99601548	99601578	STK3	1	0	0	1	AGACTAGTGCTATAATAAACAGACTTGCCT	AGACTAGTGCAGACTTGCCT	10	92.51	2	N
chr9	79587403	79587429	GNAQ	0	1	1	2	AAACATGCCCACATAAAAACATGCAC	AAACATGCCCAAACATGCAC	6	92.51	2	N
chrX	129108504	129108524	AIFM1	1	0	0	1	GGACATGTCTAGGCAAGTAT	GGACATGTCTAGGCAAGTAT	0	92.51	2	N
chrX	53980032	53980061	PHF8	0	0	1	1	AGACATGTACAGAAGCGGTGGGCTTGTTT	AGACATGTACGGGCTTGTTT	9	92.51	2	N
chr1	205892709	205892743	CR1L	1	0	0	1	AAACTAGCCTTTTTTTTTTGTTTTCTGCTTGCTC	AAACTAGCCTCTGCTTGCTC	14	92.04	2	N
chr1	210851828	210851852	ATF3	0	1	0	1	ATGCAAGTTCTTGGTAGCAAGTCT	ATGCAAGTTCTAGCAAGTCT	4	92.04	2	N
chr1	37803170	37803202	DNALI1	0	0	1	1	CTGCAAGTTTCAAGTATTAATGGAGCTTGTTT	CTGCAAGTTTGAGCTTGTTT	12	92.04	2	N
chr10	115462904	115462925	CASP7	1	0	0	1	GTGCAAGCTTCCAGCTTGCTT	GTGCAAGCTTCAGCTTGCTT	1	92.04	2	N
chr10	133628004	133628032	BNIP3	1	0	0	1	CAGCAAGCCCACGGCTTCGTGCTAGCCT	CAGCAAGCCCGTGCTAGCCT	8	92.04	2	N
chr10	68374846	68374879	LRRTM3	0	0	1	1	GCACTAGCCTCTAACAAGAGACTCAGCTTGTCC	GCACTAGCCTCAGCTTGTCC	13	92.04	2	N
chr11	120518859	120518892	TECTA	0	0	1	1	AAACAAGCCTTGCCCCCAATTCCCTACTAGCTT	AAACAAGCCTCTACTAGCTT	13	92.04	2	N
chr13	31872501	31872529	BRCA2	1	0	0	1	CTGCAAGTCTTATTAATGAGACTTGTTT	CTGCAAGTCTAGACTTGTTT	8	92.04	2	N
chr13	59973703	59973731	TDRD3	0	0	1	1	AGACATGCTTAAACTTTCCTACTTGTCC	AGACATGCTTCTACTTGTCC	8	92.04	2	N
chr13	96703892	96703917	MBNL2	0	0	1	1	AAACATGTTTCAAATTTACTAGTTT	AAACATGTTTTTACTAGTTT	5	92.04	2	N
chr14	23101494	23101522	AP1G2	0	0	1	1	GTGCAAGTCCTGTCCCCCTGACAAGTCC	GTGCAAGTCCTGACAAGTCC	8	92.04	2	N
chr14	30597213	30597236	AP4S1	0	0	1	1	TCACTAGTCTTAAAAGCATGTTC	TCACTAGTCTAAGCATGTTC	3	92.04	2	N
chr14	80494901	80494923	TSHR	0	0	1	1	AGGCATGTTCTCTCACAAGTTT	AGGCATGTTCTCACAAGTTT	2	92.04	2	N
chr15	61665901	61665935	USP3	0	0	1	1	TTGCAAGTTTGGTTGTAATGTCTGAGACTTGCTT	TTGCAAGTTTAGACTTGCTT	14	92.04	2	N
chr15	99433360	99433387	LRRK1	0	0	1	1	TCACTTGTCCTAAAACCAGACAAGCCT	TCACTTGTCCAGACAAGCCT	7	92.04	2	N
chr17	26647334	26647367	NF1	1	0	0	1	AGACAAGTTTCTGCCTGAACAGTCCACATGCCT	AGACAAGTTTCCACATGCCT	13	92.04	2	N
chr17	63115038	63115070	PITPNC1	0	0	1	1	GAGCATGTCTTTGGAATGTGCCCTGCAAGTCT	GAGCATGTCTCTGCAAGTCT	12	92.04	2	N
chr17	63123469	63123495	PITPNC1	0	0	1	1	AAGCATGTCTGTCAAATTGCAAGTCT	AAGCATGTCTTTGCAAGTCT	6	92.04	2	N
chr2	161697570	161697595	TANK	1	0	0	1	TGACAAGCCTGCATTACACAAGTTT	TGACAAGCCTACACAAGTTT	5	92.04	2	N
chr2	203125501	203125531	BMPR2	0	0	1	1	TTACTTGTTCATCACCTTTTGAGCATGTTC	TTACTTGTTCGAGCATGTTC	10	92.04	2	N
chr2	215350475	215350508	BARD1	1	0	0	1	CAACATGCTTAAGAAACAATACAACGCAAGTCT	CAACATGCTTACGCAAGTCT	13	92.04	2	N
chr2	84647255	84647285	FLJ37357	0	0	1	1	ACACATGCCTATGAAAATACTGACAAGTTT	ACACATGCCTTGACAAGTTT	10	92.04	2	N
chr22	22479445	22479479	SMARCB1	0	1	0	1	AGGCAAGTTTTTAGAGATTTATATCCACATGCTT	AGGCAAGTTTCCACATGCTT	14	92.04	2	N
chr22	36391565	36391590	SH3BP1	0	0	1	1	GGGCAAGCCCAGCCCCTACATGTTC	GGGCAAGCCCCTACATGTTC	5	92.04	2	N
chr22	41846144	41846167	BIK	1	0	0	1	CCACTTGTTTTTGAGACAAGTCT	CCACTTGTTTAGACAAGTCT	3	92.04	2	N
chr3	153496278	153496307	MBNL1	0	0	1	1	TAACAAGTCCCAGGAGCTCACACATGTCT	TAACAAGTCCACACATGTCT	9	92.04	2	N
chr3	33431209	33431240	UBP1	0	1	0	1	AGACAAGCTTACAGAATATAACTGCATGCCT	AGACAAGCTTCTGCATGCCT	11	92.04	2	N
chr3	37038112	37038141	MLH1	1	1	0	2	ACACATGCCCCCAGTGGGTTAACATGTCT	ACACATGCCCTAACATGTCT	9	92.04	2	N
chr5	112129591	112129618	APC	1	0	0	1	GAGCAAGTCTCTGGGTCTCACTTGTTT	GAGCAAGTCTTCACTTGTTT	7	92.04	2	N
chr5	112160634	112160662	APC	1	0	0	1	TTACAAGTTTCAGGTTGGAAACTTGTTT	TTACAAGTTTAAACTTGTTT	8	92.04	2	N
chr5	126175719	126175752	LMNB1	1	0	0	1	GGACTTGCCCTTGAGGAAGGAGCCTGCTAGTTT	GGACTTGCCCCTGCTAGTTT	13	92.04	2	N
chr5	148993540	148993571	FLJ41603	0	0	1	1	ATACATGTCTGTGTCAGTCTATAACTTGCCT	ATACATGTCTTAACTTGCCT	11	92.04	2	N
chr6	106660537	106660568	PRDM1	0	1	0	1	GTGCATGCTTGTGTTTGTATTTAGCTTGCTT	GTGCATGCTTTAGCTTGCTT	11	92.04	2	N
chr6	79963041	79963072	HMGN3	0	0	1	1	AGACAAGTTTGGCTTCAGTGTTCACAAGCTT	AGACAAGTTTTCACAAGCTT	11	92.04	2	N
chr7	152157321	152157350	ACTR3B	0	0	1	1	GAGCTTGCCCATCTTCTGACTACAAGTTT	GAGCTTGCCCCTACAAGTTT	9	92.04	2	N
chr8	120702400	120702420	ENPP2	0	0	1	1	GAGCATGTCCTCACTTGTCT	GAGCATGTCCTCACTTGTCT	0	92.04	2	N
chrX	153321488	153321522	ATP6AP1	0	0	1	1	GGGCATGTTTGAGAAACGGCGCTTCCGCAAGTTC	GGGCATGTTTCCGCAAGTTC	14	92.04	2	N
chr10	112034040	112034063	MXI1	0	0	1	1	TGACTTGTTTGACTGACTAGTTG	TGACTTGTTTTGACTAGTTG	3	91.87	2	N
chr10	90761377	90761401	FAS	1	1	0	2	TAGCAAGTTGATGTTGACTTGCTT	TAGCAAGTTGTGACTTGCTT	4	91.87	2	N
chr11	65797150	65797179	RAB1B	0	0	1	1	TGACTTGCCGAGGGTCCTTCAGCTAGTCC	TGACTTGCCGCAGCTAGTCC	9	91.87	2	N
chr12	55718431	55718461	MYO1A	0	1	0	1	TAGCATGTTCCCCTGCATGCCAGCATGTCA	TAGCATGTTCCAGCATGTCA	10	91.87	2	N
chr14	98771845	98771876	BCL11B	0	0	1	1	CAGCAAGCCACAAGGACTGTTTGACAAGTTT	CAGCAAGCCATGACAAGTTT	11	91.87	2	N
chr15	45829899	45829928	SEMA6D	0	0	1	1	TGACTTGTCTCTGGCCACCTAGCTAGCCA	TGACTTGTCTTAGCTAGCCA	9	91.87	2	N
chr19	40566010	40566041	LOC390924	1	0	0	1	CAACATGCTGGAGCCAAGTGCTAACATGCCT	CAACATGCTGTAACATGCCT	11	91.87	2	N
chr2	120822801	120822835	INHBB	0	0	1	1	CAACTTGTTAAGATCTTGGCCCCCTGACAAGTTC	CAACTTGTTATGACAAGTTC	14	91.87	2	N
chr2	1481734	1481766	TPO	0	1	0	1	TAGCATGTTGCGTGTTCTACGTTAACAAGCCT	TAGCATGTTGTAACAAGCCT	12	91.87	2	N
chr2	70307726	70307760	TIA1	1	0	0	1	CAACTTGTTATTCTTACTCTAATATGGCATGCTT	CAACTTGTTATGGCATGCTT	14	91.87	2	N
chr22	39543713	39543735	SLC25A17	0	0	1	1	CAGCAAGTTCAACAGCTAGCCA	CAGCAAGTTCCAGCTAGCCA	2	91.87	2	N
chr7	149702099	149702126	REPIN1	0	0	1	1	CGACATGTCAGGAGGAGCAGCATGCTC	CGACATGTCACAGCATGCTC	7	91.87	2	N
chr7	30880726	30880748	FLJ22374	0	0	1	1	TGGCATGCTTGTTGGCTTGCCA	TGGCATGCTTTGGCTTGCCA	2	91.87	2	N
chr9	102364099	102364127	TMEFF1	0	0	1	1	TAACTTGTTCAAGGTCAACAGCAAGTTA	TAACTTGTTCCAGCAAGTTA	8	91.87	2	N
chrX	67816011	67816040	STARD8	0	0	1	1	TAACATGCCCAAGGTTAAACAACAAGTCA	TAACATGCCCCAACAAGTCA	9	91.87	2	N
chr1	171447162	171447185	TNFSF4	0	0	1	1	CATCAAGCTTTGTAGGCTAGCCC	CATCAAGCTTAGGCTAGCCC	3	91.14	2	N
chr10	104206018	104206048	TMEM180	1	0	0	1	AAACTTGTCTTGTTTTCAGCCACCAAGTTT	AAACTTGTCTCACCAAGTTT	10	91.14	2	N
chr10	124386265	124386296	DMBT1	1	0	0	1	TGACTTGCTTCATGGCTAAAAGACCTTGTTT	TGACTTGCTTGACCTTGTTT	11	91.14	2	N
chr11	373736	373760	B4GALNT4	1	0	0	1	TATCTAGTTCAGATGGACTTGTCC	TATCTAGTTCGGACTTGTCC	4	91.14	2	N
chr12	97581708	97581728	APAF1	1	1	0	2	AGGCATGTTCCACCATGCCT	AGGCATGTTCCACCATGCCT	0	91.14	2	N
chr16	18924979	18925006	TMC7	0	0	1	1	TAGCAAGTCCTGACCCCAGCCTTGCCC	TAGCAAGTCCAGCCTTGCCC	7	91.14	2	N
chr16	66667705	66667729	NFATC3	1	0	0	1	AATCTTGTCTTGAGTGGCAAGCTT	AATCTTGTCTTGGCAAGCTT	4	91.14	2	N
chr17	46142098	46142118	CROP	0	0	1	1	AGGCATGTTCCACCATGCCT	AGGCATGTTCCACCATGCCT	0	91.14	2	N
chr18	59328925	59328958	SERPINB5	1	0	0	1	AGACTTGCCTCTTTCTTGCAGGCTGCCTAGTCT	AGACTTGCCTTGCCTAGTCT	13	91.14	2	N
chr19	54061289	54061309	PPP1R15A	1	0	0	1	AGGCATGTCCCACCATGCCC	AGGCATGTCCCACCATGCCC	0	91.14	2	N
chr3	39437388	39437420	RPSA	0	0	1	1	CATCAAGTCTGAAGAAATGAATGGGCTAGTTT	CATCAAGTCTGGGCTAGTTT	12	91.14	2	N
chr3	49374924	49374953	GPX1	0	0	1	1	GATCATGCCTGCTTCATCTTGGCTAGCTC	GATCATGCCTTGGCTAGCTC	9	91.14	2	N
chr5	148934946	148934976	FLJ41603	0	0	1	1	AAGCTAGTTTCATATTGTTATGCCTTGTCT	AAGCTAGTTTTGCCTTGTCT	10	91.14	2	N
chr6	24833199	24833222	C6orf62	0	0	1	1	AATCTAGTTTTCTCAACATGCTC	AATCTAGTTTCAACATGCTC	3	91.14	2	N
chr6	36789561	36789594	FLJ43093	0	0	1	1	CAACTTGCCCATTCCTTCCAGGTGGCCAAGTTC	CAACTTGCCCGGCCAAGTTC	13	91.14	2	N
chr6	37255420	37255443	PIM1	0	0	1	1	CACCATGTTTGCCAGGCTAGTCT	CACCATGTTTAGGCTAGTCT	3	91.14	2	N
chr7	127018305	127018339	GCC1	0	0	1	1	GGACATGCCCAACGCCATGCCC	GGACATGCCCCGCCATGCCC	2	91.14	2	N
chr9	34512114	34512144	DNAI1	0	0	1	1	GGGCATGCCCTGGTCCTGCCCACCAAGCTT	GGGCATGCCCCACCAAGCTT	10	91.14	2	N
chr9	74955550	74955584	ANXA1	0	0	1	1	GGTCTAGTTCCTTGTTTTGGTGTTCAACTAGTCT	GGTCTAGTTCCAACTAGTCT	14	91.14	2	N
chr1	157319266	157319298	AIM2	0	0	1	1	TGACTTGTACACAGCTAGACTGAAACTTGTTC	TGACTTGTACAAACTTGTTC	12	90.81	2	N
chr1	158440491	158440523	PEA15	1	0	0	1	TAACTTGCCCAAGGAATGGGTGGAACTAGCAC	TAACTTGCCCGAACTAGCAC	12	90.81	2	N
chr1	224638740	224638771	PARP1	1	0	0	1	CAGCAAGCACTGCCAGACCAAAAACTTGTCT	CAGCAAGCACAAACTTGTCT	11	90.81	2	N
chr1	234469968	234469997	ERO1LB	0	0	1	1	AGACATGTACCACCACGCCTGGCTAGTTT	AGACATGTACTGGCTAGTTT	9	90.81	2	N
chr1	28350418	28350447	PTAFR	0	0	1	1	AGGCATGCACCACCATGCCTGGCTAGTTT	AGGCATGCACTGGCTAGTTT	9	90.81	2	N
chr1	46491514	46491546	RAD54L	1	0	0	1	AAACTTGTTCACTGAAACATTTTGACTTGTAT	AAACTTGTTCTGACTTGTAT	12	90.81	2	N
chr1	67930311	67930338	GADD45A	1	1	0	2	TGGCAAGACCAGGATGCAAACATGTCC	TGGCAAGACCAAACATGTCC	7	90.81	2	N
chr10	101949868	101949895	CHUK	0	0	1	1	AAGCAAGTTCATATTGCCAACAAGTAT	AAGCAAGTTCCAACAAGTAT	7	90.81	2	N
chr10	101974737	101974766	CHUK	0	0	1	1	GGGCATGCACCACCACACATAGCTAGTTT	GGGCATGCACTAGCTAGTTT	9	90.81	2	N
chr10	96800193	96800214	CYP2C8	1	0	0	1	CAGCAAGCTTTGGGCAAGACC	CAGCAAGCTTGGGCAAGACC	1	90.81	2	N
chr11	18505404	18505437	TSG101	1	0	0	1	TGACTTGCTCTTGTGATAATGGTAGGCTAGTGC	TGACTTGCTCAGGCTAGTGC	13	90.81	2	N
chr11	62427927	62427947	CHRM1	0	0	1	1	AGGCATGCGCCAACATGCCT	AGGCATGCGCCAACATGCCT	0	90.81	2	N
chr11	66778262	66778284	FBXL11	0	0	1	1	CAGCAAGCTCCGGAACATGACC	CAGCAAGCTCGAACATGACC	2	90.81	2	N
chr12	56448006	56448034	CYP27B1	1	0	0	1	AGACAAGCTTGAGCAACATAGCAAGACT	AGACAAGCTTTAGCAAGACT	8	90.81	2	N
chr14	30611468	30611497	AP4S1	0	0	1	1	AGGCATGCACCACCACACCTGGCTAGTTT	AGGCATGCACTGGCTAGTTT	9	90.81	2	N
chr14	30625511	30625540	AP4S1	0	0	1	1	AGGCATGCACCACCGCACCTGGCTAGTTT	AGGCATGCACTGGCTAGTTT	9	90.81	2	N
chr15	72123087	72123120	PML	0	0	1	1	GGGCTAGCCCAGCCAGACAGAAACAGCAAGTGT	GGGCTAGCCCCAGCAAGTGT	13	90.81	2	N
chr15	99303142	99303162	LRRK1	0	0	1	1	AAGCATGTTTTAGCATGCGT	AAGCATGTTTTAGCATGCGT	0	90.81	2	N
chr16	46957982	46958009	SIAH1	1	0	0	1	TAGCTTGTTTTGTTTTTAAACAAGCAC	TAGCTTGTTTAAACAAGCAC	7	90.81	2	N
chr16	55388675	55388709	NUP93	0	0	1	1	AGACATGTATAAATGCACCAGTAGTGACATGCTT	AGACATGTATTGACATGCTT	14	90.81	2	N
chr16	65744540	65744566	TRADD	1	0	0	1	CAACTTGTCCCAAACAGAGCAAGCAT	CAACTTGTCCGAGCAAGCAT	6	90.81	2	N
chr17	31136108	31136128	MMP28	0	0	1	1	AAGCTTGTGCCAACATGCCT	AAGCTTGTGCCAACATGCCT	0	90.81	2	N
chr18	42027394	42027414	C18orf25	0	0	1	1	AGGCATGTGTCAGCATGCTC	AGGCATGTGTCAGCATGCTC	0	90.81	2	N
chr18	8729035	8729063	KIAA0802	1	0	0	1	AGACAAGCTTGGGCAACATAGCAAGACC	AGACAAGCTTTAGCAAGACC	8	90.81	2	N
chr19	18136250	18136278	PIK3R2	0	0	1	1	AGACTAGCCTGGGTAACATAGCAAGACT	AGACTAGCCTTAGCAAGACT	8	90.81	2	N
chr19	45667531	45667560	SPTBN4,BLVRB	0	0	1	1	AGGCATGTACCACCATACCCGGCTAGTTT	AGGCATGTACCGGCTAGTTT	9	90.81	2	N
chr19	50012782	50012811	BCAM	0	0	1	1	AGGCATGCACCACTATGCCCAGCTAGCTT	AGGCATGCACCAGCTAGCTT	9	90.81	2	N
chr2	105828422	105828442	NCK2	0	1	0	1	AGGCATGTACCAGCATGCCC	AGGCATGTACCAGCATGCCC	0	90.81	2	N
chr2	148498945	148498973	ORC4L	0	0	1	1	AAACAAGTGCTACTTAGGTGACATGTTT	AAACAAGTGCTGACATGTTT	8	90.81	2	N
chr2	201858654	201858683	CASP8_1,CASP8	1	0	0	1	AAACATGACTGAGCCAATTCAACTAGTTT	AAACATGACTCAACTAGTTT	9	90.81	2	N
chr3	33458868	33458896	UBP1	0	1	0	1	AGACTAGCCTGGGCAACATGGCAAGATC	AGACTAGCCTTGGCAAGATC	8	90.81	2	N
chr3	47837588	47837608	DHX30	0	0	1	1	AGGCATGCACCAGCATGCCC	AGGCATGCACCAGCATGCCC	0	90.81	2	N
chr3	47873061	47873090	DHX30	0	0	1	1	AGGCATGCACCACCACACCTAGCTAGTTT	AGGCATGCACTAGCTAGTTT	9	90.81	2	N
chr4	2216075	2216108	C4orf15	0	0	1	1	CAGCTTGCCTTGGGAATTTAAGAAAGCAAGTAT	CAGCTTGCCTAAGCAAGTAT	13	90.81	2	N
chr5	65255522	65255555	ERBB2IP	0	0	1	1	GGGCAAGTCTTAGCCTAAAGCAGTGGCTTGATC	GGGCAAGTCTTGGCTTGATC	13	90.81	2	N
chr7	133871197	133871226	AKR1B10	1	0	0	1	TAACATGTATGGTATCTTTGGGCAAGTTT	TAACATGTATGGGCAAGTTT	9	90.81	2	N
chr7	2403721	2403741	CHST12	0	1	0	1	AGGCATGCACTAACATGTCC	AGGCATGCACTAACATGTCC	0	90.81	2	N
chr7	56122549	56122569	PHKG1	0	0	1	1	AGGCATGCACCAGCATGCCT	AGGCATGCACCAGCATGCCT	0	90.81	2	N
chr8	26326294	26326325	BNIP3L	1	0	0	1	AAACTTGCACATTGGAAAGTGCAACAAGTTC	AAACTTGCACCAACAAGTTC	11	90.81	2	N
chr8	41634960	41634993	ANK1	0	1	0	1	TGACTTGCTCCGAGTCACACTACAAACAAGACC	TGACTTGCTCAAACAAGACC	13	90.81	2	N
chr9	138054957	138054991	BTBD14A	1	0	0	1	GAGCTTGCTCCCGACGCGAGGGGCCGGCATGACC	GAGCTTGCTCCGGCATGACC	14	90.81	2	N
chr9	138095754	138095782	BTBD14A	1	0	0	1	AGACAAGCCTGGACAGCACGGCAAGACC	AGACAAGCCTCGGCAAGACC	8	90.81	2	N
chr9	35659404	35659427	CA9	0	0	1	1	AGACATGTTTTAGTAACATGACC	AGACATGTTTTAACATGACC	3	90.81	2	N
chr9	74977265	74977294	ANXA1	0	0	1	1	AGGCAAGCACCACCACGCCTGGCTAGTTT	AGGCAAGCACTGGCTAGTTT	9	90.81	2	N
chr1	202585421	202585452	PLEKHA6	0	0	1	1	GGACTTGCTGCTTCTGGCCCTAGGCAAGTCA	GGACTTGCTGAGGCAAGTCA	11	90.54	2	N
chr11	10226388	10226416	SBF2	0	0	1	1	GGACAAGTCAAAAAGTCTAAGCATGTTG	GGACAAGTCAAAGCATGTTG	8	90.54	2	N
chr12	106691661	106691693	ASCL4	0	0	1	1	GGACTTGCCAAACTAAAAAGAAAAACATGTTA	GGACTTGCCAAAACATGTTA	12	90.54	2	N
chr17	24097469	24097497	TRAF4	0	1	1	2	GGGCATGTCGACAGAAAGAAGCATGCCA	GGGCATGTCGAAGCATGCCA	8	90.54	2	N
chr17	73727229	73727254	BIRC5	1	0	0	1	AAGCATGCTGTGAGAGAGCTTGTCA	AAGCATGCTGGAGCTTGTCA	5	90.54	2	N
chr18	3646668	3646699	DLGAP1	1	0	0	1	GAGCAAGTCAAGTTGTTCATGAAGCAAGTCA	GAGCAAGTCAAAGCAAGTCA	11	90.54	2	N
chr19	15618577	15618608	CYP4F3	0	1	0	1	GAACATGTTGGATCATGTAGGAGGCATGTCA	GAACATGTTGAGGCATGTCA	11	90.54	2	N
chr19	45487363	45487386	AKT2	0	0	1	1	GGACAAGCTGTGGGGACTAGTCA	GGACAAGCTGGGACTAGTCA	3	90.54	2	N
chr2	96209990	96210024	STARD7	0	0	1	1	AAGCAAGCTATGATCCAAGCTTCCAAACAAGTCA	AAGCAAGCTAAAACAAGTCA	14	90.54	2	N
chr20	9633497	9633522	PAK7	0	0	1	1	AAACATGCTGGACAGAGACATGCTG	AAACATGCTGAGACATGCTG	5	90.54	2	N
chr22	35329009	35329036	CACNG2	0	0	1	1	AGGCATGTCATAAGCCCAGACAAGCTG	AGGCATGTCAAGACAAGCTG	7	90.54	2	N
chr3	185179144	185179170	ABCC5	0	0	1	1	AAGCAAGCCAATTTCAAAGCAAGTTA	AAGCAAGCCAAAGCAAGTTA	6	90.54	2	N
chr3	47891637	47891670	MAP4	0	0	1	1	GAACATGCTGAGATAAGCTGGAAGAACTAGTTA	GAACATGCTGGAACTAGTTA	13	90.54	2	N
chr3	48114874	48114903	MAP4,MAP4_1	0	0	1	1	GAACAAGCTATGTGGCCTTGGGCAAGCCA	GAACAAGCTAGGGCAAGCCA	9	90.54	2	N
chr7	45912216	45912244	IGFBP3	0	1	0	1	AAACATGCTAAGTGAAAGAAGCTAGTCA	AAACATGCTAAAGCTAGTCA	8	90.54	2	N
chr8	141987296	141987323	PTK2	0	1	0	1	AAGCATGTCAAAAGCTGAAACAAGCCA	AAGCATGTCAAAACAAGCCA	7	90.54	2	N
chr8	22966457	22966485	TNFRSF10B	0	1	0	1	GAACAAGTCAGAAAGTCAAGGCATGTCA	GAACAAGTCAAGGCATGTCA	8	90.54	2	N
chr9	79607518	79607548	GNAQ	0	1	1	2	AGGCTTGTTAAGTGTCTAGGAGACAAGCTA	AGGCTTGTTAAGACAAGCTA	10	90.54	2	N
chrX	129118231	129118257	AIFM1	1	0	0	1	GAACATGCCATCGCTGGAACAAGTTG	GAACATGCCAGAACAAGTTG	6	90.54	2	N
chr1	155069276	155069310	NTRK1	0	0	1	1	CTACATGTCTTCTCTCCCAGCAGACAGCATGCCC	CTACATGTCTCAGCATGCCC	14	90.34	2	N
chr1	191444624	191444653	CDC73	0	0	1	1	CTACTTGTTCTTGGCAAGTTGGCTTGTTT	CTACTTGTTCTGGCTTGTTT	9	90.34	2	N
chr1	207949624	207949656	HSD11B1	0	0	1	1	CTGCATGTCCAAGATGGCTCATTGGCATGTCT	CTGCATGTCCTGGCATGTCT	12	90.34	2	N
chr11	30322052	30322082	C11orf46	0	0	1	1	TTACTTGCTTTTAAAGTGCTTAGCATGTTT	TTACTTGCTTTAGCATGTTT	10	90.34	2	N
chr11	63848918	63848942	PRDX5	0	0	1	1	TCACTTGCCTGTCCTAGCATGCCC	TCACTTGCCTTAGCATGCCC	4	90.34	2	N
chr11	65808349	65808373	RAB1B	0	0	1	1	TGGCTTGTCTCACCCCACTAGCCC	TGGCTTGTCTCCACTAGCCC	4	90.34	2	N
chr12	52710229	52710254	HOXC4	0	0	1	1	TTGCTAGCTCGTTCTCGGCTTGTCT	TTGCTAGCTCCGGCTTGTCT	5	90.34	2	N
chr17	58976398	58976427	WDR68	0	0	1	1	CTGCATGCCTTCCCTACCCTGACTTGTTC	CTGCATGCCTTGACTTGTTC	9	90.34	2	N
chr2	176690092	176690112	HOXD10	0	0	1	1	CAGCAAGTCCCCACTTGCTC	CAGCAAGTCCCCACTTGCTC	0	90.34	2	N
chr2	190409659	190409684	PMS1	1	0	0	1	TTGCTAGCCCAAGTGTAACTAGTTT	TTGCTAGCCCTAACTAGTTT	5	90.34	2	N
chr3	39431419	39431447	RPSA	0	0	1	1	TAGCTTGCTCTAAATATTTTACTTGTTC	TAGCTTGCTCTTACTTGTTC	8	90.34	2	N
chr11	794413	794441	LRDD	0	0	1	1	AGACATGTCCCAGCACGCAGGCAGGCCTGTCC	AGACATGTCCAGGCCTGTCC	12	89.75	2	Y
chr12	15476028	15476061	PTPRO	0	1	0	1	GAACCTGCTTTTCCAATCTAGATAAGCATGTCT	GAACCTGCTTAAGCATGTCT	13	89.75	2	N
chr12	67490157	67490191	MDM2	1	1	0	2	AGACTAGCCTGGCCAACATGGTGAAAACCTGTCT	AGACTAGCCTAAACCTGTCT	14	89.75	2	N
chr16	4420362	4420396	DNAJA3	1	0	0	1	AGACCAGCCTGGCCAAGATGGCCAAAGCTTGTCT	AGACCAGCCTAAGCTTGTCT	14	89.75	2	N
chr17	34128209	34128243	MLLT6	0	0	1	1	AGACTAGCCTGGGCAACACAGGGAGAACCTGTCT	AGACTAGCCTGAACCTGTCT	14	89.75	2	N
chr2	105867079	105867111	NCK2	0	1	0	1	GGACCTGTCCTGGTGGACAAGTGGACAAGTCC	GGACCTGTCCGGACAAGTCC	12	89.75	2	N
chr2	162302795	162302829	SLC4A10	0	1	0	1	AGACCAGTTTCTGTTGTGACTTCTGAACAAGTTT	AGACCAGTTTGAACAAGTTT	14	89.75	2	N
chr2	165808796	165808830	SCN2A	0	0	1	1	AGACAAGCCTGGCCAATATGGTGAAAACCTGTCT	AGACAAGCCTAAACCTGTCT	14	89.75	2	N
chr2	201684517	201684551	CFLAR	1	0	0	1	AGACAAGCCTGGCCAACATGGTGAAAGCCTGTCT	AGACAAGCCTAAGCCTGTCT	14	89.75	2	N
chr2	71075824	71075857	ANKRD53	0	0	1	1	GAACCTGCCTCCCGGCAGGTTGCGGACAAGTCT	GAACCTGCCTGGACAAGTCT	13	89.75	2	N
chr20	47090023	47090056	CSE1L	1	0	0	1	AGACCAGCCTGGGCAACACAGTGAGACTTGTCT	AGACCAGCCTAGACTTGTCT	13	89.75	2	N
chr22	17284789	17284809	PRODH	0	1	0	1	GGACCAGCCCAAACATGCCC	GGACCAGCCCAAACATGCCC	0	89.75	2	N
chr3	154361922	154361949	RAP2B	0	0	1	1	AAACCTGCTCTGCGACTGAGCATGCCC	AAACCTGCTCGAGCATGCCC	7	89.75	2	N
chr3	87392344	87392377	CHMP2B	0	0	1	1	AAACCTGTCTTTTAGTATTTGCTAAGCATGTCT	AAACCTGTCTAAGCATGTCT	13	89.75	2	N
chr4	1690596	1690626	TACC3	1	0	0	1	GGACATGTCCAGAGGACACGGAGCCAGCTT	GGACATGTCCGAGCCAGCTT	10	89.75	2	N
chr7	100551675	100551708	SERPINE1	0	1	0	1	AGACCAGCCTGGACAACATGGGGAAACTAGTCT	AGACCAGCCTAAACTAGTCT	13	89.75	2	N
chr7	2447652	2447686	CHST12	0	1	0	1	AGACCAGTCTGGGCAACATAGTGGAAACTTGTCT	AGACCAGTCTAAACTTGTCT	14	89.75	2	N
chr8	87514857	87514891	WWP1	0	0	1	1	AGACCAGCCTGGGCAACATAGCAAGAGCTAGTCT	AGACCAGCCTGAGCTAGTCT	14	89.75	2	N
chr1	3771596	3771624	DFFB	1	0	0	1	CACCAAGTCCTCACTCCCCAGCATGTCC	CACCAAGTCCCAGCATGTCC	8	89.44	2	N
chr15	38821623	38821646	RAD51	1	0	0	1	TGGCATGTTCCACCACCATGCCT	TGGCATGTTCCACCATGCCT	3	89.44	2	N
chr19	40574926	40574959	LOC390924	1	0	0	1	CACCATGCCTTCCACTCTTTACCTGGCTAGTTC	CACCATGCCTTGGCTAGTTC	13	89.44	2	N
chr3	50290540	50290569	SEMA3B	0	1	0	1	CACCAAGCCCCTGAGGTGGTAACAAGCTT	CACCAAGCCCTAACAAGCTT	9	89.44	2	N
chr1	23937997	23938020	TCEB3	1	0	0	1	CAGCAAGTTTAAGTAACTTGATC	CAGCAAGTTTTAACTTGATC	3	89.11	2	N
chr12	106701547	106701576	ASCL4	0	0	1	1	CGGCATGCACCACCATGTCTGGCTAGTTT	CGGCATGCACTGGCTAGTTT	9	89.11	2	N
chr12	55807055	55807086	LRP1	0	0	1	1	TGACAAGCCTGGAGCACAGGCTGGCAAGATT	TGACAAGCCTTGGCAAGATT	11	89.11	2	N
chr16	52041398	52041425	RBL2	1	0	0	1	TGGCAAGTGCACACCAGTAACAAGTTT	TGGCAAGTGCTAACAAGTTT	7	89.11	2	N
chr18	42040190	42040219	C18orf25	0	0	1	1	CAGCATGCACCATTACACACGGCTAGTTT	CAGCATGCACCGGCTAGTTT	9	89.11	2	N
chr5	137228461	137228490	MYOT	0	0	1	1	CAACTTGTTTAAGGCTACACAGCATGTAT	CAACTTGTTTCAGCATGTAT	9	89.11	2	N
chr8	143943639	143943672	CYP11B1	1	0	0	1	TGGCTTGCCCATAAATACCCCAATGGCAAGCAC	TGGCTTGCCCTGGCAAGCAC	13	89.11	2	N
chr9	2167865	2167894	SMARCA2	0	0	1	1	TAACTAGCATATCAGCCTTCAGCATGTCT	TAACTAGCATCAGCATGTCT	9	89.11	2	N
chr1	205113939	205113959	IL20	0	0	1	1	GGGCATGTTGGTGCATGCCT	GGGCATGTTGGTGCATGCCT	0	89.01	2	N
chr1	224326033	224326065	H3F3A	0	0	1	1	ATGCAAGTTAAAATGTTTCAGTGAACAAGTTT	ATGCAAGTTAGAACAAGTTT	12	89.01	2	N
chr1	42857401	42857434	RP4-692D3.1	0	1	0	1	AAGCAAGCTATATCTAGCTTTGTATACATGCCT	AAGCAAGCTAATACATGCCT	13	89.01	2	N
chr1	44267874	44267907	SLC6A9	0	0	1	1	ACGCTTGCCACACGTAGCAATTGAGGCATGCTT	ACGCTTGCCAAGGCATGCTT	13	89.01	2	N
chr1	45031081	45031110	PLK3	0	1	0	1	AAACTAGCCGGGTGTGGTGGCGCATGCCT	AAACTAGCCGGCGCATGCCT	9	89.01	2	N
chr1	7990833	7990856	ERRFI1	0	0	1	1	AGACTAGCTTAAAATACATGTTG	AGACTAGCTTATACATGTTG	3	89.01	2	N
chr10	102754418	102754446	LZTS2	0	0	1	1	ATACTAGTTTTTGGGCTTGAGCAAGTTG	ATACTAGTTTGAGCAAGTTG	8	89.01	2	N
chr10	64231923	64231955	C10orf22	0	0	1	1	AAACAAGTCAAATTCCATTTCAATACTTGCTT	AAACAAGTCAATACTTGCTT	12	89.01	2	N
chr10	96779165	96779197	CYP2C8	1	0	0	1	GAGCAAGTTGTTTGGTTTCCACATACTTGTTT	GAGCAAGTTGATACTTGTTT	12	89.01	2	N
chr12	55817693	55817722	LRP1	0	0	1	1	AAACTAGCTGGACATGGTGATGCATGTCT	AAACTAGCTGATGCATGTCT	9	89.01	2	N
chr13	59931117	59931145	TDRD3	0	0	1	1	ATACTTGTTAACAGTTTCGGACTTGCTT	ATACTTGTTAGGACTTGCTT	8	89.01	2	N
chr14	102236240	102236269	RCOR1	0	0	1	1	AGACATGTTGTTTAAAGTAGTACTTGTTT	AGACATGTTGGTACTTGTTT	9	89.01	2	N
chr14	28302250	28302274	FOXG1B	0	0	1	1	GTGCATGTTTTGTTGAACAAGCTA	GTGCATGTTTGAACAAGCTA	4	89.01	2	N
chr16	11908928	11908962	GSPT1	0	1	0	1	ACGCTAGTTGTAGTAATTAGCTCCAGGCATGCCC	ACGCTAGTTGAGGCATGCCC	14	89.01	2	N
chr16	46962549	46962569	SIAH1	1	0	0	1	GAGCAAGCTGGCACATGCCT	GAGCAAGCTGGCACATGCCT	0	89.01	2	N
chr16	65519497	65519517	RRAD	0	1	0	1	GGGCATGTTCATACATGTCA	GGGCATGTTCATACATGTCA	0	89.01	2	N
chr16	66481403	66481432	EDC4	0	0	1	1	AAGCAAGTCAGGCATGGTGGTGCATGCCT	AAGCAAGTCAGTGCATGCCT	9	89.01	2	N
chr17	38208544	38208576	BECN1	1	0	0	1	AAACAAGCCACTTCACAGTAACACACTTGCTC	AAACAAGCCAACACTTGCTC	12	89.01	2	N
chr19	46198631	46198660	CYP2B6	1	0	0	1	AAACTAGCTGGGCATGGTGGCACATGTCT	AAACTAGCTGGCACATGTCT	9	89.01	2	N
chr2	220139192	220139221	INHA	1	0	0	1	AAACAAGCCGGGCATGGTGATGCATGTCT	AAACAAGCCGATGCATGTCT	9	89.01	2	N
chr2	220141480	220141509	INHA	1	0	0	1	ACACTAGCCACATCACCTTAAGCAAGTCC	ACACTAGCCAAAGCAAGTCC	9	89.01	2	N
chr2	70314249	70314278	TIA1	1	0	0	1	AAACTAGCCAGGTGTGGTGGCGCATGCCT	AAACTAGCCAGCGCATGCCT	9	89.01	2	N
chr20	47155694	47155719	STAU1	0	1	0	1	AGACTAGTTTCACATGCACATGCTG	AGACTAGTTTGCACATGCTG	5	89.01	2	N
chr22	22498468	22498488	SMARCB1	0	1	0	1	GGGCATGTTGGTACATGCCT	GGGCATGTTGGTACATGCCT	0	89.01	2	N
chr3	123680115	123680135	KPNA1	1	0	0	1	GGACATGTTGGCACATGTCT	GGACATGTTGGCACATGTCT	0	89.01	2	N
chr3	148601496	148601530	ZIC4,ZIC1	1	0	0	1	GCACATGTCAAAATGAAACACTGGAAGCTTGTTT	GCACATGTCAAAGCTTGTTT	14	89.01	2	N
chr3	185215854	185215888	ABCC5	0	0	1	1	AGACAAGCTGAGAAAACACCTTTCATACTAGCCT	AGACAAGCTGATACTAGCCT	14	89.01	2	N
chr3	33420251	33420283	UBP1	0	1	0	1	AAGCATGCCAGAGTAATCTCAAATACAAGTCT	AAGCATGCCAATACAAGTCT	12	89.01	2	N
chr3	42800428	42800448	HIGD1A	0	1	0	1	AGGCATGTTGGTGCATGCCT	AGGCATGTTGGTGCATGCCT	0	89.01	2	N
chr3	52280767	52280798	TMEM113	0	0	1	1	GCGCTTGCTGAGCCTTTTAGAAGGCAAGCCT	GCGCTTGCTGAGGCAAGCCT	11	89.01	2	N
chr4	110835168	110835193	CASP6	1	0	0	1	ACACTTGTCTCCTTTGAACAAGCCA	ACACTTGTCTGAACAAGCCA	5	89.01	2	N
chr5	65512554	65512588	SFRS12	0	0	1	1	GTGCATGTTTGTGTGGTGTCTATAAAACAAGTCA	GTGCATGTTTAAACAAGTCA	14	89.01	2	N
chr6	138474391	138474424	PERP	0	1	0	1	GGACATGTCTTCCATATATACTCATACAAGTCA	GGACATGTCTATACAAGTCA	13	89.01	2	N
chr6	144402272	144402292	PLAGL1	0	1	0	1	GGGCATGTTGGCACATGCTT	GGGCATGTTGGCACATGCTT	0	89.01	2	N
chr8	41703615	41703644	ANK1_1	0	1	0	1	AAACTTGCCAACCATACACATGCATGCTT	AAACTTGCCAATGCATGCTT	9	89.01	2	N
chr8	67665267	67665287	MYBL1	0	1	0	1	GGGCATGTTGGTACATGCCT	GGGCATGTTGGTACATGCCT	0	89.01	2	N
chr9	138414741	138414775	SDCCAG3	0	0	1	1	GTGCTTGTTTCATCCTCTGTTAACGGACATGTTG	GTGCTTGTTTGGACATGTTG	14	89.01	2	N
chr9	138526979	138527005	NOTCH1	0	1	0	1	AGGCTTGCCAGGTAAAACACATGCTT	AGGCTTGCCAACACATGCTT	6	89.01	2	N
chr9	2138023	2138048	SMARCA2	0	0	1	1	AAGCATGCTGAGTTTACACTTGCCT	AAGCATGCTGACACTTGCCT	5	89.01	2	N
chr9	71050366	71050399	TJP2	1	0	0	1	ACACTTGCTTGGTGTGTGGCCTTGGGCTAGTTA	ACACTTGCTTGGGCTAGTTA	13	89.01	2	N
chr1	6163049	6163077	CHD5	0	0	1	1	CGACTAGTTAACAGCAGAGAACAAGTTG	CGACTAGTTAGAACAAGTTG	8	88.84	2	N
chr1	85506319	85506347	BCL10	1	0	0	1	TGACTTGTTAAAGATTACAAGCTAGTTA	TGACTTGTTAAAGCTAGTTA	8	88.84	2	N
chr12	55301568	55301597	BAZ2A	0	0	1	1	TAGCTAGCTGTTTAACCTTGGACAAGTTA	TAGCTAGCTGGGACAAGTTA	9	88.84	2	N
chr12	78541016	78541038	PAWR	1	0	0	1	AGACTAGTTAAGTGACTAGTTA	AGACTAGTTATGACTAGTTA	2	88.84	2	N
chr13	26544958	26544987	USP12	0	0	1	1	GAGCAAGCTGAACTGGAACTGACATGCTG	GAGCAAGCTGTGACATGCTG	9	88.84	2	N
chr17	31130629	31130657	MMP28	0	0	1	1	TGACTAGCTGATGATCTCAGGCAAGTCA	TGACTAGCTGAGGCAAGTCA	8	88.84	2	N
chr18	12275654	12275686	CIDEA	1	0	0	1	TGGCAAGCTGGGAGCTAGAGTAAGACTAGCTG	TGGCAAGCTGAGACTAGCTG	12	88.84	2	N
chr3	137372659	137372693	MSL2L1	0	0	1	1	AGACATGTTAAATCTTTAAAAATTTAGCAAGTCA	AGACATGTTATAGCAAGTCA	14	88.84	2	N
chr3	185125010	185125041	ABCC5	0	0	1	1	AGACATGTTACCCATTATAAATGGCTTGCTA	AGACATGTTATGGCTTGCTA	11	88.84	2	N
chr9	129966341	129966361	CIZ1	0	0	1	1	CAACATGCTAAGACATGCTA	CAACATGCTAAGACATGCTA	0	88.84	2	N
chr1	171430607	171430641	TNFSF4	0	0	1	1	AATCATGCCACTGCATGACAGAGAGAACTTGTCT	AATCATGCCAGAACTTGTCT	14	88.12	2	N
chr12	12839767	12839801	APOLD1	0	0	1	1	GACCTTGTCACACAGCCCTTCACTGAGCATGTTC	GACCTTGTCAGAGCATGTTC	14	88.12	2	N
chr12	6487781	6487811	NCAPD2	0	1	0	1	AAGCATGTTCAAAGGACACAGGCCAAGTTG	AAGCATGTTCGGCCAAGTTG	10	88.12	2	N
chr14	102271677	102271703	RCOR1	0	0	1	1	GGCCAAGTTCTGGCCTGGACAAGCTG	GGCCAAGTTCGGACAAGCTG	6	88.12	2	N
chr14	104284858	104284886	SIVA1	0	1	0	1	GAACAAGCCCATATAAGAGACCAAGTCA	GAACAAGCCCGACCAAGTCA	8	88.12	2	N
chr14	22591190	22591222	ACIN1	1	0	0	1	GGTCTAGTTTATTTCTGGGTTGGGGCAAGTCA	GGTCTAGTTTGGGCAAGTCA	12	88.12	2	N
chr16	66861364	66861392	LYPLA3	1	0	0	1	GGTCTTGCTATGTTGCCCAGGCTAGTCT	GGTCTTGCTAAGGCTAGTCT	8	88.12	2	N
chr17	58108230	58108260	MRC2	0	0	1	1	GAGCATGTCTCTGAAGAGGTGGCCAAGCTG	GAGCATGTCTGGCCAAGCTG	10	88.12	2	N
chr17	58975856	58975889	WDR68	0	0	1	1	GGGCAAGTTACTAAACAGCTCTGAACCTAGTTT	GGGCAAGTTAAACCTAGTTT	13	88.12	2	N
chr17	7419709	7419743	CD68	0	0	1	1	GGTCATGCTGCAACACTGATGTCAGAGCATGTTT	GGTCATGCTGGAGCATGTTT	14	88.12	2	N
chr19	40563257	40563291	LOC390924	1	0	0	1	AATCTTGCTAAGTTTCCTCCAGCCAAGCAAGTCT	AATCTTGCTAAAGCAAGTCT	14	88.12	2	N
chr19	45662031	45662059	BLVRB	0	0	1	1	GGTCTTGCTACGTTGCCCAGGCTAGTCT	GGTCTTGCTAAGGCTAGTCT	8	88.12	2	N
chr19	48781039	48781067	XRCC1	1	0	0	1	GGTCTTGCCATGTTGCTCAGGCTAGTCT	GGTCTTGCCAAGGCTAGTCT	8	88.12	2	N
chr19	54150269	54150301	BAX	1	1	0	2	AGCCAAGCCCCCGGGCAGGCCCGGGCTTGTCG	AGCCAAGCCCGGGCTTGTCG	12	88.12	2	N
chr2	201822051	201822079	CASP8_1,CASP8	1	0	0	1	GGTCTTGCCATGTTGGTCAGGCTAGTCT	GGTCTTGCCAAGGCTAGTCT	8	88.12	2	N
chr2	201822056	201822079	CASP8_1	1	0	0	1	GGTCTTGCCATGTTGGTCAGGCTAGTCT	GGTCTTGCCAAGGCTAGTCT	8	88.12	2	N
chr4	56176863	56176891	NMU	0	1	0	1	GGTCTTGCTATGTTGCCCAGGCTAGTCT	GGTCTTGCTAAGGCTAGTCT	8	88.12	2	N
chr5	10737126	10737154	DAP	1	0	0	1	GGTCTTGCTATGTTGCCCAGGCTAGTCT	GGTCTTGCTAAGGCTAGTCT	8	88.12	2	N
chr5	154288614	154288644	GEMIN5	1	0	0	1	AGTCTAGCTACATTTAGGTCAAACAAGCTT	AGTCTAGCTAAAACAAGCTT	10	88.12	2	N
chr7	97622131	97622162	LMTK2	0	0	1	1	AACCTTGTCATGTGTTCTGTAAGACTAGTCT	AACCTTGTCAAGACTAGTCT	11	88.12	2	N
chr8	38191155	38191183	BAG4	1	0	0	1	AGTCTTGCCATGTTACCCAAGCTAGTCT	AGTCTTGCCAAAGCTAGTCT	8	88.12	2	N
chr8	38191160	38191183	BAG4	1	0	0	1	AGTCTTGCCATGTTACCCAAGCTAGTCT	AGTCTTGCCAAAGCTAGTCT	8	88.12	2	N
chr8	92128346	92128372	TMEM55A	0	0	1	1	GATCTAGTCCAGCTACAAACATGTCA	GATCTAGTCCAAACATGTCA	6	88.12	2	N
chr1	159436415	159436447	NDUFS2	0	0	1	1	CAGCCAGCCCCCAGCATAGGCAAGACTTGCTC	CAGCCAGCCCAGACTTGCTC	12	88.05	2	N
chr1	22849815	22849845	C1QC	0	0	1	1	GGGCAAGCCTTTGAAAATGCCAACGTGTCT	GGGCAAGCCTCAACGTGTCT	10	88.05	2	N
chr10	104528866	104528891	C10orf26	0	0	1	1	GGGCATGTTTCTTTCTAGCCTGCCT	GGGCATGTTTTAGCCTGCCT	5	88.05	2	N
chr10	88442644	88442678	LDB3,LDB3_1	0	0	1	1	CAACTTGCCCACCCACTCATCTCAGGGCCTGTCC	CAACTTGCCCGGGCCTGTCC	14	88.05	2	N
chr10	95518954	95518983	LGI1	1	0	0	1	AAGCCAGCTCTAAGCAATTTGGCAAGCCC	AAGCCAGCTCTGGCAAGCCC	9	88.05	2	N
chr11	120521359	120521392	TECTA	0	0	1	1	CAACCTGCTCAAACTTCCCTCTGGGACTTGTCT	CAACCTGCTCGGACTTGTCT	13	88.05	2	N
chr11	64447391	64447416	PPP2R5B	0	0	1	1	GGGCCTGCCCTCCCTCAGCTTGTTC	GGGCCTGCCCCAGCTTGTTC	5	88.05	2	N
chr11	66379886	66379918	RCE1	0	0	1	1	GAACTTGTTTTCAGTGGTCAGGTAACGTGCCC	GAACTTGTTTTAACGTGCCC	12	88.05	2	N
chr12	54604492	54604520	DGKA	0	0	1	1	AAACCAGCCTGGGCAACATAGCAAGTCT	AAACCAGCCTTAGCAAGTCT	8	88.05	2	N
chr12	67480285	67480318	MDM2	1	1	0	2	CGACCAGCCTGACTAACATGATGAAACATGTCT	CGACCAGCCTAAACATGTCT	13	88.05	2	N
chr15	47694613	47694647	DTWD1	0	1	0	1	GGGCCAGCTCTGCTGCTCCTCCTTTGACATGTTC	GGGCCAGCTCTGACATGTTC	14	88.05	2	N
chr16	54079890	54079921	MMP2	0	1	0	1	CAGCCAGCCCTGTGCCCATGGAAGCATGTCT	CAGCCAGCCCAAGCATGTCT	11	88.05	2	N
chr17	37436953	37436985	NKIRAS2	0	0	1	1	AGACAAGCTTCTGAGGTGCTGGTAACGTGTTT	AGACAAGCTTTAACGTGTTT	12	88.05	2	N
chr2	190363118	190363144	PMS1	1	0	0	1	TGACATGTCTGGTATGAGACCAGTTC	TGACATGTCTAGACCAGTTC	6	88.05	2	N
chr7	120388279	120388313	ING3	0	0	1	1	GAACTTGCTTCTTTTTTTATATCCTGGCCTGTTC	GAACTTGCTTTGGCCTGTTC	14	88.05	2	N
chr9	35663852	35663878	CA9	0	0	1	1	CAGCCTGCTCCCCTCCAGGCTTGCTC	CAGCCTGCTCAGGCTTGCTC	6	88.05	2	N
chr1	157299611	157299639	AIM2	0	0	1	1	GGGCAAGCTTTCTGCTTTAGACTTGTAG	GGGCAAGCTTAGACTTGTAG	8	87.78	2	N
chr1	158448676	158448703	PEA15	1	0	0	1	AGGCAAGATCCAAAGGAGGGCATGCCA	AGGCAAGATCGGGCATGCCA	7	87.78	2	N
chr1	20317090	20317116	PLA2G2D	1	0	0	1	AGACATGTACAAGAGAAGACTTGCTA	AGACATGTACAGACTTGCTA	6	87.78	2	N
chr1	20336646	20336672	PLA2G2F	1	0	0	1	AGACAAGTGAAGACAGAGACTAGTCT	AGACAAGTGAAGACTAGTCT	6	87.78	2	N
chr1	210801085	210801114	ATF3	0	1	0	1	GAACATGCACGGCAAATGGGAACATGTCA	GAACATGCACGAACATGTCA	9	87.78	2	N
chr1	33545067	33545095	FLJ25476	0	0	1	1	GGGCTTGTGCAGCCAGAAGAACTTGTTG	GGGCTTGTGCGAACTTGTTG	8	87.78	2	N
chr1	46498147	46498174	RAD54L	1	0	0	1	GGACAAGTATTTGAGCTGGGCTTGCTG	GGACAAGTATGGGCTTGCTG	7	87.78	2	N
chr10	17309160	17309193	VIM	0	1	0	1	AAGCAAGATGTAACTCAGAGCATAGGCTTGTCC	AAGCAAGATGAGGCTTGTCC	13	87.78	2	N
chr11	63808410	63808440	BAD	1	0	0	1	GAACATGCTCTGGGCTGTGAGGACAAGATG	GAACATGCTCGGACAAGATG	10	87.78	2	N
chr12	13046931	13046960	HEBP1	0	0	1	1	AGGCATGCATGAAGCCCTGAAGCTTGCTG	AGGCATGCATAAGCTTGCTG	9	87.78	2	N
chr13	29305032	29305064	UBL3	0	0	1	1	GGACAAGTTTCAGGTGCAAATGGAGCAAGATA	GGACAAGTTTGAGCAAGATA	12	87.78	2	N
chr14	74568846	74568879	MLH3	1	0	0	1	AGACTTGCATCTTACATTCAGATGAACAAGCCA	AGACTTGCATGAACAAGCCA	13	87.78	2	N
chr15	70393383	70393412	BRUNOL6	0	0	1	1	AGACTTGCCCAAAGTCACAAAGCTAGTGA	AGACTTGCCCAAGCTAGTGA	9	87.78	2	N
chr15	86966700	86966730	ISG20L1	0	1	1	2	AGACTAGCATCTCAAAATCCGAGCTTGTTG	AGACTAGCATGAGCTTGTTG	10	87.78	2	N
chr17	56091488	56091515	PPM1D	0	0	1	1	AGACTAGATTTGTCTGTAAACATGTCA	AGACTAGATTAAACATGTCA	7	87.78	2	N
chr17	72028143	72028172	CYGB	1	0	0	1	GAACATGCCAGGTAAGACCAGGCAAGTGT	GAACATGCCAAGGCAAGTGT	9	87.78	2	N
chr17	7398069	7398095	TNFSF12	1	0	0	1	AGACAAGTGATATACCAGGCAAGCCC	AGACAAGTGAAGGCAAGCCC	6	87.78	2	N
chr17	7429067	7429098	CD68	0	0	1	1	AGACTTGTCTTTGGAGAGAGAAGACATGTGA	AGACTTGTCTAGACATGTGA	11	87.78	2	N
chr18	41874987	41875009	PSTPIP2	0	1	0	1	AAACTTGCCACTGAACTTGACC	AAACTTGCCAGAACTTGACC	2	87.78	2	N
chr19	2439076	2439099	GADD45B	0	0	1	1	GAGCATGCTCCCCGGACATGTAG	GAGCATGCTCGGACATGTAG	3	87.78	2	N
chr2	176690779	176690813	HOXD10	0	0	1	1	AAGCTTGCCGGTTTTATTTTTCCTGAGCTAGACC	AAGCTTGCCGGAGCTAGACC	14	87.78	2	N
chr2	198142477	198142509	RFTN2	0	0	1	1	AAACAAGTTTTGAGGATATGACAGACTAGTAA	AAACAAGTTTAGACTAGTAA	12	87.78	2	N
chr2	215317383	215317416	BARD1	1	0	0	1	AGACATGTCATGCAGTATATTTAAAACATGTGT	AGACATGTCAAAACATGTGT	13	87.78	2	N
chr2	218867000	218867030	TMBIM1	0	0	1	1	GGACTAGTGGCCGTTATGGTGGGCTAGCTC	GGACTAGTGGGGGCTAGCTC	10	87.78	2	N
chr2	218874389	218874421	TMBIM1	0	0	1	1	GAACAAGCCACAATCAGTTCCCAGACATGACC	GAACAAGCCAAGACATGACC	12	87.78	2	N
chr2	233226785	233226808	EFHD1	0	0	1	1	GGACTTGCCCACTGGGCTAGTGG	GGACTTGCCCGGGCTAGTGG	3	87.78	2	N
chr22	22500997	22501026	SMARCB1	0	1	0	1	GGGCAAGCTGCTGGCCACAGGACATGTGT	GGGCAAGCTGGGACATGTGT	9	87.78	2	N
chr3	185458325	185458347	CAMK2N2	0	0	1	1	AAGCATGTTTTGGAGCAAGTAG	AAGCATGTTTGAGCAAGTAG	2	87.78	2	N
chr3	46577697	46577727	LRRC2_1,LRRC2	0	0	1	1	GGACTAGCCCAAGAGGGAAAGGGCTAGTAG	GGACTAGCCCGGGCTAGTAG	10	87.78	2	N
chr3	46866236	46866266	MYL3	0	0	1	1	AAGCAAGCAGCAGCTTAGTCAGACTTGCCC	AAGCAAGCAGAGACTTGCCC	10	87.78	2	N
chr3	46866418	46866449	MYL3	0	0	1	1	GGGCATGCCCACTCAGGCCTGGGGCTTGATG	GGGCATGCCCGGGCTTGATG	11	87.78	2	N
chr3	48035630	48035650	MAP4_1	0	0	1	1	AGACTAGCCTGGGCAAGATG	AGACTAGCCTGGGCAAGATG	0	87.78	2	N
chr3	54921238	54921268	LRTM1	0	0	1	1	GAGCTAGTTTACTTTGAATAGGACAAGCAA	GAGCTAGTTTGGACAAGCAA	10	87.78	2	N
chr3	54921238	54921272	LRTM1	0	0	1	1	GAGCTAGTTTACTTTGAATAGGACAAGCAA	GAGCTAGTTTGGACAAGCAA	10	87.78	2	N
chr4	100065958	100065988	EIF4E	0	0	1	1	AAACTAGCTGAAGTAAGAAAAAACATGATT	AAACTAGCTGAAACATGATT	10	87.78	2	N
chr4	187848919	187848947	FAT	0	1	0	1	AAACTTGCATTTGAAATGGGGCTAGTCG	AAACTTGCATGGGCTAGTCG	8	87.78	2	N
chr5	10802135	10802160	DAP	1	0	0	1	GGACTTGCTTATTTCGGACATGTGA	GGACTTGCTTGGACATGTGA	5	87.78	2	N
chr5	43317803	43317835	HMGCS1	0	0	1	1	GGACATGTATCAGTCATTATTAAAGCATGTTA	GGACATGTATAAGCATGTTA	12	87.78	2	N
chr5	54425087	54425114	GZMA	1	0	0	1	AAACATGATGCCAGAGAGGACTTGTTT	AAACATGATGGGACTTGTTT	7	87.78	2	N
chr6	42477765	42477799	TRERF1	0	0	1	1	AAGCAAGTAAACACCAATTTGCACAGACTTGTTT	AAGCAAGTAAAGACTTGTTT	14	87.78	2	N
chr7	133867558	133867589	AKR1B10	1	0	0	1	AGACATGATTTCTGGCAGCCCAGACAAGTTG	AGACATGATTAGACAAGTTG	11	87.78	2	N
chr8	103279021	103279043	RRM2B	1	1	0	2	AAACAAGCCCTCGAGCAAGACA	AAACAAGCCCGAGCAAGACA	2	87.78	2	N
chr8	65860327	65860352	CYP7B1	1	0	0	1	AAGCATGTGAGAAAAAAGCAAGTCT	AAGCATGTGAAAGCAAGTCT	5	87.78	2	N
chr8	92078281	92078302	TMEM55A	0	0	1	1	GAACATGCATTAAACATGTCA	GAACATGCATAAACATGTCA	1	87.78	2	N
chr1	168947388	168947417	PRRX1	0	0	1	1	ATGCTTGCCTCTCATGAAAACACTAGTTT	ATGCTTGCCTACACTAGTTT	9	87.48	2	N
chr1	33079412	33079435	S100PBP	0	0	1	1	ATACATGTTCCAAATGCAAGTTT	ATACATGTTCATGCAAGTTT	3	87.48	2	N
chr11	5686745	5686777	TRIM22	0	1	0	1	ACACAAGTTCCGTTTGATATCGACACAAGTTT	ACACAAGTTCACACAAGTTT	12	87.48	2	N
chr3	50294778	50294807	SEMA3B	0	1	0	1	GCACTTGCTTGTTTTTGTTGTACTTGCTT	GCACTTGCTTGTACTTGCTT	9	87.48	2	N
chr10	88467213	88467242	LDB3_1	0	0	1	1	TTACTAGCCCTATGGCCTTAAACAAGTTG	TTACTAGCCCAAACAAGTTG	9	87.31	2	N
chr11	30315916	30315943	C11orf46	0	0	1	1	TTACTTGCCAGAAAAAAAGGCAAGCCC	TTACTTGCCAAGGCAAGCCC	7	87.31	2	N
chr12	48432405	48432439	TEGT	1	0	0	1	AGGCAAGTTTTCATCTTTCTGAACTTACATGTTG	AGGCAAGTTTTTACATGTTG	14	87.31	2	N
chr12	54797659	54797686	PA2G4	0	0	1	1	CTGCATGCTACTGTCTAGAGCTTGTCT	CTGCATGCTAGAGCTTGTCT	7	87.31	2	N
chr12	95109027	95109049	ELK3	0	0	1	1	AAACATGCTCCCTTACATGTTA	AAACATGCTCTTACATGTTA	2	87.31	2	N
chr13	76479552	76479582	CLN5	0	0	1	1	CTACTAGTTCAACCAGTCTAGGGCATGTCA	CTACTAGTTCGGGCATGTCA	10	87.31	2	N
chr14	28298613	28298637	FOXG1B	0	0	1	1	ACACATGCTAACGGTAACTTGCTC	ACACATGCTATAACTTGCTC	4	87.31	2	N
chr16	78180813	78180843	MAF	0	0	1	1	AAACATGCTATCTGGATTTCCCGCTTGCCT	AAACATGCTACCGCTTGCCT	10	87.31	2	N
chr17	72087951	72087971	ST6GALNAC2	1	0	0	1	TGGCATGTTGGCACATGCCT	TGGCATGTTGGCACATGCCT	0	87.31	2	N
chr19	56555334	56555361	ETFB	0	0	1	1	GCACATGCCTGTAATTCCAGCTAGTTG	GCACATGCCTCAGCTAGTTG	7	87.31	2	N
chr2	24163137	24163164	TP53I3	0	1	0	1	TCACTTGTTAGGGCAAAAAACATGTCT	TCACTTGTTAAAACATGTCT	7	87.31	2	N
chr22	41850708	41850735	BIK	1	0	0	1	GCACATGTCTGTAGTCCCAGCTAGTCG	GCACATGTCTCAGCTAGTCG	7	87.31	2	N
chr3	88263909	88263936	ZNF654	0	0	1	1	GCACATGTCATTTAACCCAACAAGCTT	GCACATGTCACAACAAGCTT	7	87.31	2	N
chr4	81314786	81314817	PRDM8	0	0	1	1	CTGCAAGCTGAGGAGCCAGGAGAGCTAGTCC	CTGCAAGCTGGAGCTAGTCC	11	87.31	2	N
chr6	149766455	149766482	SUMO4	0	0	1	1	AAGCATGTCACCGATACCCACATGCTT	AAGCATGTCACCACATGCTT	7	87.31	2	N
chr7	96492636	96492660	DLX5	0	0	1	1	AAGCAAGTTGTAACTTACATGTTT	AAGCAAGTTGTTACATGTTT	4	87.31	2	N
chr9	130004628	130004659	CIZ1	0	0	1	1	GCACTTGCTGGTCATTCAGCCTGGCATGCTC	GCACTTGCTGTGGCATGCTC	11	87.31	2	N
chrX	152648283	152648307	ABCD1	0	0	1	1	AGACAAGCCCAGGACTGCAAGTCA	AGACAAGCCCCTGCAAGTCA	4	87.31	2	N
chr10	118892943	118892972	VAX1	0	0	1	1	CAACTTGTTAAGGATTAGACAACTAGTTA	CAACTTGTTACAACTAGTTA	9	87.14	2	N
chr5	159782911	159782944	PTTG1	1	0	0	1	CAGCTTGTTAGGTGACAATTTGCTAGCATGTTG	CAGCTTGTTATAGCATGTTG	13	87.14	2	N
chr5	162795209	162795238	CCNG1	0	1	0	1	TAACTTGCTGAAAGTCACATAACAAGTTA	TAACTTGCTGTAACAAGTTA	9	87.14	2	N
chr1	42877878	42877911	RP4-692D3.1	0	1	0	1	ATTCTAGCCCTGCCTGTAAGCTTGGACAAGTCT	ATTCTAGCCCGGACAAGTCT	13	86.59	2	N
chr14	69302228	69302262	SFRS5	0	0	1	1	GGACAAGCTTATCCCTTACAAACTATCCAAGTTT	GGACAAGCTTATCCAAGTTT	14	86.59	2	N
chr18	10549991	10550022	NAPG	0	0	1	1	GCCCTTGCTCTCTAAAGTACAGGGCATGTTT	GCCCTTGCTCGGGCATGTTT	11	86.59	2	N
chr18	55717760	55717780	PMAIP1	1	1	0	2	GGGCTTGTTTACCCAAGTCT	GGGCTTGTTTACCCAAGTCT	0	86.59	2	N
chr22	28358528	28358559	NF2	1	0	0	1	ATCCTAGTCCTCTGAGTGTAGAGACTTGTTT	ATCCTAGTCCAGACTTGTTT	11	86.59	2	N
chr3	185468568	185468602	CAMK2N2	0	0	1	1	ACTCTAGCCTGGGTGACAGAGTGAGAACATGTCT	ACTCTAGCCTGAACATGTCT	14	86.59	2	N
chr6	57148398	57148427	BAG2	1	0	0	1	ATTCATGCTTATATAAAAGAAGCAAGCCT	ATTCATGCTTAAGCAAGCCT	9	86.59	2	N
chr7	142705520	142705550	CASP2	1	0	0	1	ATTCAAGTTTATAATAAAATGAACTTGTTT	ATTCAAGTTTGAACTTGTTT	10	86.59	2	N
chr8	143548319	143548343	BAI1	0	0	1	1	AGGCTTGTCCATCCGTCCATGTCC	AGGCTTGTCCGTCCATGTCC	4	86.59	2	N
chrX	77805847	77805879	ZCCHC5	0	0	1	1	ACTCAAGCTTTGAAGTAAGGCAGGACTAGTTT	ACTCAAGCTTGGACTAGTTT	12	86.59	2	N
chr1	111523237	111523263	DENND2D	0	1	0	1	TATCATGCTTATAAGAAAACTAGTCA	TATCATGCTTAAACTAGTCA	6	86.42	2	N
chr1	28536308	28536331	MED18	0	1	0	1	CACCATGTTGGTCAGGCTAGTCT	CACCATGTTGAGGCTAGTCT	3	86.42	2	N
chr10	104226010	104226033	TMEM180	1	0	0	1	CATCATGTTGGCCAGGCTAGTCT	CATCATGTTGAGGCTAGTCT	3	86.42	2	N
chr10	105141450	105141473	TAF5	0	0	1	1	CACCATGTTGGCCAGGCTAGTCT	CACCATGTTGAGGCTAGTCT	3	86.42	2	N
chr11	30296412	30296443	C11orf46	0	0	1	1	TGTCATGCTGTGAGGAAGACCAAACTAGCCT	TGTCATGCTGAAACTAGCCT	11	86.42	2	N
chr11	46322271	46322294	DGKZ	0	0	1	1	CACCATGTTGGCCAGGCTAGTCT	CACCATGTTGAGGCTAGTCT	3	86.42	2	N
chr12	12837611	12837634	APOLD1	0	0	1	1	CACCATGTTGGCCAGGCTAGTCT	CACCATGTTGAGGCTAGTCT	3	86.42	2	N
chr13	110168752	110168781	ING1	1	0	0	1	GACCTTGTCTCCAAAATAATAACAAGTCG	GACCTTGTCTTAACAAGTCG	9	86.42	2	N
chr17	56043359	56043382	PPM1D	0	0	1	1	CACCATGTTGGCTAGGCTAGTCT	CACCATGTTGAGGCTAGTCT	3	86.42	2	N
chr17	7277625	7277648	FGF11	0	0	1	1	CACCATGTTGGCCAGGCTAGTCT	CACCATGTTGAGGCTAGTCT	3	86.42	2	N
chr19	18147848	18147871	PIK3R2	0	0	1	1	CACCATGTTGGTCAGGCTTGTCT	CACCATGTTGAGGCTTGTCT	3	86.42	2	N
chr19	3536196	3536219	HMG20B	0	0	1	1	CACCATGTTGGCCAGGCTAGTCT	CACCATGTTGAGGCTAGTCT	3	86.42	2	N
chr19	47057056	47057088	RPS19	0	0	1	1	CGTCAAGCTGGCCAAGCACAAAGAGCTTGCTC	CGTCAAGCTGGAGCTTGCTC	12	86.42	2	N
chr2	71060991	71061025	ANKRD53	0	0	1	1	GACCTAGTCTACATCCCAGCTCTGCAACTTGCTA	GACCTAGTCTCAACTTGCTA	14	86.42	2	N
chr20	41529154	41529177	SFRS6	0	0	1	1	CACCATGTTGCCCAGGCTTGTCT	CACCATGTTGAGGCTTGTCT	3	86.42	2	N
chr22	28326653	28326676	NF2	1	0	0	1	CACCATGTTGGCCAGGCTAGCCT	CACCATGTTGAGGCTAGCCT	3	86.42	2	N
chr22	35943874	35943908	SSTR3	0	0	1	1	CACCATGTTGGTCAGGCTAGTCT	CACCATGTTGAGGCTAGTCT	3	86.42	2	N
chr3	173715966	173715998	TNFSF10	1	0	0	1	GGTCATGTTCTGTTTCTAGCTGTGGCTAGCTA	GGTCATGTTCTGGCTAGCTA	12	86.42	2	N
chr3	39415121	39415144	RPSA	0	0	1	1	CACCATGCTGGCCAGGCTTGTCT	CACCATGCTGAGGCTTGTCT	3	86.42	2	N
chr3	87383526	87383551	CHMP2B	0	0	1	1	TGCCATGTTGCTCCAAAGCTTGTTC	TGCCATGTTGAAGCTTGTTC	5	86.42	2	N
chr3	9785671	9785691	OGG1_1_1,OGG1_1	1	0	0	1	AGACATGCCACACCAAGCCC	AGACATGCCACACCAAGCCC	0	86.42	2	N
chr3	9904979	9905013	CIDEC	0	0	1	1	CACCATGTTGACCAGGCTAGTCT	CACCATGTTGAGGCTAGTCT	3	86.42	2	N
chr6	90599166	90599189	CASP8AP2	1	0	0	1	CACCATGTTGGCCAGGCTTGTCT	CACCATGTTGAGGCTTGTCT	3	86.42	2	N
chr7	2423746	2423769	CHST12	0	1	0	1	TACCATGTTGGCCAGGCTAGTCT	TACCATGTTGAGGCTAGTCT	3	86.42	2	N
chr8	143924199	143924232	GML	0	1	0	1	GGGCTTGTCCATCGGATAACACGTACCTAGTTG	GGGCTTGTCCTACCTAGTTG	13	86.42	2	N
chr8	22938186	22938209	RHOBTB2	0	0	1	1	CACCATGTTGGCCAGGCTAGTCT	CACCATGTTGAGGCTAGTCT	3	86.42	2	N
chr8	90871584	90871605	RIPK2	1	0	0	1	GAACTTGTTAGTACCAAGCCT	GAACTTGTTATACCAAGCCT	1	86.42	2	N
chr9	132549900	132549923	PRDM12	0	0	1	1	CACCATGTTGGCCAGGCTTGTCT	CACCATGTTGAGGCTTGTCT	3	86.42	2	N
chr9	35659384	35659414	CA9	0	0	1	1	TGCCATGCTGGGATAGGCAGAGACATGTTT	TGCCATGCTGAGACATGTTT	10	86.42	2	N
chrX	152633613	152633637	ABCD1	0	0	1	1	GGTCTAGTTTTGCCCGACTAGTTA	GGTCTAGTTTCGACTAGTTA	4	86.42	2	N
chrX	152636265	152636288	ABCD1	0	0	1	1	CGCCATGTTGCCCAGGCTAGTTT	CGCCATGTTGAGGCTAGTTT	3	86.42	2	N
chr17	46185516	46185543	CROP	0	0	1	1	CAGCATGTTTCTATCTATAGCCAGCTT	CAGCATGTTTTAGCCAGCTT	7	86.35	2	N
chr1	111544348	111544374	DENND2D	0	1	0	1	ACACTAGCCCCAGAGAGGGCATGACC	ACACTAGCCCGGGCATGACC	6	86.25	2	N
chr19	13101168	13101196	BTBD14B	0	0	1	1	ATGCTAGCTCCCTTCCTGGGGCTAGCGT	ATGCTAGCTCGGGCTAGCGT	8	86.25	2	N
chr19	45021910	45021933	DYRK1B	0	0	1	1	GCACTTGTTCAACAAACATGCAC	GCACTTGTTCAAACATGCAC	3	86.25	2	N
chr3	52424905	52424931	BAP1	1	0	0	1	GTACAAGTCTCTTTGTGAACATGTGC	GTACAAGTCTGAACATGTGC	6	86.25	2	N
chr4	186305129	186305162	SLC25A4	1	0	0	1	ACACAAGTTCACAGATTTACAGTGAACTTGATC	ACACAAGTTCGAACTTGATC	13	86.25	2	N
chr4	186308952	186308980	SLC25A4	1	0	0	1	AGACATGCCTTGTGGAAAACACATGTGT	AGACATGCCTACACATGTGT	8	86.25	2	N
chr7	142705719	142705753	CASP2	1	0	0	1	AAACAAGATTCTCCAGGCATGGTGGCACATGCCT	AAACAAGATTGCACATGCCT	14	86.25	2	N
chr1	153548036	153548066	C1orf104	0	0	1	1	GAACAAGCCAGTCATCCCTATAGCATGTAC	GAACAAGCCATAGCATGTAC	10	86.08	2	N
chr1	15689079	15689106	CASP9	1	0	0	1	TAACTAGCTGGGATTACAGGCATGCAC	TAACTAGCTGAGGCATGCAC	7	86.08	2	N
chr10	102759495	102759515	LZTS2	0	0	1	1	AGGCATGTGCCAACATGTCA	AGGCATGTGCCAACATGTCA	0	86.08	2	N
chr11	128305053	128305085	P53AIP1	1	1	0	2	AAGCAAGCTCCCCCTGCCCCCTTGGCTTGTGA	AAGCAAGCTCTGGCTTGTGA	12	86.08	2	N
chr11	45244989	45245022	SYT13	0	0	1	1	TGGCTAGCCAGTCACTTATTAACAGACTTGTAT	TGGCTAGCCAAGACTTGTAT	13	86.08	2	N
chr12	121890240	121890263	HIP1R	0	0	1	1	AAGCTAGCCCTTTCAACATGTAA	AAGCTAGCCCCAACATGTAA	3	86.08	2	N
chr13	28989677	28989705	SLC7A1	0	0	1	1	CAACAAGCAAGGCCCCAGGGAAGGGCTAGCTC	CAACAAGCAAGGGCTAGCTC	12	86.08	2	N
chr14	69305555	69305588	SFRS5	0	0	1	1	TGGCTTGTGATATCTGATGGCTTGAACTTGCCC	TGGCTTGTGAGAACTTGCCC	13	86.08	2	N
chr17	37429355	37429386	NKIRAS2	0	0	1	1	CAGCAAGATGACGCAACCCCAGAGCAAGTCT	CAGCAAGATGGAGCAAGTCT	11	86.08	2	N
chr17	54149623	54149650	RAD51C	1	0	0	1	AGGCATGCCTATAGTTCTAGCTAGTAG	AGGCATGCCTTAGCTAGTAG	7	86.08	2	N
chr17	72027726	72027753	CYGB	1	0	0	1	AAACTAGCTAGGTACAGTGGCATGTGC	AAACTAGCTATGGCATGTGC	7	86.08	2	N
chr17	7411205	7411239	TNFSF12	1	0	0	1	AAACTTGCCCTTAAAGTTAAATTGCAGCTAGTGA	AAACTTGCCCCAGCTAGTGA	14	86.08	2	N
chr19	13097375	13097395	BTBD14B	0	0	1	1	AGGCATGTGTCAGCATGCCA	AGGCATGTGTCAGCATGCCA	0	86.08	2	N
chr2	150150823	150150853	C2orf25	0	1	0	1	AGACTAGTAATCTATTCTTATGACTTGTCT	AGACTAGTAATGACTTGTCT	10	86.08	2	N
chr22	39526141	39526162	SLC25A17	0	0	1	1	AAACAAGCAAACAACAAGTTT	AAACAAGCAACAACAAGTTT	1	86.08	2	N
chr3	198149454	198149483	NCBP2	1	0	0	1	AAACTAGTATCTTTGATGTTAGCAAGCCA	AAACTAGTATTAGCAAGCCA	9	86.08	2	N
chr4	105634215	105634249	CXXC4	0	0	1	1	AAGCTTGCAGGCATCTTTCAATCACAGCAAGTCC	AAGCTTGCAGCAGCAAGTCC	14	86.08	2	N
chr4	110828368	110828398	CASP6	1	0	0	1	TGACTTGCTAATGTTAGAAAGGGCTTGTAT	TGACTTGCTAGGGCTTGTAT	10	86.08	2	N
chr5	35893678	35893711	IL7R	0	0	1	1	AGGCATGTGGGAATTTAGACCATCAACTTGCTC	AGGCATGTGGCAACTTGCTC	13	86.08	2	N
chr6	33662008	33662037	BAK1	1	0	0	1	GAACTTGCCCGATGTCACACAGCTAGTGA	GAACTTGCCCCAGCTAGTGA	9	86.08	2	N
chr6	80001313	80001337	HMGN3	0	0	1	1	GAGCATGCCCAGTTCAACTAGTAG	GAGCATGCCCCAACTAGTAG	4	86.08	2	N
chr7	27170314	27170346	HOXA9	0	0	1	1	AAGCATGCTGCCTTGTGTTCTGTAGCAAGATT	AAGCATGCTGTAGCAAGATT	12	86.08	2	N
chr7	56129012	56129035	PHKG1	0	0	1	1	AGACTAGCCTGGACAACATGATG	AGACTAGCCTCAACATGATG	3	86.08	2	N
chr9	33250128	33250155	BAG1	1	0	0	1	CAACTTGCTGGGACAATAGGCATGTGC	CAACTTGCTGAGGCATGTGC	7	86.08	2	N
chrX	142548100	142548127	SLITRK4	0	0	1	1	CAGCTAGTGGTAAAACCGAACATGTCT	CAGCTAGTGGGAACATGTCT	7	86.08	2	N
chr5	137221476	137221503	MYOT	0	0	1	1	GTACATGTCTGTTATTTCTACAAGTCT	GTACATGTCTCTACAAGTCT	7	85.78	2	N
chr1	28348142	28348170	PTAFR	0	0	1	1	AGACACGTCTGTCTTGGGAAGCAAGCTC	AGACACGTCTAAGCAAGCTC	8	85.69	2	N
chr1	85522490	85522522	BCL10	1	0	0	1	AGACAAGCTCCTGGGCAGAAAGGGGCAGGTCC	AGACAAGCTCGGGCAGGTCC	12	85.69	2	N
chr10	101827987	101828020	CPN1	0	1	0	1	AGACAAGTCTCACTATGTTGTCCAGACTGGTCT	AGACAAGTCTAGACTGGTCT	13	85.69	2	N
chr10	104165400	104165427	CUEDC2	1	0	0	1	AGACTTGCTTGTTGTCCAGGCTGGTCT	AGACTTGCTTAGGCTGGTCT	7	85.69	2	N
chr11	85050726	85050760	CREBZF	0	0	1	1	GGGCTTGCTCCTGCCCTTAGGTATAAGCAGGTTC	GGGCTTGCTCAAGCAGGTTC	14	85.69	2	N
chr12	106701599	106701633	ASCL4	0	0	1	1	AGACAAGCTCTCCCTGTGTTGTCCAGGCTGGTCT	AGACAAGCTCAGGCTGGTCT	14	85.69	2	N
chr12	12842810	12842844	APOLD1	0	0	1	1	GACCTTGTCCTCACATTCAAGTTGGACCTTGTCC	GACCTTGTCCGACCTTGTCC	14	85.69	2	N
chr15	41556946	41556980	TP53BP1	1	0	0	1	AAACACGTTTTCCTTCCATATCACAAACAAGTCT	AAACACGTTTAAACAAGTCT	14	85.69	2	N
chr17	43494699	43494733	NFE2L1	0	0	1	1	AGACAAGCTTTCGCTATATTGCCCAGGCTGGTCT	AGACAAGCTTAGGCTGGTCT	14	85.69	2	N
chr17	43496954	43496985	NFE2L1	0	0	1	1	AGACATGCTTCAGTGTCATCAAGACTGGCCT	AGACATGCTTAGACTGGCCT	11	85.69	2	N
chr2	111649026	111649052	BCL2L11	1	0	0	1	GGGCATGCCCGAGACAGGGCTGGCCC	GGGCATGCCCGGGCTGGCCC	6	85.69	2	N
chr8	22971075	22971108	TNFRSF10B	0	1	0	1	AGACAAGTTTCTCTATTTTGGCTAAGCTGGTCT	AGACAAGTTTAAGCTGGTCT	13	85.69	2	N
chr8	99907510	99907534	STK3	1	0	0	1	GGGCAAGTCCCTCTGAGCTGGCCC	GGGCAAGTCCGAGCTGGCCC	4	85.69	2	N
chr1	179335998	179336022	IER5	0	1	0	1	TAACTTGTTAGTCTTTGCATGCCT	TAACTTGTTATTGCATGCCT	4	85.61	2	N
chr11	104361783	104361808	CASP5	1	0	0	1	CAGCAAGCCTCGTCACTGCTAGCCA	CAGCAAGCCTCTGCTAGCCA	5	85.61	2	N
chr14	104295403	104295427	SIVA1	0	1	0	1	TGACTTGTTCCAGGTCACAAGCCA	TGACTTGTTCTCACAAGCCA	4	85.61	2	N
chr17	54125768	54125802	RAD51C	1	0	0	1	TCACTTGTTGTGCACATCTCTCTATGACATGTCT	TCACTTGTTGTGACATGTCT	14	85.61	2	N
chr1	47062014	47062048	CYP4B1	1	0	0	1	AGTCAAGTACTATAGCTATAGTGGGAACATGTTT	AGTCAAGTACGAACATGTTT	14	85.36	2	N
chr10	50393807	50393834	PGBD3	0	0	1	1	GATCATGTTTGGCTGCTGAACTTGTAT	GATCATGTTTGAACTTGTAT	7	85.36	2	N
chr11	124961450	124961479	EI24	1	0	0	1	AGCCAAGCCTTTTGTATAAAGGCTAGATT	AGCCAAGCCTAGGCTAGATT	9	85.36	2	N
chr22	39402694	39402724	MCHR1	1	0	0	1	GGCCAAGACTGATCCTTTCAAAACATGTCT	GGCCAAGACTAAACATGTCT	10	85.36	2	N
chr4	1700607	1700637	TACC3	1	0	0	1	AGTCATGTTCCTCCTCAGGTGAACTTGACT	AGTCATGTTCGAACTTGACT	10	85.36	2	N
chr9	130941760	130941793	PPP2R4	0	0	1	1	GGCCTAGCTCACTGGGGACCTGGAGGCTTGCAT	GGCCTAGCTCAGGCTTGCAT	13	85.36	2	N
chr1	179328945	179328978	IER5	0	1	0	1	AAACATGCTTATTGATAGGTTCTGGACAAGAGC	AAACATGCTTGGACAAGAGC	13	85.02	2	N
chr1	205150455	205150486	IL24	1	0	0	1	AGACTTGCCTATGGAGTCACGAAACTTGAAT	AGACTTGCCTAAACTTGAAT	11	85.02	2	N
chr10	121434993	121435017	BAG3	1	0	0	1	AGGCATGTGTTTACAAACAAGCAC	AGGCATGTGTAAACAAGCAC	4	85.02	2	N
chr11	18482342	18482371	TSG101	1	0	0	1	AAGCTAGCCTAGGACACTGGAGCAAGAGC	AAGCTAGCCTGAGCAAGAGC	9	85.02	2	N
chr13	21176433	21176466	FGF9	0	0	1	1	GGACATGCTAGGTCAGTGTTGGGGAACCTGCCC	GGACATGCTAGAACCTGCCC	13	85.02	2	N
chr16	65736904	65736932	TRADD	1	0	0	1	AGGCCAGCCATTGGTCACAGACATGTTC	AGGCCAGCCAAGACATGTTC	8	85.02	2	N
chr17	37406988	37407021	DNAJC7	0	0	1	1	GAGCAAGTACCTAGAATCAAATCAGACATGACC	GAGCAAGTACAGACATGACC	13	85.02	2	N
chr19	56554686	56554718	ETFB	0	0	1	1	AAACTAGCTCATCTTCTCAATTAAGCTTGAGT	AAACTAGCTCAAGCTTGAGT	12	85.02	2	N
chr20	61339254	61339280	BIRC7	1	0	0	1	AGGCATGAGTTCCTAAAAGCAAGCCT	AGGCATGAGTAAGCAAGCCT	6	85.02	2	N
chr22	16594434	16594464	BID	1	0	0	1	AAGCATGTTCTACTACAAAAAAACAAGAGT	AAGCATGTTCAAACAAGAGT	10	85.02	2	N
chr7	127007163	127007193	GCC1	0	0	1	1	AAACCAGCCAAATAACTGGAAAACTTGTTT	AAACCAGCCAAAACTTGTTT	10	85.02	2	N
chrX	39820446	39820478	BCOR	0	0	1	1	GGACATGTGTGGCGAGGCAGGAAGGCAAGACT	GGACATGTGTAGGCAAGACT	12	85.02	2	N
chr12	48437970	48437999	TEGT	1	0	0	1	ACTCTAGCTCTGAAATGTTTGGCATGCCT	ACTCTAGCTCTGGCATGCCT	9	84.89	2	N
chr12	54778759	54778792	PA2G4	0	0	1	1	GCCCATGTCTACTATTTTGCCAGTGACTAGTCC	GCCCATGTCTTGACTAGTCC	13	84.89	2	N
chr19	718509	718533	C19orf21	1	0	0	1	CCCCAAGTCCTTGGGGACTTGCTC	CCCCAAGTCCGGACTTGCTC	4	84.89	2	N
chr3	50270543	50270565	GNAI2	0	0	1	1	GCTCTTGCCCTCTGACTTGTCT	GCTCTTGCCCTGACTTGTCT	2	84.89	2	N
chr3	50280315	50280347	GNAI2	0	0	1	1	CCACTTGCTTAATCCCACCTGGAACCTTGTCC	CCACTTGCTTAACCTTGTCC	12	84.89	2	N
chr9	130911636	130911656	PPP2R4	0	0	1	1	GGGCAAGTCCCTCCTTGCCT	GGGCAAGTCCCTCCTTGCCT	0	84.89	2	N
chr6	37237082	37237109	PIM1	0	0	1	1	TGTCATGTTTGTTTTAGCAGCATGCCA	TGTCATGTTTCAGCATGCCA	7	84.71	2	N
chr1	179322074	179322096	IER5	0	1	0	1	CCACTTGCTTTTGGGCATGTGC	CCACTTGCTTGGGCATGTGC	2	84.55	2	N
chr12	47147803	47147828	ANP32D	0	1	0	1	ACGCATGCCCAAAATTAACAAGTAT	ACGCATGCCCTAACAAGTAT	5	84.55	2	N
chr12	55903194	55903214	NXPH4	0	0	1	1	CAGCAAGACCACACTTGTTC	CAGCAAGACCACACTTGTTC	0	84.55	2	N
chr5	137108116	137108144	HNRPA0	0	0	1	1	ATACTAGCCTGGGCAATATAGCAAGACT	ATACTAGCCTTAGCAAGACT	8	84.55	2	N
chr14	49647388	49647412	C14orf138	0	0	1	1	TGACTTGTTACATATGACATGTGC	TGACTTGTTATGACATGTGC	4	84.38	2	N
chr16	2245741	2245770	DCI	1	0	0	1	CAGCAAGTCATAAAATATCTAACAAGCAT	CAGCAAGTCATAACAAGCAT	9	84.38	2	N
chr11	85063451	85063485	CREBZF	0	0	1	1	AAACTTGTTGCTGCTTCTCCATCAGCACTTGCTG	AAACTTGTTGGCACTTGCTG	14	84.28	2	N
chr12	55301587	55301610	BAZ2A	0	0	1	1	GGACAAGTTACTTATACTTGCTG	GGACAAGTTAATACTTGCTG	3	84.28	2	N
chr4	164728933	164728964	MARCH1	0	0	1	1	GGACTTGTTACACTTTGTGTCATGCTTGTTG	GGACTTGTTAATGCTTGTTG	11	84.28	2	N
chr9	129959318	129959351	CIZ1	0	0	1	1	ACACTTGCCGGCTGGGTGACTGTGGGCAAGCCG	ACACTTGCCGGGGCAAGCCG	13	84.28	2	N
chr15	78033345	78033376	BCL2A1	1	1	0	2	TAGCAAGTTCAGGTGCTAATAGGACTGGTCC	TAGCAAGTTCGGACTGGTCC	11	83.99	2	N
chr7	149695344	149695374	REPIN1	0	0	1	1	AAACACGTCTGCAACAAACATGACAAGTCT	AAACACGTCTTGACAAGTCT	10	83.99	2	N
chr1	28542053	28542073	MED18	0	1	0	1	AGGCATGCACCACCATGCCT	AGGCATGCACCACCATGCCT	0	83.66	2	N
chr11	63631072	63631092	FLRT1	0	0	1	1	AGGCATGCACCACCATGCCC	AGGCATGCACCACCATGCCC	0	83.66	2	N
chr16	2217352	2217372	DNASE1L2,E4F1	1	0	0	1	AGGCATGCGCCACCAAGCCT	AGGCATGCGCCACCAAGCCT	0	83.66	2	N
chr18	55712813	55712839	PMAIP1	1	1	0	2	GAGCATGCCCTGAAGGCACCTTGATT	GAGCATGCCCCACCTTGATT	6	83.66	2	N
chr19	7509207	7509227	PNPLA6	1	0	0	1	GGGCATGCACCACCATGCCT	GGGCATGCACCACCATGCCT	0	83.66	2	N
chr2	120813714	120813736	INHBB	0	0	1	1	TGTCTTGTCTGTAGACAAGCAT	TGTCTTGTCTAGACAAGCAT	2	83.66	2	N
chr22	39416228	39416256	MCHR1	1	0	0	1	AGACTTGCACCTCGATATCACCTAGCTC	AGACTTGCACCACCTAGCTC	8	83.66	2	N
chr3	9781137	9781157	OGG1,OGG1_1_1,OGG1_1	1	0	0	1	AGGCATGCGCCACCATGTCC	AGGCATGCGCCACCATGTCC	0	83.66	2	N
chr6	33538772	33538792	ZBTB9	0	0	1	1	AGGCATGTGCCACCATGCCC	AGGCATGTGCCACCATGCCC	0	83.66	2	N
chrX	47584991	47585011	LOC441493	1	0	0	1	AGGCATGCGCCACCATGCCC	AGGCATGCGCCACCATGCCC	0	83.66	2	N
chr12	55897382	55897412	NXPH4	0	0	1	1	AGACAAGCCAGCAGGGTGTCAGCCTTGCCG	AGACAAGCCAAGCCTTGCCG	10	83.39	2	N
chr2	144975530	144975561	ZEB2	0	0	1	1	AGTCATGTTGGTCCTAGCCATGGACTTGTTA	AGTCATGTTGGGACTTGTTA	11	83.39	2	N
chr10	73701133	73701163	DDIT4	0	1	0	1	TAACCAGCCCTTCCCATTTGAGACAAGTTG	TAACCAGCCCAGACAAGTTG	10	83.32	2	N
chr17	56065227	56065250	PPM1D	0	0	1	1	AGACCAGCCTGGCCAACATGCTG	AGACCAGCCTCAACATGCTG	3	83.32	2	N
chr3	50127942	50127974	RBM5	0	0	1	1	AAGCTAGCTGACTGGAAGAAGATGGCCTGTCT	AAGCTAGCTGTGGCCTGTCT	12	83.32	2	N
chr5	159784318	159784350	PTTG1	1	0	0	1	AGACATGTTTTTCAAATTTCTTCAACCTGCTA	AGACATGTTTCAACCTGCTA	12	83.32	2	N
chr12	54608829	54608860	DGKA	0	0	1	1	CAGCTTGCCTTCCTTCCCATCCTCCATGTCT	CAGCTTGCCTCTCCATGTCT	11	83.18	2	N
chr9	138148124	138148157	LOC402382	1	0	0	1	CATCAAGCTCGCACCCACGGCCCTCACATGTCC	CATCAAGCTCTCACATGTCC	13	83.18	2	N
chr1	20302186	20302211	PLA2G2D	1	0	0	1	AAACTTGTGGGTTGCAAGCAAGTCA	AAACTTGTGGAAGCAAGTCA	5	83.05	2	N
chr14	103229375	103229401	XRCC3	1	0	0	1	AGGCTTGTAGGGTGCTGGACATGTTG	AGGCTTGTAGGGACATGTTG	6	83.05	2	N
chr15	40099108	40099142	PLA2G4E	0	0	1	1	GGACTAGCCAGGTGCTGTCTTCCAGAACATGTGG	GGACTAGCCAGAACATGTGG	14	83.05	2	N
chr17	38236595	38236616	BECN1	1	0	0	1	AAACTTGTCAGGAGCATGTAG	AAACTTGTCAGAGCATGTAG	1	83.05	2	N
chr17	7028811	7028843	DLG4	1	0	0	1	GGGCTTGTGGCTGCTGAGCAAGAAGCTTGCCG	GGGCTTGTGGAAGCTTGCCG	12	83.05	2	N
chr19	52426416	52426436	BBC3	0	1	0	1	GGACAAGTCAGGACTTGCAG	GGACAAGTCAGGACTTGCAG	0	83.05	2	Y
chr3	9770984	9771013	OGG1	1	0	0	1	AAGCATGATAATATATCTGAAGCATGTTG	AAGCATGATAAAGCATGTTG	9	83.05	2	N
chr4	56154832	56154866	NMU	0	1	0	1	AGGCTAGTGGAAGTACTGTGCACAGAACTAGCTA	AGGCTAGTGGGAACTAGCTA	14	83.05	2	N
chr5	43332978	43333005	HMGCS1	0	0	1	1	AGGCTTGTAAAAATCATAGGCATGTTG	AGGCTTGTAAAGGCATGTTG	7	83.05	2	N
chr8	96001252	96001285	TP53INP1	1	1	0	2	AAGCAAGTTAGCAACAAGGTCTAAAGCATGACA	AAGCAAGTTAAAGCATGACA	13	83.05	2	N
chr9	138411807	138411833	SDCCAG3	0	0	1	1	GAGCATGTGGGGAGGGGAGCATGTTG	GAGCATGTGGGAGCATGTTG	6	83.05	2	N
chrX	100495646	100495679	BTK	0	0	1	1	GGACTTGTTGCATTAGGATTTGGAGGCTTGATA	GGACTTGTTGAGGCTTGATA	13	83.05	2	N
chr1	148822209	148822240	MCL1	1	0	0	1	GGCCCTGTTTGTTAGGAAACAAGTCT	GGCCCTGTTTAAACAAGTCT	6	82.6	2	N
chr11	101715801	101715835	BIRC2	1	0	0	1	AGACCAGTCTGGGCAACATAGTAAGACCATGTCT	AGACCAGTCTGACCATGTCT	14	82.6	2	N
chr18	55729527	55729561	PMAIP1	1	1	0	2	AGACCAGCTTGGGCAACACGAGGAAACCTTGTCT	AGACCAGCTTAACCTTGTCT	14	82.6	2	N
chr19	15026053	15026085	CASP14	1	0	0	1	AACCAAGTCTGTGTTTTTATCCAAGCCAGTCC	AACCAAGTCTAAGCCAGTCC	12	82.6	2	N
chr2	171396309	171396343	GAD1	0	0	1	1	AGACCAGCCTGGGCAACATGGCGAAACCTTGTCT	AGACCAGCCTAACCTTGTCT	14	82.6	2	N
chr2	47874782	47874816	MSH6	1	1	0	2	AGACAAGCCTGGCCAACATGGTGAAACCCTGTCT	AGACAAGCCTAACCCTGTCT	14	82.6	2	N
chr6	149773052	149773083	SUMO4	0	0	1	1	GGCCTTGTCTTTGTCTTCCCTGAACGTGTCT	GGCCTTGTCTGAACGTGTCT	11	82.6	2	N
chr6	33539868	33539902	ZBTB9	0	0	1	1	AGACCAGCCTGTCCAACATGGTGAAACCTTGTCT	AGACCAGCCTAACCTTGTCT	14	82.6	2	N
chr16	65773997	65774026	NOL3	1	0	0	1	CAACTAGCTGGAACCACAGGCACATGCCA	CAACTAGCTGGCACATGCCA	9	82.58	2	N
chr19	15035869	15035902	CASP14	1	0	0	1	TGGCTTGCTGTTAGCTTCTGATAGTACAAGTCA	TGGCTTGCTGGTACAAGTCA	13	82.58	2	N
chr10	102880466	102880495	TLX1	0	0	1	1	AGGCCTGTGTTTTAAAGAAGGGCAAGCCT	AGGCCTGTGTGGGCAAGCCT	9	82.26	2	N
chr22	19689198	19689232	LZTR1	0	0	1	1	TAGCTAGCACTACAGGAAATGTGCCACCATGCCC	TAGCTAGCACCACCATGCCC	14	81.95	2	N
chr16	65771549	65771577	NOL3	1	0	0	1	GAACTTGTCTCGCTCACGGTCCATGTTG	GAACTTGTCTGTCCATGTTG	8	81.86	2	N
chr17	1918510	1918540	HIC1	0	0	1	1	GAACCAGCTTTGCTGTTTTACTGCAAGCTT	GAACCAGCTTCTGCAAGCTT	10	81.79	2	N
chr3	139235432	139235462	CLDN18	0	0	1	1	TAGCCTGTCTGACCCTAAGCGCACAAGCCC	TAGCCTGTCTGCACAAGCCC	10	81.79	2	N
chr17	1911264	1911298	HIC1	0	0	1	1	TGGCTTGCCCAGCTGCTGTTGCTGTAGCCAGCCA	TGGCTTGCCCTAGCCAGCCA	14	81.62	2	N
chr11	63638175	63638207	FLRT1	0	0	1	1	GTGCATGCCTGAATGGATGAATGAACAAGTGG	GTGCATGCCTGAACAAGTGG	12	81.52	2	N
chr14	56342407	56342440	OTX2	0	0	1	1	GCACTAGCTAATTGTCTCAAACAAAACTTGATT	GCACTAGCTAAAACTTGATT	13	81.52	2	N
chr5	137122754	137122780	HNRPA0	0	0	1	1	GTACTAGCCGAAAAAGGAACATGTGT	GTACTAGCCGGAACATGTGT	6	81.52	2	N
chr7	27110937	27110964	HOXA2	0	0	1	1	ATGCAAGTAAATAAGGAAAACTAGTCT	ATGCAAGTAAAAACTAGTCT	7	81.52	2	N
chr11	63797943	63797971	BAD	1	0	0	1	AAACATGCTGGGTGTTTATGGCAAGATA	AAACATGCTGTGGCAAGATA	8	81.35	2	N
chr16	2221449	2221469	DNASE1L2,DCI,E4F1	1	0	0	1	CAGCTTGTCAAAACAAGACG	CAGCTTGTCAAAACAAGACG	0	81.35	2	N
chr3	151968409	151968436	SIAH2	1	0	0	1	CAGCTAGTGAGAACCCTGGGCTTGCCA	CAGCTAGTGAGGGCTTGCCA	7	81.35	2	N
chrX	48713968	48713995	GRIPAP1	0	0	1	1	TGACTTGCTGCATCCTTGAGCAAGTGA	TGACTTGCTGGAGCAAGTGA	7	81.35	2	N
chrX	78323260	78323292	GPR174	0	0	1	1	CAGCTAGATAGCTTCCGGATGGGGGCTAGTCA	CAGCTAGATAGGGCTAGTCA	12	81.35	2	N
chr11	93796321	93796354	MRE11A	1	0	0	1	GGACTAGCCCCACCTGAATGCTGGGGCAGGCCA	GGACTAGCCCGGGCAGGCCA	13	80.96	2	N
chr12	47160180	47160212	ANP32D	0	1	0	1	AATCAAGTTGGGCCAACCTTGGAACCTTGTTT	AATCAAGTTGAACCTTGTTT	12	80.96	2	N
chr13	29268218	29268238	UBL3	0	0	1	1	AAGCATGTTAGAGCTGGCCT	AAGCATGTTAGAGCTGGCCT	0	80.96	2	N
chr14	49643639	49643662	C14orf138	0	0	1	1	GAGCATGTTCTCTGAACTGGCCA	GAGCATGTTCGAACTGGCCA	3	80.96	2	N
chr16	15059006	15059038	RRN3	0	1	0	1	GAGCAAGTTACTTAACTTCCCTGAACTGGTTT	GAGCAAGTTAGAACTGGTTT	12	80.96	2	N
chr17	43159055	43159083	TBX21	0	0	1	1	AAACACGCTACAGAGACAAGGCAAGTTC	AAACACGCTAAGGCAAGTTC	8	80.96	2	N
chr2	190625450	190625476	GDF8	0	0	1	1	GGACATGTTTTGTTTTGGGCTGGTTG	GGACATGTTTGGGCTGGTTG	6	80.96	2	N
chr4	187857603	187857630	FAT	0	1	0	1	AGGCAAGTTAATTGATAAGACTGGCCC	AGGCAAGTTAAGACTGGCCC	7	80.96	2	N
chr5	154246113	154246141	GEMIN5	1	0	0	1	GAGCTTGCTATGTTGCACAGGCTGGCCC	GAGCTTGCTAAGGCTGGCCC	8	80.96	2	N
chr6	109485805	109485839	SESN1	1	0	0	1	GAACATGTTTCAGCCCAAGAGAAGGAACTGGCTG	GAACATGTTTGAACTGGCTG	14	80.96	2	N
chr9	94541303	94541334	BICD2	0	1	0	1	AGGCTTGTTGAAAAATCCCAGGGACTGGCTT	AGGCTTGTTGGGACTGGCTT	11	80.96	2	N
chr11	62225040	62225069	GNG3	0	0	1	1	TAGCTTGCCTACTATAGAGGGCCCAGTCC	TAGCTTGCCTGGCCCAGTCC	9	80.89	2	N
chr1	10453008	10453038	DFFA	1	0	0	1	AGTCTAGTTTGATTCCTTGCAAACAAGCAG	AGTCTAGTTTAAACAAGCAG	10	80.63	2	N
chr15	50191014	50191045	BCL2L10	1	0	0	1	GGTCTAGCTCAGAGCCCCCAGAGGCATGCAG	GGTCTAGCTCAGGCATGCAG	11	80.63	2	N
chrX	47590080	47590114	LOC441493	1	0	0	1	TAACATGTATTAAGTGTTTACCTGGGGCCAGTTC	TAACATGTATGGGCCAGTTC	14	80.56	2	N
chr10	115805341	115805369	ADRB1	0	1	0	1	AGACTAGAGGTTCCTTTAGAACTTGTCT	AGACTAGAGGGAACTTGTCT	8	80.3	2	N
chr12	121278368	121278392	DIABLO	1	0	0	1	AAACATGCAAGTGCAAGCATGCAC	AAACATGCAAAAGCATGCAC	4	80.3	2	N
chr13	83357439	83357466	SLITRK1	0	0	1	1	AAACAAGTTCTCCTCTCAAACAAGAAA	AAACAAGTTCAAACAAGAAA	7	80.3	2	N
chr14	23107244	23107270	AP1G2	0	0	1	1	AGGCAAGCCAAGGAATAAACAAGAGT	AGGCAAGCCAAAACAAGAGT	6	80.3	2	N
chr8	143949041	143949064	CYP11B1	1	0	0	1	AGACATGTGAGCAGGGCTAGACT	AGACATGTGAGGGCTAGACT	3	80.3	2	N
chr19	50598137	50598170	CD3EAP	0	0	1	1	TTTCTTGCTCTAAGCCTCTACTTGGGCTTGTTA	TTTCTTGCTCGGGCTTGTTA	13	80.16	2	N
chrX	78315475	78315496	GPR174	0	0	1	1	TGACTTGCCTACTACCTGTTT	TGACTTGCCTCTACCTGTTT	1	80.09	2	N
chr2	63133796	63133823	OTX1	0	0	1	1	GTGCAAGCTTTGTTGCTGAGCAGGCCC	GTGCAAGCTTGAGCAGGCCC	7	79.43	2	N
chr20	61338742	61338773	BIRC7	1	0	0	1	AATCAAGTCCCCGGAGTACCTATCCTAGTCT	AATCAAGTCCATCCTAGTCT	11	79.43	2	N
chr17	6889678	6889701	SLC16A13	0	0	1	1	CAGCATGTTGCACAGGCTGGTCT	CAGCATGTTGAGGCTGGTCT	3	79.26	2	N
chr12	56191597	56191625	DDIT3	1	0	0	1	ACTCTAGTCTGGGCAACAGAGCAAGACT	ACTCTAGTCTGAGCAAGACT	8	79.1	2	N
chr2	63144127	63144147	OTX1	0	0	1	1	AGACTAGTGATACCAAGTCT	AGACTAGTGATACCAAGTCT	0	78.93	2	N
chr4	78314901	78314930	CCNG2	0	1	0	1	CATCATGTAAATTCTCTGAGAACTAGTTT	CATCATGTAAGAACTAGTTT	9	78.93	2	N
chr19	15097068	15097100	ILVBL	0	0	1	1	GGTCACGCCCCTCGCGGGGCTAGCCC	GGTCACGCCCGGGCTAGCCC	6	78.54	2	N
chr1	114214962	114214990	PTPN22	0	0	1	1	AGACAAGCCTGGGCAAAAAAGCAAGGCTCGTAT	AGACAAGCCTAGGCTCGTAT	13	78.2	2	N
chr14	24175134	24175156	GZMB	1	0	0	1	ATACAAGCTGTAGCACATGCCA	ATACAAGCTGGCACATGCCA	2	78.02	2	N
chr4	78302584	78302612	CCNG2	0	1	0	1	AGTCTTGCTCTGTTGCCCAAGCTAGAGT	AGTCTTGCTCAAGCTAGAGT	8	77.87	2	N
chr9	116283281	116283310	DFNB31	0	0	1	1	AGGCCTGCGGGAAGAGGCAAGTCC	AGGCCTGCGGAGGCAAGTCC	4	77.53	2	N
chr11	104411737	104411771	CASP1	1	0	0	1	CTCCTTGTGTTTCCTAGGCTTGTCT	CTCCTTGTGTAGGCTTGTCT	5	77.4	2	N
chr1	151802893	151802927	S100A2	0	1	0	1	GAACTTGTCGCCCTCTTGGCAGGAGTACTTGTGG	GAACTTGTCGGTACTTGTGG	14	76.8	2	N
chr16	2225424	2225453	DCI	1	0	0	1	GTGCTTGCCGCCCGGGCAGGGACAAGTGG	GTGCTTGCCGGGACAAGTGG	9	76.8	2	N
chr19	58495171	58495205	BIRC8	0	0	1	1	AAGCAAGCTAGGACAGAGGAAAATGGACAGGCTG	AAGCAAGCTAGGACAGGCTG	14	76.24	2	N
chr2	190623203	190623231	GDF8	0	0	1	1	GGACATGTTGCCTGCCTGAGACTGGCTG	GGACATGTTGAGACTGGCTG	8	76.24	2	N
chr3	198145603	198145635	NCBP2	1	0	0	1	GGGCTAGCCATAACGGGGTTCTGGGCAGGTCA	GGGCTAGCCAGGGCAGGTCA	12	76.24	2	N
chr4	164745398	164745431	1-Mar	0	0	1	1	AGACATGCCATATCATTTTCCTGGAACAGGTTA	AGACATGCCAGAACAGGTTA	13	76.24	2	N
chr7	5987896	5987929	PMS2	1	0	0	1	GAACATGTTAACCACGTGAACTGGGGCAGGTTA	GAACATGTTAGGGCAGGTTA	13	76.24	2	N
chr1	37782002	37782024	SNIP1	0	0	1	1	AAACAAGCCACTGAGCATGAGA	AAACAAGCCAGAGCATGAGA	2	75.57	2	N
chr12	121746658	121746680	GPR109A	0	0	1	1	AGACAAGCAGAAGGACTTGCAG	AGACAAGCAGGGACTTGCAG	2	75.57	2	N
chr12	121760083	121760105	GPR109A	0	0	1	1	AGACAAGCAGAAGGACTTGCAG	AGACAAGCAGGGACTTGCAG	2	75.57	2	N
chr10	101823998	101824020	CPN1	0	1	0	1	CAGCTTGCCTCTGGGCATGGCAGGTAT	CAGCTTGCCTTGGCAGGTAT	7	74.8	2	N
chrX	39788320	39788350	BCOR	0	0	1	1	GAGCTAGTCTGTCACAGTACTGGCTA	GAGCTAGTCTGTACTGGCTA	6	74.7	2	N
chrX	77808478	77808505	ZCCHC5	0	0	1	1	GGGCTCGCAGGTGGAAGGAACTTGCCT	GGGCTCGCAGGAACTTGCCT	7	73.48	2	N
chr4	2220745	2220772	C4orf15	0	0	1	1	GGACATGCTGGTGGGAAGGGCAAGGCCTGACA	GGACATGCTGAGGCCTGACA	12	72.8	2	N
chr12	55124133	55124167	MIP	0	0	1	1	CACCATGTTGGCCAGGCTGGTCT	CACCATGTTGAGGCTGGTCT	3	72.11	2	N
chr11	62224086	62224120	BSCL2	0	0	1	1	AGACAAGCCTAGGCAACATAGTAAGATC	AGACAAGCCTTAGTAAGATC	8	71.54	2	N
chr10	93036580	93036610	PCGF5	1	0	0	1	AAGCTTGCTCCACCTTCCAAAAGCTTGTTC	AAGCTTGCTCAAGCTTGTTC	10	100	1	N
chr11	74574351	74574385	SLCO2B1	1	0	0	1	GAGCAAGTCCATAGAGTAAAGTGAGAGCAAGTTT	GAGCAAGTCCGAGCAAGTTT	14	100	1	N
chr12	118051507	118051540	KIAA1853	0	0	1	1	AAGCATGCCCTTTCTAAGAAGTCAGACATGCCT	AAGCATGCCCAGACATGCCT	13	100	1	N
chr14	32129065	32129096	AKAP6	0	0	1	1	AAACATGTTTTATGTGAGGATGAGCATGCTT	AAACATGTTTGAGCATGCTT	11	100	1	N
chr15	90269993	90270023	SLCO3A1	0	0	1	1	GAACTTGCCTAAGAATGAATGAACTTGCCT	GAACTTGCCTGAACTTGCCT	10	100	1	N
chr17	29453239	29453270	ACCN1	0	0	1	1	AGACTAGCCTGGCCAACTTTGAGACTAGCCT	AGACTAGCCTAGACTAGCCT	11	100	1	N
chr2	133017408	133017428	GPR39	0	1	0	1	GGGCATGTTTAGGCAAGTCC	GGGCATGTTTAGGCAAGTCC	0	100	1	N
chr2	206248292	206248318	NRP2	1	0	0	1	GAACAAGCTCCCATGAGAGCTTGTTT	GAACAAGCTCGAGCTTGTTT	6	100	1	N
chr2	38146201	38146230	CYP1B1	1	0	0	1	AGGCAAGCTTCCCATCAAAAAGCTTGTTT	AGGCAAGCTTAAGCTTGTTT	9	100	1	N
chr2	60564062	60564093	BCL11A	0	0	1	1	AGGCAAGTCCCAGATGATCTCAGGCAAGTCC	AGGCAAGTCCAGGCAAGTCC	11	100	1	N
chr20	32588726	32588750	MAP1LC3A	0	0	1	1	GAGCTTGTCTTACAGAGCATGCTT	GAGCTTGTCTGAGCATGCTT	4	100	1	N
chr20	45014273	45014300	EYA2	0	0	1	1	GGGCATGTCTGAAAGGAGAGCATGCTT	GGGCATGTCTGAGCATGCTT	7	100	1	N
chr3	186607002	186607034	MAP3K13	0	0	1	1	GAGCTTGTCTGTAACCACAGCCAAGCATGCCT	GAGCTTGTCTAAGCATGCCT	12	100	1	N
chr3	190005318	190005349	LPP	0	0	1	1	GAACATGCTCTTTATTAAGCTGAGCAAGTTT	GAACATGCTCGAGCAAGTTT	11	100	1	N
chr4	30548235	30548255	PCDH7	0	1	0	1	GAACTTGCTCAAACTTGCTT	GAACTTGCTCAAACTTGCTT	0	100	1	N
chr8	143608951	143608980	BAI1	0	0	1	1	AGGCTAGCCTGGGTGGGAGGAGCAAGCCC	AGGCTAGCCTGAGCAAGCCC	9	100	1	N
chr8	32203548	32203581	NRG1	0	0	1	1	AAACTTGTCTTTTTCTGGCATTTGAACTTGCCT	AAACTTGTCTGAACTTGCCT	13	100	1	N
chr1	114319322	114319352	HIPK1	0	0	1	1	GAGCTTGCCTTAGGATGGACCAGCAAGCCC	GAGCTTGCCTCAGCAAGCCC	10	98.3	1	N
chr1	179950208	179950238	CACNA1E	0	0	1	1	TAGCATGCCCATCATTACATAGGCATGCTC	TAGCATGCCCAGGCATGCTC	10	98.3	1	N
chr10	131194520	131194546	MGMT	1	0	0	1	GAACTTGTTTAAAGCCCAGCTTGTCC	GAACTTGTTTCAGCTTGTCC	6	98.3	1	N
chr10	14332629	14332660	FRMD4A	0	1	0	1	AAGCAAGCTCTTCTAGAGAATTAGCTAGTTC	AAGCAAGCTCTAGCTAGTTC	11	98.3	1	N
chr11	117631786	117631809	EVA1	0	0	1	1	AAGCTTGTTTTTACAACTAGCTT	AAGCTTGTTTCAACTAGCTT	3	98.3	1	N
chr11	117631786	117631813	EVA1	0	0	1	1	AAGCTTGTTTTTACAACTAGCTT	AAGCTTGTTTCAACTAGCTT	3	98.3	1	N
chr12	76834910	76834933	NAV3	0	1	0	1	TAACTAGTCTTATAAACTAGTCT	TAACTAGTCTAAACTAGTCT	3	98.3	1	N
chr12	87477717	87477738	KITLG	0	1	0	1	TGGCATGCCTGGGACAAGTTC	TGGCATGCCTGGACAAGTTC	1	98.3	1	N
chr13	95982604	95982633	HS6ST3	0	0	1	1	AAACTTGCTCAAATTCTTTCAGCTAGTTT	AAACTTGCTCCAGCTAGTTT	9	98.3	1	N
chr15	71375765	71375785	NEO1	0	1	0	1	TGGCTAGCTTGAGCAAGCCT	TGGCTAGCTTGAGCAAGCCT	0	98.3	1	N
chr16	1606123	1606152	CRAMP1L	0	0	1	1	TAGCATGTTTCAGAATTTAAAACTTGCCT	TAGCATGTTTAAACTTGCCT	9	98.3	1	N
chr17	11305851	11305876	FLJ45455	0	0	1	1	CAGCTTGCTTACGAAAAGCATGCTC	CAGCTTGCTTAAGCATGCTC	5	98.3	1	N
chr18	29916585	29916614	NOL4	0	0	1	1	TGGCATGCTTTAAGAGAGTAGGCATGTCC	TGGCATGCTTAGGCATGTCC	9	98.3	1	N
chr18	58980647	58980676	BCL2	1	0	0	1	GAACATGTTTTTATTTCTTCAACTTGCCT	GAACATGTTTCAACTTGCCT	9	98.3	1	N
chr2	215528988	215529014	ABCA12	0	0	1	1	GAGCATGCTTAGAAGCTGGCTAGCCT	GAGCATGCTTTGGCTAGCCT	6	98.3	1	N
chr2	226099581	226099610	KIAA1486	0	1	0	1	AGGCTTGTCTACATGGCTGCAACTTGCCT	AGGCTTGTCTCAACTTGCCT	9	98.3	1	N
chr20	9768518	9768538	PAK7	0	0	1	1	TAGCAAGCTTGGGCTTGCCT	TAGCAAGCTTGGGCTTGCCT	0	98.3	1	N
chr3	14173862	14173893	XPC	0	1	0	1	GGGCATGTTCCTGTGTAGAAATGGCAAGCTC	GGGCATGTTCTGGCAAGCTC	11	98.3	1	N
chr3	190881337	190881364	TP73L	1	0	0	1	TAGCTAGCCTGATGTTGAGGCAAGTTT	TAGCTAGCCTAGGCAAGTTT	7	98.3	1	N
chr3	20060298	20060331	PCAF	0	1	0	1	CAGCTTGTTTCTGCACTTAATATGAGCAAGCCC	CAGCTTGTTTGAGCAAGCCC	13	98.3	1	N
chr3	25464690	25464718	RARB	0	0	1	1	CAACTTGCCTATAAAGGTGGACAAGTTT	CAACTTGCCTGGACAAGTTT	8	98.3	1	N
chr8	31882305	31882328	NRG1	0	0	1	1	AAACAAGCCTGTTTGACTAGCTT	AAACAAGCCTTGACTAGCTT	3	98.3	1	N
chr8	91056113	91056134	NBN	1	0	0	1	TAACAAGCTTTAAGCAAGCCT	TAACAAGCTTAAGCAAGCCT	1	98.3	1	N
chr9	132533185	132533206	PRDM12	0	0	1	1	CGGCTAGCTTCAGGCAAGTCC	CGGCTAGCTTAGGCAAGTCC	1	98.3	1	N
chr15	65737683	65737704	MAP2K5	0	0	1	1	TAGCTTGCCCTTGACTAGTTT	TAGCTTGCCCTGACTAGTTT	1	96.6	1	N
chr19	50608512	50608545	CD3EAP	0	0	1	1	TAGCAAGCTCACACCACCATGCCCAGCTAGTTT	TAGCAAGCTCCAGCTAGTTT	13	96.6	1	N
chr3	62026772	62026795	PTPRG	0	0	1	1	TAACTTGTCTTTGTGACAAGCTT	TAACTTGTCTTGACAAGCTT	3	96.6	1	N
chr5	148941510	148941532	FLJ41603	0	0	1	1	CAACTTGCTTGGTAGCTAGCTT	CAACTTGCTTTAGCTAGCTT	2	96.6	1	N
chr7	152160719	152160745	ACTR3B	0	0	1	1	TGGCTTGCTTTCAGGCTGGCAAGTCC	TGGCTTGCTTTGGCAAGTCC	6	96.6	1	N
chr7	18612599	18612624	HDAC9_1,HDAC9	0	1	0	1	CAGCTTGCTCATGATTAACAAGTTC	CAGCTTGCTCTAACAAGTTC	5	96.6	1	N
chr1	6163067	6163089	CHD5	0	0	1	1	GAACAAGTTGGGGGACTAGTCC	GAACAAGTTGGGACTAGTCC	2	95.27	1	N
chr12	63894605	63894637	LEMD3	1	0	0	1	AAGCATGCCACCCATAGTGTGCAAACATGTTC	AAGCATGCCAAAACATGTTC	12	95.27	1	N
chr13	24262980	24263005	RNF17	0	0	1	1	AAGCTAGTTCCCTCCAGACTTGTTG	AAGCTAGTTCAGACTTGTTG	5	95.27	1	N
chr13	98234321	98234347	DOCK9	0	0	1	1	AGGCTAGTTCCTTCAGAAACTTGTTG	AGGCTAGTTCAAACTTGTTG	6	95.27	1	N
chr15	27805461	27805487	TJP1	1	0	0	1	GAGCAAGTCCTGAATTGAGCATGCTG	GAGCAAGTCCGAGCATGCTG	6	95.27	1	N
chr15	65678074	65678096	MAP2K5	0	0	1	1	GAACATGCTCAGAGACATGCCA	GAACATGCTCAGACATGCCA	2	95.27	1	N
chr17	46449965	46449989	SPAG9	0	1	0	1	GGACAAGCTACTTTGAACAAGTTC	GGACAAGCTAGAACAAGTTC	4	95.27	1	N
chr17	46465117	46465151	SPAG9	0	1	0	1	AAACTTGTCTCTACTAAAAATACAAAACTAGCTG	AAACTTGTCTAAACTAGCTG	14	95.27	1	N
chr2	148460334	148460359	ORC4L	0	0	1	1	AGACAAGTTAATAATAAACAAGCCT	AGACAAGTTAAAACAAGCCT	5	95.27	1	N
chr2	60581558	60581592	BCL11A	0	0	1	1	GAACTAGTTAAAAGAGTGTCTGTGAAGCAAGCCT	GAACTAGTTAAAGCAAGCCT	14	95.27	1	N
chr2	84631258	84631278	FLJ37357	0	0	1	1	GAACTTGCTAAAGCTTGCTC	GAACTTGCTAAAGCTTGCTC	0	95.27	1	N
chr4	40896163	40896196	APBB2	1	0	0	1	AAGCAAGTCTTTCCCTAGAAGAGAAGCTAGTTA	AAGCAAGTCTAAGCTAGTTA	13	95.27	1	N
chr5	118669736	118669768	TNFAIP8	0	1	0	1	GAACAAGCTATACCTTTTGGCAAAACTTGCCT	GAACAAGCTAAAACTTGCCT	12	95.27	1	N
chr8	69168820	69168840	DEPDC2	0	0	1	1	GGACTTGCTCAAACTAGTTA	GGACTTGCTCAAACTAGTTA	0	95.27	1	N
chr9	134812565	134812597	TSC1	1	0	0	1	GAGCTTGTTAAAAGAAAGCTTAAGACAAGTTC	GAGCTTGTTAAGACAAGTTC	12	95.27	1	N
chrX	153303479	153303508	ATP6AP1	0	0	1	1	GAACTTGCTTCAAAACCCAAAGCTAGCCA	GAACTTGCTTAAGCTAGCCA	9	95.27	1	N
chr1	3589095	3589116	TP73	1	1	0	2	ACACTAGTCTTGGGCTAGCCT	ACACTAGTCTGGGCTAGCCT	1	93.74	1	N
chr11	59101033	59101062	OSBP	0	1	0	1	GAGCAAGCTCTGAGAAGTAGTACATGTTT	GAGCAAGCTCGTACATGTTT	9	93.74	1	N
chr11	66376055	66376079	RCE1	0	0	1	1	GAGCTAGCTCTGCAGCACAAGCCT	GAGCTAGCTCGCACAAGCCT	4	93.74	1	N
chr13	26606129	26606157	USP12	0	0	1	1	GGGCATGCCCATTAGGTGGTACATGCCT	GGGCATGCCCGTACATGCCT	8	93.74	1	N
chr13	28980718	28980745	SLC7A1	0	0	1	1	GAGCTTGCTTACCCACCACGCAAGCTC	GAGCTTGCTTACGCAAGCTC	7	93.74	1	N
chr2	70551362	70551392	TGFA	0	1	0	1	AAACAAGCCTGAGGCTTAGAGTGCAAGTTC	AAACAAGCCTGTGCAAGTTC	10	93.74	1	N
chr20	33693211	33693245	CPNE1	0	0	1	1	AGGCAAGTCTGCAGCAGTGTGCTGGCGCAAGCTT	AGGCAAGTCTGCGCAAGCTT	14	93.74	1	N
chr22	44055738	44055767	UPK3A	0	0	1	1	AAACTTGCTCAGCCTGGTGGTGCATGCCT	AAACTTGCTCGTGCATGCCT	9	93.74	1	N
chr3	153482417	153482449	MBNL1	0	0	1	1	GAGCATGTCCATGTGTGTATGTGTGCATGTTT	GAGCATGTCCGTGCATGTTT	12	93.74	1	N
chr4	164749414	164749438	1-Mar	0	0	1	1	ATGCATGTCTGAGAGGGCAAGTTC	ATGCATGTCTGGGCAAGTTC	4	93.74	1	N
chr4	72485536	72485559	SLC4A4	0	0	1	1	AAACTTGTCTTGTGTACTTGTCC	AAACTTGTCTGTACTTGTCC	3	93.74	1	N
chr5	162797509	162797529	CCNG1	0	1	0	1	GCACAAGCCCAGGCTAGTCC	GCACAAGCCCAGGCTAGTCC	0	93.74	1	Y
chr7	134702941	134702964	CNOT4	0	0	1	1	GAACTAGCCCTGTGTACTAGTCT	GAACTAGCCCGTACTAGTCT	3	93.74	1	N
chr7	55176451	55176471	EGFR	0	0	1	1	ATGCTTGCCTAAACATGCCT	ATGCTTGCCTAAACATGCCT	0	93.74	1	N
chr8	26331012	26331037	BNIP3L	1	0	0	1	AAGCTAGTCTCAGTGGCGCATGCCT	AAGCTAGTCTGCGCATGCCT	5	93.74	1	Y
chrX	69597607	69597633	DLG3	1	0	0	1	GTGCAAGTTTTTGCATGGACATGTTT	GTGCAAGTTTGGACATGTTT	6	93.74	1	N
chr1	155069300	155069330	NTRK1	0	0	1	1	CAGCATGCCCCTCAGGGCAGGGGCTTGTTA	CAGCATGCCCGGGCTTGTTA	10	93.57	1	N
chr1	23951192	23951217	TCEB3	1	0	0	1	TAGCTTGCTTTTGGGGGGCATGTTG	TAGCTTGCTTGGGCATGTTG	5	93.57	1	N
chr10	104181240	104181269	CUEDC2	1	0	0	1	TAACTTGCCCAAGGTCACAAGGCAAGTTA	TAACTTGCCCAGGCAAGTTA	9	93.57	1	N
chr10	115468369	115468395	CASP7	1	0	0	1	CAACTTGCTTGGATTTGGACTTGCTG	CAACTTGCTTGGACTTGCTG	6	93.57	1	N
chr10	64229370	64229399	C10orf22	0	0	1	1	GGACTTGCTCGGTAACACACAGCTAGTCA	GGACTTGCTCCAGCTAGTCA	9	93.57	1	N
chr10	96454443	96454473	CYP2C18	1	0	0	1	TAACTAGCCTGTCCCGCTCTGGGCATGTTG	TAACTAGCCTGGGCATGTTG	10	93.57	1	N
chr11	65797835	65797869	RAB1B	0	0	1	1	AAACTTGCTTGGAGAGGTGTTAAGTAACTTGCCA	AAACTTGCTTTAACTTGCCA	14	93.57	1	N
chr12	78610451	78610480	PAWR	1	0	0	1	CAGCTAGCTGAGAGATCTTGGGCATGTTT	CAGCTAGCTGGGGCATGTTT	9	93.57	1	N
chr12	92772563	92772587	CRADD	1	0	0	1	AGGCAAGCCTTTCCTAGCATGCCA	AGGCAAGCCTTAGCATGCCA	4	93.57	1	N
chr15	32317930	32317957	SLC12A6	0	0	1	1	AGGCTTGCCTTGCTTCCTAGCATGTCA	AGGCTTGCCTTAGCATGTCA	7	93.57	1	N
chr15	86535786	86535820	NTRK3	0	0	1	1	AAGCTAGTCTGGAATTCCATTTCCTAACAAGTCA	AAGCTAGTCTTAACAAGTCA	14	93.57	1	N
chr16	4863955	4863988	PPL	0	0	1	1	CGGCTTGTTTGTACTTAGCAACGAAGCATGCCG	CGGCTTGTTTAAGCATGCCG	13	93.57	1	N
chr16	55380574	55380605	NUP93	0	0	1	1	TGGCATGCCCCTGAAGGGACCAAGCATGCCA	TGGCATGCCCAAGCATGCCA	11	93.57	1	N
chr17	46479361	46479389	SPAG9	0	1	0	1	TGGCTAGCTAACCCTTTCAAACATGCCT	TGGCTAGCTAAAACATGCCT	8	93.57	1	N
chr2	161733953	161733979	TANK	1	0	0	1	CAACTAGTCTAGATTGGAGCAAGCCA	CAACTAGTCTGAGCAAGCCA	6	93.57	1	N
chr2	190626606	190626626	GDF8	0	0	1	1	AGACAAGTCATGACTTGCCT	AGACAAGTCATGACTTGCCT	0	93.57	1	N
chr20	34184711	34184740	EPB41L1	0	0	1	1	TAACTTGCTCCCTGACCTTGAGCATGCCA	TAACTTGCTCGAGCATGCCA	9	93.57	1	N
chr5	37011443	37011475	NIPBL	0	0	1	1	TAGCAAGCTAAACAACTGTGTGGGACAAGTTT	TAGCAAGCTAGGACAAGTTT	12	93.57	1	N
chr8	38835661	38835686	TACC1	1	0	0	1	TAGCTTGTTTAGAAGAGGCATGTTG	TAGCTTGTTTAGGCATGTTG	5	93.57	1	N
chr10	129628953	129628981	PTPRE	0	1	0	1	GGTCTTGCTCTGTTGCCCAAGCTAGCCT	GGTCTTGCTCAAGCTAGCCT	8	92.85	1	N
chr3	46891988	46892013	PTHR1	0	0	1	1	GGACATGCCCTCAGGAGCCTAGTCT	GGACATGCCCAGCCTAGTCT	5	92.85	1	N
chr8	69129521	69129549	DEPDC2	0	0	1	1	AGCCTTGCCCTCTCCCCTGAGCATGCTC	AGCCTTGCCCGAGCATGCTC	8	92.85	1	N
chrX	67853626	67853656	STARD8	0	0	1	1	GAGCTAGCTCTCCCCACCTAGGCCATGTTC	GAGCTAGCTCGGCCATGTTC	10	92.85	1	N
chr1	29099856	29099878	EPB41	1	0	0	1	AGGCATGATCCCAGGCAAGTCC	AGGCATGATCAGGCAAGTCC	2	92.51	1	N
chr1	3637019	3637049	KIAA0495,TP73	1	1	0	2	AAGCATGTTCCCAGTGCCGTGAGCAAGCAC	AAGCATGTTCGAGCAAGCAC	10	92.51	1	N
chr11	47202176	47202204	DDB2	0	1	0	1	AGGCAAGCCTGGGTGACAGAGCAAGATC	AGGCAAGCCTGAGCAAGATC	8	92.51	1	N
chr2	201695648	201695677	CFLAR	1	0	0	1	AGACTTGATTTGGGGATCAAGACAAGCTT	AGACTTGATTAGACAAGCTT	9	92.51	1	N
chr20	16414469	16414497	C20orf23	0	0	1	1	AGACATGCACGTGTATATAAGCATGTCT	AGACATGCACAAGCATGTCT	8	92.51	1	N
chr22	39870858	39870881	EP300	0	0	1	1	GGACATGTCTGGCAGACTTGACC	GGACATGTCTAGACTTGACC	3	92.51	1	N
chr5	36964147	36964169	NIPBL	0	0	1	1	AAGCTTGCTTAAAAACATGATT	AAGCTTGCTTAAACATGATT	2	92.51	1	N
chr6	42374755	42374783	TRERF1	0	0	1	1	AAGCTAGCCTGGGCAAGAGAGCAAGACC	AAGCTAGCCTGAGCAAGACC	8	92.51	1	N
chr9	123583415	123583438	DAB2IP	0	0	1	1	AGGCAAGTATGGGAGGCAAGTCT	AGGCAAGTATAGGCAAGTCT	3	92.51	1	N
chrX	37899991	37900019	SRPX	1	0	0	1	AAGCTTGTGTTTTCTGAAGAGCAAGCCC	AAGCTTGTGTGAGCAAGCCC	8	92.51	1	N
chr1	191471052	191471074	CDC73	0	0	1	1	CAACATGCCCATGCACTTGTTT	CAACATGCCCGCACTTGTTT	2	92.04	1	N
chr1	207944010	207944040	HSD11B1	0	0	1	1	CAGCTAGTTTCACTTGCCTAATGCTAGTTC	CAGCTAGTTTATGCTAGTTC	10	92.04	1	N
chr1	29302532	29302561	EPB41	1	0	0	1	TTGCTAGTTTTGTGACCTTGGGCAAGTCC	TTGCTAGTTTGGGCAAGTCC	9	92.04	1	N
chr10	111824540	111824570	ADD3	0	0	1	1	TAGCATGCTTCATGAGTTGCACACAAGCTC	TAGCATGCTTACACAAGCTC	10	92.04	1	N
chr11	101760006	101760040	BIRC2	1	0	0	1	CAACATGTCCTGAGAGACCTTTTGATACATGCCT	CAACATGTCCATACATGCCT	14	92.04	1	N
chr11	62011908	62011929	AHNAK	0	0	1	1	AGGCTTGTTTCTCACATGCCC	AGGCTTGTTTTCACATGCCC	1	92.04	1	N
chr15	47729611	47729645	DTWD1	0	1	0	1	TGGCATGTTTGAGGAATAACAAGGACACTAGTTT	TGGCATGTTTACACTAGTTT	14	92.04	1	N
chr15	91281628	91281653	CHD2	0	1	0	1	TAGCATGTCTAAAATGTGCATGTTC	TAGCATGTCTGTGCATGTTC	5	92.04	1	N
chr16	31185330	31185351	ITGAM	0	1	0	1	CCACAAGTTCAAGGCAAGCCT	CCACAAGTTCAGGCAAGCCT	1	92.04	1	N
chr16	66693553	66693582	NFATC3	1	0	0	1	TCACAAGCTTAGGAGTTAGAGACTAGCCT	TCACAAGCTTAGACTAGCCT	9	92.04	1	N
chr22	16638445	16638466	BID	1	0	0	1	GGGCTTGTTTCCTGCATGCTC	GGGCTTGTTTCTGCATGCTC	1	92.04	1	N
chr9	130902017	130902039	CRAT	0	0	1	1	CAGCATGCTCGTACACAAGCCC	CAGCATGCTCACACAAGCCC	2	92.04	1	N
chr9	34450532	34450557	C9orf25,DNAI1	0	0	1	1	CTGCTAGTCCCATATGAACATGCCC	CTGCTAGTCCGAACATGCCC	5	92.04	1	N
chr2	37729142	37729169	CDC42EP3	0	1	0	1	CAGCTAGCTCAGCGTGTCAGCATGCTG	CAGCTAGCTCCAGCATGCTG	7	91.87	1	N
chr7	27191458	27191479	HOXA11	0	0	1	1	TGACAAGCTGCTAGCTAGTCC	TGACAAGCTGTAGCTAGTCC	1	91.87	1	N
chr1	155112285	155112306	NTRK1	0	0	1	1	CAGCTAGCCCAAACCATGTCC	CAGCTAGCCCAACCATGTCC	1	91.14	1	N
chr1	191445332	191445357	CDC73	0	0	1	1	GATCAAGCTTCTCATTGACATGTTC	GATCAAGCTTTGACATGTTC	5	91.14	1	N
chr10	112010975	112011009	MXI1	0	0	1	1	TGCCAAGCCCCATTCCTAATTCTAGGACATGTCT	TGCCAAGCCCGGACATGTCT	14	91.14	1	N
chr13	31864161	31864194	BRCA2	1	0	0	1	CATCAAGTTTTGAATATAATTAGAGGCAAGTTC	CATCAAGTTTAGGCAAGTTC	13	91.14	1	N
chr18	2829896	2829927	EMILIN2	1	0	0	1	CACCATGCCCGGCGTGCTCTAAAACTTGTCT	CACCATGCCCAAACTTGTCT	11	91.14	1	N
chr2	191219731	191219761	NAB1	0	1	0	1	CATCATGTTCAGCCAGACACAGACAAGCTT	CATCATGTTCAGACAAGCTT	10	91.14	1	N
chr3	37072414	37072437	MLH1	1	1	0	2	TGACTTGCTTCAAGGCCAAGCTC	TGACTTGCTTGGCCAAGCTC	3	91.14	1	N
chr4	123986225	123986259	FGF2	0	1	0	1	TGGCTTGTTTTGTTAAACCTCATGAACCAAGCTC	TGGCTTGTTTAACCAAGCTC	14	91.14	1	N
chr6	150075481	150075511	LATS1	1	0	0	1	TATCATGTTTGTTTGATTCTAAGCATGCTT	TATCATGTTTAAGCATGCTT	10	91.14	1	N
chr9	34478303	34478336	DNAI1	0	0	1	1	GACCATGCTCTTAACCACTGCACTGACTTGTCT	GACCATGCTCTGACTTGTCT	13	91.14	1	N
chr10	114182346	114182378	ACSL5	0	0	1	1	AAGCAAGATCCAAAATATCCAGTGACAAGCCT	AAGCAAGATCTGACAAGCCT	12	90.81	1	N
chr11	62117727	62117756	MTA2	0	0	1	1	CGGCAAGCATGGAGGCATGAGACAAGTCT	CGGCAAGCATAGACAAGTCT	9	90.81	1	N
chr11	66771615	66771644	FBXL11	0	0	1	1	AGGCATGCACCACCATGCCCAGCTAGTTT	AGGCATGCACCAGCTAGTTT	9	90.81	1	N
chr14	74819789	74819811	FOS	0	1	0	1	CAACATGACTCTGAACAAGCTT	CAACATGACTGAACAAGCTT	2	90.81	1	N
chr16	4417811	4417840	DNAJA3	1	0	0	1	AGGCATGCACCACCACACCCAGCTAGTTT	AGGCATGCACCAGCTAGTTT	9	90.81	1	N
chr17	7254159	7254193	NLGN2	0	0	1	1	CGGCAAGCTTGCACCCTACTCACCAAACAAGTAC	CGGCAAGCTTAAACAAGTAC	14	90.81	1	N
chr19	54143590	54143624	BAX	1	1	0	2	TAGCATGACTGATCTGTGCCTTCAGGACATGTTC	TAGCATGACTGGACATGTTC	14	90.81	1	N
chr3	10152213	10152246	VHL	1	0	0	1	CAGCTTGATTATTTTTTAATGGCAAACAAGCTC	CAGCTTGATTAAACAAGCTC	13	90.81	1	N
chr3	9886075	9886104	CIDEC	0	0	1	1	AGGCATGCACCACGATGTCCAGCTAGTTT	AGGCATGCACCAGCTAGTTT	9	90.81	1	N
chr5	80062306	80062330	MSH3	1	0	0	1	TAGCTTGCCCATTAAGACTTGTGT	TAGCTTGCCCAGACTTGTGT	4	90.81	1	N
chr8	16895600	16895625	FGF20	0	0	1	1	GAGCTTGTTTTCTTGCAACTAGACT	GAGCTTGTTTCAACTAGACT	5	90.81	1	N
chr8	38828341	38828363	TACC1	1	0	0	1	GAGCTTGCTTTCTGACTTGCAT	GAGCTTGCTTTGACTTGCAT	2	90.81	1	N
chrX	207890	207920	PPP2R3B	1	0	0	1	AGGCATGCTCCACCACTACCCAGCTAGTAT	AGGCATGCTCCAGCTAGTAT	10	90.81	1	N
chrX	71451406	71451428	CITED1	0	0	1	1	TGGCATGCTTGAGGACAAGATC	TGGCATGCTTGGACAAGATC	2	90.81	1	N
chrY	207890	207920	PPP2R3B_1	1	0	0	1	AGGCATGCTCCACCACTACCCAGCTAGTAT	AGGCATGCTCCAGCTAGTAT	10	90.81	1	N
chr1	108027152	108027185	VAV3	0	0	1	1	AAACTTGTCACAAAGTCCCCAAAAAACATGCTG	AAACTTGTCAAAACATGCTG	13	90.54	1	N
chr1	108177241	108177268	VAV3	0	0	1	1	AGGCATGTCAAAAGCTGAGGCAAGTCA	AGGCATGTCAAGGCAAGTCA	7	90.54	1	N
chr13	109605180	109605211	COL4A1	0	1	0	1	GAACAAGCTGGTCATACAGAGAAGCTAGTCA	GAACAAGCTGAAGCTAGTCA	11	90.54	1	N
chr17	73730700	73730728	BIRC5	1	0	0	1	AGACTAGCTGGGGTGCCTAGACTAGCTG	AGACTAGCTGAGACTAGCTG	8	90.54	1	N
chr17	73730718	73730746	BIRC5	1	0	0	1	AGACTAGCTGGGGTGCCCAGACTAGCTG	AGACTAGCTGAGACTAGCTG	8	90.54	1	N
chr19	15618598	15618618	CYP4F3	0	1	0	1	AGGCATGTCAAGGCATGCTG	AGGCATGTCAAGGCATGCTG	0	90.54	1	N
chr2	60619786	60619812	BCL11A	0	0	1	1	AGACTAGCTGCATATTAAGCTTGCTG	AGACTAGCTGAAGCTTGCTG	6	90.54	1	N
chr6	56745732	56745761	DST	0	0	1	1	AAGCATGCTGTCATGTGGTGAGCATGCTG	AAGCATGCTGGAGCATGCTG	9	90.54	1	N
chr8	142011923	142011948	PTK2	0	1	0	1	AAGCATGCCATATAAAAACTTGTTA	AAGCATGCCAAAACTTGTTA	5	90.54	1	N
chr9	118891328	118891356	ASTN2	0	1	0	1	AGGCTTGCCAAGGTCACTAAGCTAGTTA	AGGCTTGCCAAAGCTAGTTA	8	90.54	1	N
chrX	100503983	100504015	BTK	0	0	1	1	AGGCAAGTTAGAAAAAGTAGCTAGGCATGCCA	AGGCAAGTTAAGGCATGCCA	12	90.54	1	N
chr10	104487362	104487386	C10orf26	0	0	1	1	CTGCTTGTTCCTGGTGGCATGCTC	CTGCTTGTTCTGGCATGCTC	4	90.34	1	N
chr10	114135361	114135394	ACSL5	0	0	1	1	TTGCTTGTTTTGCTGTGAACTTTCAGCAAGCTC	TTGCTTGTTTCAGCAAGCTC	13	90.34	1	N
chr19	46208215	46208243	CYP2B6	1	0	0	1	TGGCATGCTCTTGGCTTACTGCAAGCTT	TGGCATGCTCCTGCAAGCTT	8	90.34	1	N
chr2	24158679	24158707	TP53I3	0	1	0	1	TGGCATGCCTTATGTCCTTCACAAGTCT	TGGCATGCCTTCACAAGTCT	8	90.34	1	N
chr2	47861911	47861936	MSH6	1	1	0	2	CTGCATGTTTGATTTCAGCATGTTC	CTGCATGTTTCAGCATGTTC	5	90.34	1	N
chr5	36678860	36678892	SLC1A3	0	0	1	1	TCACATGTCCATATTCCATATATGACATGTCC	TCACATGTCCTGACATGTCC	12	90.34	1	N
chr1	3675395	3675427	CCDC27	1	0	0	1	AAACCTGTCCGAGCGGCAGTGTGGACATGCTT	AAACCTGTCCGGACATGCTT	12	89.75	1	N
chr17	34148508	34148533	MLLT6	0	0	1	1	GGGCCAGCCTGGGCCAGACTTGCCT	GGGCCAGCCTAGACTTGCCT	5	89.75	1	N
chr19	47064450	47064470	RPS19	0	0	1	1	GGACTTGCCCAAGCCAGCCT	GGACTTGCCCAAGCCAGCCT	0	89.75	1	N
chr3	47860904	47860930	DHX30	0	0	1	1	GGGCCTGTCTGGGAAGGAGCAAGCTT	GGGCCTGTCTGAGCAAGCTT	6	89.75	1	N
chr5	36682412	36682437	SLC1A3	0	0	1	1	GGGCCAGCTCTCCAAGGGCAAGCTC	GGGCCAGCTCGGGCAAGCTC	5	89.75	1	N
chr1	23945905	23945930	TCEB3	1	0	0	1	TATCTTGTTTGATAACAGCAAGTTT	TATCTTGTTTCAGCAAGTTT	5	89.44	1	N
chr1	34996866	34996896	GJB4	0	0	1	1	CATCTAGCCTTTATCCCCCATGGCAAGTTT	CATCTAGCCTTGGCAAGTTT	10	89.44	1	N
chr7	133877015	133877038	AKR1B10	1	0	0	1	TGTCTTGCTCTCACAGCTTGCCT	TGTCTTGCTCCAGCTTGCCT	3	89.44	1	N
chr11	124953396	124953426	EI24	1	0	0	1	CAGCATGATTGGCTGACAGGTGACAAGTTT	CAGCATGATTTGACAAGTTT	10	89.11	1	N
chr19	50018901	50018923	BCAM	0	0	1	1	CAGCTTGCTCTGCAGCTAGACC	CAGCTTGCTCCAGCTAGACC	2	89.11	1	N
chr11	101691331	101691354	BIRC3	1	0	0	1	AAACTTGCTTAAAATACAAGCTG	AAACTTGCTTATACAAGCTG	3	89.01	1	N
chr12	6518745	6518779	NCAPD2	0	1	0	1	GCACATGCCTATAGTCCCAGCTACAGGCATGCTG	GCACATGCCTAGGCATGCTG	14	89.01	1	N
chr13	20458030	20458059	LATS2	0	1	0	1	AAACTAGCTGGGCGTGGTGGTGCATGCCT	AAACTAGCTGGTGCATGCCT	9	89.01	1	N
chr13	31837094	31837125	BRCA2	1	0	0	1	AGGCTTGTTGGGAAAAGGAGCATGCAAGCTT	AGGCTTGTTGATGCAAGCTT	11	89.01	1	N
chr14	74815729	74815760	FOS	0	1	0	1	GGACTTGCTCTGAGCGCACGCACGCTTGCCA	GGACTTGCTCACGCTTGCCA	11	89.01	1	N
chr15	29163067	29163097	TRPM1	0	1	0	1	AAACAAGCCTGCCAGCCAAAGCACAAGCCG	AAACAAGCCTGCACAAGCCG	10	89.01	1	N
chr15	41592664	41592693	TP53BP1	1	0	0	1	AAACTAGCTGGGCGTGGTGGTGCATGCCT	AAACTAGCTGGTGCATGCCT	9	89.01	1	N
chr16	11910860	11910888	GSPT1	0	1	0	1	AAACATGCCCCAATAGACACACTAGCCA	AAACATGCCCACACTAGCCA	8	89.01	1	N
chr16	15773949	15773972	MYH11	0	0	1	1	AGGCTTGCTATATATACTAGCCT	AGGCTTGCTAATACTAGCCT	3	89.01	1	N
chr16	19437303	19437329	CP110	0	0	1	1	AAACTTGCCCAGGGCTGCACAAGCTA	AAACTTGCCCGCACAAGCTA	6	89.01	1	N
chr17	7054641	7054663	DLG4	1	0	0	1	GCACAAGCTGAGGGGCAAGCCC	GCACAAGCTGGGGCAAGCCC	2	89.01	1	N
chr19	54077847	54077877	PPP1R15A	1	0	0	1	ATGCTTGCTTGGACCGGTACAAGCATGCCA	ATGCTTGCTTAAGCATGCCA	10	89.01	1	N
chr19	696551	696571	C19orf21,PALM	1	0	0	1	AAGCATGTTGGTGCATGCCT	AAGCATGTTGGTGCATGCCT	0	89.01	1	N
chr5	133348624	133348653	VDAC1	1	0	0	1	GCACATGTCTTTACTCTAAAAGCTTGCTA	GCACATGTCTAAGCTTGCTA	9	89.01	1	N
chr6	150037893	150037922	LATS1	1	0	0	1	AAACTAGCTGGGTATGATGGCGCATGCCT	AAACTAGCTGGCGCATGCCT	9	89.01	1	N
chr6	90028324	90028353	GABRR2	0	0	1	1	AAACTAGCTGGGCGGGGTGGCGCATGCTT	AAACTAGCTGGCGCATGCTT	9	89.01	1	N
chr1	150037068	150037094	RORC	0	0	1	1	TGGCATGCTAACGCTTGGACAAGCTG	TGGCATGCTAGGACAAGCTG	6	88.84	1	N
chr11	14450817	14450851	COPB1	0	0	1	1	TAACTTGCCACAGCTTCTCCATTAGGACTTGCTA	TAACTTGCCAGGACTTGCTA	14	88.84	1	N
chr11	63839437	63839466	PRDX5,HSPC152	0	0	1	1	TGACTTGCTAGAAGTCAAAAAGCAAGCCA	TGACTTGCTAAAGCAAGCCA	9	88.84	1	N
chr14	98787279	98787308	BCL11B	0	0	1	1	TAACTAGTTATGTAAGTTCAGACAAGTCA	TAACTAGTTAAGACAAGTCA	9	88.84	1	N
chr17	38485048	38485081	BRCA1	1	0	0	1	CAGCATGCTGTTGGCATCGCTGTAAACAAGTTA	CAGCATGCTGAAACAAGTTA	13	88.84	1	N
chr9	101624540	101624567	NR4A3	0	0	1	1	GGACTTGCTAAAAAAGTTGGCTTGCTG	GGACTTGCTATGGCTTGCTG	7	88.84	1	N
chrX	37954968	37954988	SRPX	1	0	0	1	AGGCTAGTTATAGCATGCTG	AGGCTAGTTATAGCATGCTG	0	88.84	1	N
chr1	3755634	3755662	DFFB	1	0	0	1	AGACAAGCCTATGCTATGGGCCATGCTG	AGACAAGCCTGGCCATGCTG	8	88.12	1	N
chr16	65520601	65520629	RRAD	0	1	0	1	GGTCTTGCTATGTTGCCCAGGCTTGCCT	GGTCTTGCTAAGGCTTGCCT	8	88.12	1	N
chr19	38024805	38024838	SLC7A9	0	0	1	1	AGTCAAGTCAGATTGGAACTAGAAGGCATGCCC	AGTCAAGTCAAGGCATGCCC	13	88.12	1	N
chr5	43337919	43337939	HMGCS1	0	0	1	1	GATCAAGCTCAGACAAGCTG	GATCAAGCTCAGACAAGCTG	0	88.12	1	N
chr17	6873168	6873197	SLC16A13	0	0	1	1	TGACTAGCCCATAGGCCAAAGGCCTGTTC	TGACTAGCCCAGGCCTGTTC	9	88.05	1	N
chr18	12275200	12275233	CIDEA	1	0	0	1	GGGCAAGCCTGATGGTCCCTTTGTGACCAGCCT	GGGCAAGCCTTGACCAGCCT	13	88.05	1	N
chr1	148817583	148817612	MCL1	1	0	0	1	AAGCATGCCTGAGAAAGAAAAGCATGCAG	AAGCATGCCTAAGCATGCAG	9	87.78	1	N
chr1	157294040	157294072	AIM2	0	0	1	1	GAGCTTGCTTGTTGGTTCACAGGAACAAGCAA	GAGCTTGCTTGAACAAGCAA	12	87.78	1	N
chr1	171419383	171419412	TNFSF4	0	0	1	1	AGGCAAGTAGGAAACTGGAAAGCTTGCCC	AGGCAAGTAGAAGCTTGCCC	9	87.78	1	N
chr10	76638240	76638267	VDAC2	1	0	0	1	AGGCAAGACAGCTGGCTGGGCTTGCTC	AGGCAAGACAGGGCTTGCTC	7	87.78	1	N
chr12	52723245	52723267	HOXC4	0	0	1	1	AGGCATGCTGGGGAGCAAGTGC	AGGCATGCTGGAGCAAGTGC	2	87.78	1	N
chr16	65771182	65771216	NOL3	1	0	0	1	GGGCATGTAGAGGAAGGGCTCTGCAGGCAAGCTC	GGGCATGTAGAGGCAAGCTC	14	87.78	1	N
chr17	38485071	38485092	BRCA1	1	0	0	1	AAACAAGTTAAGGGCAAGATT	AAACAAGTTAGGGCAAGATT	1	87.78	1	N
chr20	17878626	17878658	SNX5	0	1	0	1	GAACATGTAAGATGAGTGCTAGAGACTTGTCT	GAACATGTAAAGACTTGTCT	12	87.78	1	N
chr20	17878648	17878672	SNX5	0	1	0	1	AGACTTGTCTTACTGAGCTTGTAA	AGACTTGTCTGAGCTTGTAA	4	87.78	1	N
chr3	180247069	180247093	ZMAT3	0	1	1	2	AGGCTTGTGGTCTGGGGCAAGTTC	AGGCTTGTGGGGGCAAGTTC	4	87.78	1	N
chr4	77296463	77296494	NUP54	0	0	1	1	AAGCTTGCCCTATTAAAGGGGAGACTAGTAG	AAGCTTGCCCAGACTAGTAG	11	87.78	1	N
chr6	18555420	18555446	IBRDC2	0	0	1	1	GGACTTGATTTGATGTGAGCAAGCCA	GGACTTGATTGAGCAAGCCA	6	87.78	1	N
chr6	31496738	31496764	MICA	1	0	0	1	AGGCTAGATCATTACTAGACAAGCTG	AGGCTAGATCAGACAAGCTG	6	87.78	1	N
chrX	39831112	39831135	BCOR	0	0	1	1	AGGCTAGCCAAGGAAGCATGCGT	AGGCTAGCCAAAGCATGCGT	3	87.78	1	N
chr11	101708420	101708440	BIRC3	1	0	0	1	TGGCAAGTTTACACAAGTCA	TGGCAAGTTTACACAAGTCA	0	87.31	1	N
chr11	69724366	69724399	FADD	1	0	0	1	TGGCAAGTTAGCCGGATGTGGTGACACATGCCT	TGGCAAGTTAACACATGCCT	13	87.31	1	N
chr15	61236651	61236677	RPS27L	0	1	1	2	AGGCATGTTGATCCTCTTGCAAGCTC	AGGCATGTTGTTGCAAGCTC	6	87.31	1	N
chr16	66461299	66461328	EDC4	0	0	1	1	TCACATGCTCTCTTTCTCTAGGCTAGCCG	TCACATGCTCAGGCTAGCCG	9	87.31	1	N
chr16	66485242	66485265	EDC4	0	0	1	1	TTGCTTGCTTGGCAAGCTTGTCA	TTGCTTGCTTAAGCTTGTCA	3	87.31	1	N
chr17	43499625	43499657	NFE2L1	0	0	1	1	GCGCAAGTTTAACATCAAATTGAGCCAAGTCT	GCGCAAGTTTAGCCAAGTCT	12	86.59	1	N
chr8	38154764	38154784	BAG4	1	0	0	1	AAGCTTGTCCGCCCATGTTC	AAGCTTGTCCGCCCATGTTC	0	86.59	1	N
chr11	46354470	46354491	MDK	0	0	1	1	AGCCAAGTCCCCGACATGCCA	AGCCAAGTCCCGACATGCCA	1	86.42	1	N
chr5	54440749	54440778	GZMA	1	0	0	1	TGTCTTGCTTTCAGAACCAAAGCTAGCCA	TGTCTTGCTTAAGCTAGCCA	9	86.42	1	N
chr5	57798892	57798923	PLK2	0	1	0	1	TGTCAAGCTGGGAACTGCTTCAGGCAAGCCT	TGTCAAGCTGAGGCAAGCCT	11	86.42	1	N
chr10	90766176	90766205	FAS	1	1	0	2	GTGCAAGTTCTACTTTGCAAGACAAGATT	GTGCAAGTTCAGACAAGATT	9	86.25	1	N
chr12	115792441	115792475	HRK	1	0	0	1	GTGCTAGCTCCAAGAATATTAGATGAACATGATT	GTGCTAGCTCGAACATGATT	14	86.25	1	N
chr14	69305578	69305606	SFRS5	0	0	1	1	GAACTTGCCCACAGTTGAACACAAGTGC	GAACTTGCCCACACAAGTGC	8	86.25	1	N
chr19	7529120	7529149	PNPLA6	1	0	0	1	AGACATGTACGCCAACTGCACACATGCTC	AGACATGTACACACATGCTC	9	86.25	1	N
chr6	57141401	57141433	BAG2	1	0	0	1	AAACATGTACAGAAGAAATAGAATACATGTTC	AAACATGTACATACATGTTC	12	86.25	1	N
chr11	69719194	69719215	FADD	1	0	0	1	AGACATGCTCACAGCAAGCAG	AGACATGCTCCAGCAAGCAG	1	86.08	1	N
chr12	47685406	47685429	PRKAG1	0	0	1	1	CAGCATGCCTAGAGGACAAGACA	CAGCATGCCTGGACAAGACA	3	86.08	1	N
chr13	21159041	21159070	FGF9	0	0	1	1	TGACTTGCTCAAAGGCCCAAAACTTGTAG	TGACTTGCTCAAACTTGTAG	9	86.08	1	N
chr17	24086755	24086785	TRAF4	0	1	1	2	GAGCAAGACTTGAGTTTTCCCAGCATGCTG	GAGCAAGACTCAGCATGCTG	10	86.08	1	N
chr17	43956533	43956562	HOXB1	0	0	1	1	CAACTTGCCCAAGGCCACAGGGCTAGTGA	CAACTTGCCCGGGCTAGTGA	9	86.08	1	N
chr22	37305036	37305070	DMC1	1	0	0	1	TGACATGCTAAACCACTATATGGCAGGCTTGTAT	TGACATGCTAAGGCTTGTAT	14	86.08	1	N
chr3	47979941	47979970	MAP4_1	0	0	1	1	CAACTTGCCTAAGAAATCAAAGCTAGTAG	CAACTTGCCTAAGCTAGTAG	9	86.08	1	N
chr3	50091533	50091554	RBM5	0	0	1	1	CAGCATGACATAGACTTGTTT	CAGCATGACAAGACTTGTTT	1	86.08	1	N
chr5	110871646	110871671	STARD4	0	1	0	1	AGGCTAGCTTATCGCTGACTTGTGG	AGGCTAGCTTTGACTTGTGG	5	86.08	1	N
chr6	21699434	21699462	SOX4	0	0	1	1	CAACTTGACTGAATTATCAAACTAGCTA	CAACTTGACTAAACTAGCTA	8	86.08	1	N
chr7	5977404	5977429	PMS2	1	0	0	1	GAGCTTGTTTTCCTGCAACTAGACA	GAGCTTGTTTCAACTAGACA	5	86.08	1	N
chr8	75014098	75014121	TCEB1	1	0	0	1	AGGCATGTCAGCACGGCATGTGC	AGGCATGTCACGGCATGTGC	3	86.08	1	N
chrX	259232	259253	PPP2R3B	1	0	0	1	TAGCTAGTAACAGGCAAGCCT	TAGCTAGTAAAGGCAAGCCT	1	86.08	1	N
chrY	259232	259253	PPP2R3B_1	1	0	0	1	TAGCTAGTAACAGGCAAGCCT	TAGCTAGTAAAGGCAAGCCT	1	86.08	1	N
chr1	3683186	3683211	CCDC27	1	0	0	1	GGGCTTGTTTCCCCGGGGCAGGCCC	GGGCTTGTTTGGGCAGGCCC	5	85.69	1	N
chr3	151943475	151943500	SIAH2	1	0	0	1	GAGCAAGCCCTATAAAAGCTGGTCT	GAGCAAGCCCAAGCTGGTCT	5	85.69	1	N
chr6	36778492	36778517	FLJ43093	0	0	1	1	AGACTTGTTCCCGCAAAGCAGGCTC	AGACTTGTTCAAGCAGGCTC	5	85.69	1	N
chr7	79601745	79601774	GNAI1	0	1	0	1	GGGCATGCTCAAACGCCCAGAACTGGCTT	GGGCATGCTCGAACTGGCTT	9	85.69	1	N
chr15	50180890	50180912	BCL2L10	1	0	0	1	CTACATGTCTTCTGGCAAGTTA	CTACATGTCTTGGCAAGTTA	2	85.61	1	N
chr3	67127278	67127311	KBTBD8	0	0	1	1	GACCTTGTGTTAGACAAAGAACCAGACATGTTC	GACCTTGTGTAGACATGTTC	13	85.36	1	N
chr12	47145301	47145321	ANP32D	0	1	0	1	GGACATGAACAGACATGTCT	GGACATGAACAGACATGTCT	0	85.02	1	N
chr17	1918289	1918312	HIC1	0	0	1	1	AGGCATGAGCCAAGGGCTTGCTC	AGGCATGAGCGGGCTTGCTC	3	85.02	1	N
chr11	46358519	46358543	MDK	0	0	1	1	GCACTTGCCTGCCCTGCCTTGCTT	GCACTTGCCTTGCCTTGCTT	4	84.89	1	N
chr17	37440801	37440832	NKIRAS2	0	0	1	1	CTGCATGTTTCTGGGACATAGAACCATGTCC	CTGCATGTTTAACCATGTCC	11	84.89	1	N
chr10	73702417	73702451	DDIT4	0	1	0	1	CTGCAAGTGTCATTTGTCACGCGAAAGCAAGCCT	CTGCAAGTGTAAGCAAGCCT	14	84.55	1	N
chr19	13092101	13092121	BTBD14B	0	0	1	1	GGACTTGACTTTGCTTGCCT	GGACTTGACTTTGCTTGCCT	0	84.55	1	N
chr7	149699985	149700010	REPIN1	0	0	1	1	TGGCAAGCGCTTCCGGCACAAGCCC	TGGCAAGCGCGCACAAGCCC	5	84.55	1	N
chr11	45270539	45270573	SYT13	0	0	1	1	GAGCTTGTTATTCCCATGACCCCAACGCAAGCCA	GAGCTTGTTAACGCAAGCCA	14	84.28	1	N
chr8	41643448	41643477	ANK1	0	1	0	1	GGGCATGCTGGCCTTGCACGTGCATGCTG	GGGCATGCTGGTGCATGCTG	9	84.28	1	N
chr1	3652104	3652133	CCDC27	1	0	0	1	AGGCTTGCTCCACATCACACAGCTGGTCC	AGGCTTGCTCCAGCTGGTCC	9	83.99	1	N
chr1	47043290	47043324	CYP4B1	1	0	0	1	TGTCTTGCTCACCACTGTAACCAGAAACTAGCAC	TGTCTTGCTCAAACTAGCAC	14	83.66	1	N
chr1	151803813	151803839	S100A2	0	1	0	1	GGGCATGCCCTGGGCCCATCATGCCAGCCC	GGGCATGCCCATGCCAGCCC	10	83.49	1	N
chr10	75203716	75203744	FUT11	0	0	1	1	AGTCTAGTTGGGGGGATAAGACAAGCTG	AGTCTAGTTGAGACAAGCTG	8	83.39	1	N
chr10	59814496	59814530	TFAM	0	0	1	1	TAGCCAGTTTCCTCTGCTCAAATTAAGCAAGCTG	TAGCCAGTTTAAGCAAGCTG	14	83.32	1	N
chr13	76479561	76479582	CLN5	0	0	1	1	CAACCAGTCTAGGGCATGTCA	CAACCAGTCTGGGCATGTCA	1	83.32	1	N
chr6	30958566	30958589	DDR1	0	0	1	1	TAGCTTGCCTGGCAGGCCTGTTG	TAGCTTGCCTAGGCCTGTTG	3	83.32	1	N
chr11	376699	376724	PKP3	1	0	0	1	CGTCTTGCTCACCCTCCACTTGTCT	CGTCTTGCTCCCACTTGTCT	5	83.18	1	N
chr10	104178167	104178196	CUEDC2	1	0	0	1	AAGCATGTAGATGGGAATGGAACATGTCA	AAGCATGTAGGAACATGTCA	9	83.05	1	N
chr11	63848261	63848283	HSPC152	0	0	1	1	GAGCATGTGGCTGAGCTTGCTG	GAGCATGTGGGAGCTTGCTG	2	83.05	1	N
chr14	28297060	28297080	FOXG1B	0	0	1	1	AAACATGCTAAGACAAGTAG	AAACATGCTAAGACAAGTAG	0	83.05	1	N
chr3	139233750	139233784	CLDN18	0	0	1	1	AGACTAGCCTGGGCAACATGGAGAAGCCCTGTCT	AGACTAGCCTAGCCCTGTCT	14	82.6	1	N
chr1	113065178	113065207	PPM1J	0	0	1	1	CCACATGCTGCCTGGCCTTGGGCAAGTCA	CCACATGCTGGGGCAAGTCA	9	82.58	1	N
chr1	28545005	28545026	MED18	0	1	0	1	CACCTTGCCTGTGCCATGCTT	CACCTTGCCTTGCCATGCTT	1	82.29	1	N
chr8	143919015	143919045	GML	0	1	0	1	GAGCAAGCCTCCGTTAGCTGGGGCCTGCAT	GAGCAAGCCTGGGCCTGCAT	10	82.26	1	N
chr12	56448626	56448652	CYP27B1	1	0	0	1	AGGCATGTGTACACATATACATGTTA	AGGCATGTGTATACATGTTA	6	81.52	1	N
chr6	24816475	24816503	C6orf62	0	0	1	1	AGGCTTGCCAGGTTGCTGTAACATGCAG	AGGCTTGCCATAACATGCAG	8	81.35	1	N
chr7	27178450	27178471	HOXA9,HOXA11	0	0	1	1	TGGCTTGCTGAGAGCAAGCAG	TGGCTTGCTGGAGCAAGCAG	1	81.35	1	N
chr11	93838814	93838839	MRE11A	1	0	0	1	AAGCATGTTCTCTGTGGGCAGGTCA	AAGCATGTTCGGGCAGGTCA	5	80.96	1	N
chr17	72064338	72064362	ST6GALNAC2	1	0	0	1	GGTCTTGCAAACTTAAACTAGCTT	GGTCTTGCAAAAACTAGCTT	4	80.63	1	N
chr1	10459680	10459714	DFFA	1	0	0	1	GAACATGCTGGCAGCCTGGGGGAAAAACTTGAAC	GAACATGCTGAAACTTGAAC	14	80.3	1	N
chr6	88917620	88917646	CNR1	0	0	1	1	AAGCTAGTAAGTAGTAGAGCAAGCAC	AAGCTAGTAAGAGCAAGCAC	6	80.3	1	N
chr11	2898710	2898744	PHLDA2	1	0	0	1	GAGCTTGCCAGCTCTTCCTTTAAGAAACGTGTTA	GAGCTTGCCAAAACGTGTTA	14	80.29	1	N
chr14	24181055	24181077	GZMB	1	0	0	1	AAACTAGTCTAGTAACTAGAAA	AAACTAGTCTTAACTAGAAA	2	78.59	1	N
chr6	150014026	150014048	LATS1	1	0	0	1	GAGCAAGTCACTGGTCAAGCCTGACT	GAGCAAGTCAAAGCCTGACT	6	77.53	1	N
chr9	132764840	132764863	P518	1	0	0	1	CGGCTTGTGCAGGAGGCAGGCCC	CGGCTTGTGCAGGCAGGCCC	3	76.5	1	N
chr3	9890767	9890797	CIDEC	0	0	1	1	AAGCATGCAAAGAATGCTGGGGACATGATA	AAGCATGCAAGGACATGATA	10	75.57	1	N
chrX	142551632	142551660	SLITRK4	0	0	1	1	GAGCATGCCCAGTTCCCAGCTC	GAGCATGCCCTTCCCAGCTC	2	74.63	1	N
chr13	109627200	109627234	COL4A1	0	1	0	1	GGCCATGAGAAGCCTCCTGGACTTGCCT	GGCCATGAGAGGACTTGCCT	8	73.14	1	N
chr11	2898525	2898556	PHLDA2	1	0	0	1	GGACAAGCTTGTTAGCTCCAGGTTC	GGACAAGCTTCTCCAGGTTC	5	70.58	1	N
chr10	17325318	17325340	VIM	0	1	0	1	GGACATGCTTACAGGCAAGCTC	GGACATGCTTAGGCAAGCTC	2	100	0	N
chr11	82969735	82969769	DLG2	0	0	1	1	AGACAAGTTTGCGAATTCATGAACAAACTTGTCC	AGACAAGTTTAAACTTGTCC	14	100	0	N
chr13	95228284	95228306	DNAJC3	1	0	0	1	AAACATGCTCTTGAGCATGCTT	AAACATGCTCGAGCATGCTT	2	100	0	N
chr15	45820037	45820068	SEMA6D	0	0	1	1	AGACAAGCCTTCCAGAGATAGAGACTTGCCC	AGACAAGCCTAGACTTGCCC	11	100	0	N
chr2	33070010	33070042	LTBP1	0	1	1	2	AAGCTAGCTTTGGACAGGTTTGGAACATGTTT	AAGCTAGCTTGAACATGTTT	12	100	0	N
chr2	61267707	61267733	USP34	0	1	0	1	AAGCTTGTCCTATAGCAAGCTTGCTT	AAGCTTGTCCAAGCTTGCTT	6	100	0	N
chr3	174713816	174713843	NLGN1	0	1	0	1	GAACAAGTCTCACTTTCAGACTTGTTC	GAACAAGTCTAGACTTGTTC	7	100	0	N
chr6	76142615	76142649	FILIP1	0	0	1	1	AAGCAAGTTTCTGATATAGACTCAGAGCTAGTTT	AAGCAAGTTTGAGCTAGTTT	14	100	0	N
chr8	32604678	32604711	NRG1_1,NRG1	0	0	1	1	GAACTTGTTTTATTCATTAAGTAAGACTAGTTT	GAACTTGTTTAGACTAGTTT	13	100	0	N
chr18	29686276	29686303	NOL4	0	0	1	1	TGACAAGTTTGAATGAAAAACAAGTTT	TGACAAGTTTAAACAAGTTT	7	98.3	0	N
chr18	30649712	30649743	DTNA	0	0	1	1	AAACTAGTTTAATAACACATTTGGCAAGTTC	AAACTAGTTTTGGCAAGTTC	11	98.3	0	N
chr2	201748185	201748219	CASP10	1	0	0	1	GAACTTGCTTTCACTTTATTCTGTCAGCATGCTC	GAACTTGCTTCAGCATGCTC	14	98.3	0	N
chr4	30708463	30708494	PCDH7	0	1	0	1	CAGCTAGCTTATTTGAAAGTCAGGCTAGCTC	CAGCTAGCTTAGGCTAGCTC	11	98.3	0	N
chr4	81339108	81339129	PRDM8	0	0	1	1	CAGCTAGTTCAAAGCTAGTTT	CAGCTAGTTCAAGCTAGTTT	1	98.3	0	N
chr5	150711539	150711561	SLC36A2	0	0	1	1	AAACTAGCTTCCTAACTAGTTT	AAACTAGCTTTAACTAGTTT	2	98.3	0	N
chr7	18960173	18960196	HDAC9_1,HDAC9	0	1	0	1	TAACTAGTTCTCGGAGCAAGCTT	TAACTAGTTCGAGCAAGCTT	3	98.3	0	N
chrX	67797823	67797853	STARD8	0	0	1	1	AAGCTTGTCCATAGCCTTTGCAGCTTGTCT	AAGCTTGTCCCAGCTTGTCT	10	98.3	0	N
chr6	138459887	138459921	PERP	0	1	0	1	TAACTAGCTTATAACAAGATCTTATAACAAGCTT	TAACTAGCTTTAACAAGCTT	14	96.6	0	N
chr1	202755388	202755422	MDM4	0	1	0	1	AGACTAGCCTGGGGAACATTAAAAAAACTAGCTG	AGACTAGCCTAAACTAGCTG	14	95.27	0	N
chr1	8007366	8007398	ERRFI1	0	0	1	1	AAACTTGCTAATATCTGGAAAAGAACTTGCTT	AAACTTGCTAGAACTTGCTT	12	95.27	0	N
chr10	131230942	131230971	MGMT	1	0	0	1	AAGCATGTTTCTGTGAGGAAAACTTGCCA	AAGCATGTTTAAACTTGCCA	9	95.27	0	N
chr13	99685738	99685763	PCCA	0	1	0	1	AAACAAGCTGGCTGCGGACAAGCTT	AAACAAGCTGGGACAAGCTT	5	95.27	0	N
chr2	1399157	1399178	TPO	0	1	0	1	GAGCTAGTTCTGAGCAAGTTG	GAGCTAGTTCGAGCAAGTTG	1	95.27	0	N
chr20	16337840	16337863	C20orf23	0	0	1	1	AAACAAGCTCTGAGAACAAGTTG	AAACAAGCTCGAACAAGTTG	3	95.27	0	N
chr20	47109411	47109444	CSE1L	1	0	0	1	GAACTAGCTAATTTTGGGGATTCAGACTAGTTT	GAACTAGCTAAGACTAGTTT	13	95.27	0	N
chr5	150708925	150708956	SLC36A2	0	0	1	1	GAGCTTGCTATGTTTAGATATGAGCTAGTTC	GAGCTTGCTAGAGCTAGTTC	11	95.27	0	N
chr7	30887883	30887912	FLJ22374	0	0	1	1	AAGCAAGCTCTAGGCTAGTGGACAAGCTG	AAGCAAGCTCGGACAAGCTG	9	95.27	0	N
chr10	68426102	68426126	LRRTM3	0	0	1	1	AAGCTTGTTTAATAATGCATGTTT	AAGCTTGTTTATGCATGTTT	4	93.74	0	N
chr12	13020381	13020402	HEBP1	0	0	1	1	ACACAAGCTTTAAACATGCCC	ACACAAGCTTAAACATGCCC	1	93.74	0	N
chr12	15589190	15589222	PTPRO	0	1	0	1	AAACATGCTTCTTTTTAGTTGGACACAAGTTT	AAACATGCTTACACAAGTTT	12	93.74	0	N
chr12	32593219	32593245	FGD4	0	0	1	1	AAACATGTTCCAAGATATACTAGCTC	AAACATGTTCATACTAGCTC	6	93.74	0	N
chr2	144952585	144952610	ZEB2	0	0	1	1	GAGCTTGCTTATCAGGTACAAGTCC	GAGCTTGCTTGTACAAGTCC	5	93.74	0	N
chr9	132709173	132709203	ABL1	1	0	0	1	GTGCATGCCTAGGCCCTCAAAAACATGTCC	GTGCATGCCTAAACATGTCC	10	93.74	0	N
chr1	234519776	234519802	ERO1LB	0	0	1	1	GAACTTGTCTGGCCTGCAGCTTGTTA	GAACTTGTCTCAGCTTGTTA	6	93.57	0	N
chr10	62323041	62323075	RHOBTB1	0	0	1	1	AAACTTGTCTCAGTCCTGGAACCACAACATGCTG	AAACTTGTCTCAACATGCTG	14	93.57	0	N
chr11	11986067	11986097	DKK3	0	1	0	1	TAACAAGCTCAAAGCATAACGGACAAGCTA	TAACAAGCTCGGACAAGCTA	10	93.57	0	N
chr15	35095191	35095221	MEIS2	0	0	1	1	TAGCTAGTCACATCTGTAGCAGGCTTGCTT	TAGCTAGTCAAGGCTTGCTT	10	93.57	0	N
chr15	40098679	40098712	PLA2G4E	0	0	1	1	CAGCTTGCTCCAGGCCATGTGCTGGACTAGTCA	CAGCTTGCTCGGACTAGTCA	13	93.57	0	N
chr15	41550220	41550250	TP53BP1	1	0	0	1	GAACTTGCTTGGAGTCAGCCCAGCTAGCTA	GAACTTGCTTCAGCTAGCTA	10	93.57	0	N
chr18	59079456	59079488	BCL2	1	0	0	1	GAACTAGTTTTCCAAGAGCCGACAACTAGCTG	GAACTAGTTTCAACTAGCTG	12	93.57	0	N
chr2	191252106	191252135	NAB1	0	1	0	1	CAGCTAGCTGGTGCCTGGGAAACAAGCTT	CAGCTAGCTGAAACAAGCTT	9	93.57	0	N
chr22	39836366	39836393	EP300	0	0	1	1	CGACTAGCTGGGACTACAGGCATGCTC	CGACTAGCTGAGGCATGCTC	7	93.57	0	N
chr3	42807445	42807479	HIGD1A	0	1	0	1	TAACAAGCTAATTTCAAAGTAAACAGGCAAGCTC	TAACAAGCTAAGGCAAGCTC	14	93.57	0	N
chr6	42356567	42356594	TRERF1	0	0	1	1	AAACTTGTTCCAAATCACAGCATGCCA	AAACTTGTTCCAGCATGCCA	7	93.57	0	N
chr7	120405839	120405873	ING3	0	0	1	1	AGGCTAGTCTTGAACTCCTGGCCTTAACTAGCTG	AGGCTAGTCTTAACTAGCTG	14	93.57	0	N
chr9	132650604	132650629	ABL1	1	0	0	1	AAGCATGTTTGCCACCGGCATGCTG	AAGCATGTTTCGGCATGCTG	5	93.57	0	N
chrX	40957323	40957351	USP9X	0	1	0	1	AAACTAGTCTTATTTTTTTAACTAGCTG	AAACTAGTCTTAACTAGCTG	8	93.57	0	N
chr1	114331626	114331660	HIPK1	0	0	1	1	GAGCATGTTTGTCTCCTAACTCAGGACCTAGCTC	GAGCATGTTTGACCTAGCTC	14	92.85	0	N
chr11	62225457	62225482	GNG3	0	0	1	1	AGCCTAGCCTACCTTAAACATGCTC	AGCCTAGCCTAAACATGCTC	5	92.85	0	N
chr14	31610740	31610765	ARHGAP5	0	1	0	1	AGCCTAGCCTAACTTAAACATGCTC	AGCCTAGCCTAAACATGCTC	5	92.85	0	N
chr2	233262384	233262409	EFHD1	0	0	1	1	GGGCAAGCCTTTTAAGACCTAGCTT	GGGCAAGCCTGACCTAGCTT	5	92.85	0	N
chr6	10646007	10646032	GCNT2	0	0	1	1	AGCCTAGCCTCCCTTAAACATGCTC	AGCCTAGCCTAAACATGCTC	5	92.85	0	N
chr8	67654456	67654490	MYBL1	0	1	0	1	AATCAAGTTTAAAAAAGGAAACAGAAACATGCTC	AATCAAGTTTAAACATGCTC	14	92.85	0	N
chr16	52072554	52072587	RBL2	1	0	0	1	GAACAAGACTCTGTCTCATAAATAAGCTAGTTT	GAACAAGACTAAGCTAGTTT	13	92.51	0	N
chr19	18328539	18328570	PGPEP1	0	1	0	1	GAACAAGTCTCTTAAAAAAACAAACAAGACC	GAACAAGTCTAAACAAGACC	11	92.51	0	N
chr2	84622812	84622835	FLJ37357	0	0	1	1	GAGCAAGTTTTCCAGACATGCAC	GAGCAAGTTTAGACATGCAC	3	92.51	0	N
chr20	47150814	47150839	CSE1L	1	0	0	1	GAGCATGTTTGAAGTAGGCTAGACT	GAGCATGTTTAGGCTAGACT	5	92.51	0	N
chr3	49927554	49927581	MON1A	0	0	1	1	AGGCATGTGTTCCTGTCAGGCTAGCTT	AGGCATGTGTAGGCTAGCTT	7	92.51	0	N
chr4	186304049	186304080	SLC25A4	1	0	0	1	AAGCTTGTGCTCTACTCATCTAAACTTGTTT	AAGCTTGTGCAAACTTGTTT	11	92.51	0	N
chr8	22919711	22919742	RHOBTB2	0	0	1	1	AAGCTTGCATTGGGAGTCAACAAGCATGCTC	AAGCTTGCATAAGCATGCTC	11	92.51	0	N
chr8	22919715	22919746	RHOBTB2	0	0	1	1	AAGCTTGCATTGGGAGTCAACAAGCATGCTC	AAGCTTGCATAAGCATGCTC	11	92.51	0	N
chr8	23772265	23772288	STC1	0	0	1	1	AAGCTAGTTCTTAAAGCATGCAT	AAGCTAGTTCAAGCATGCAT	3	92.51	0	N
chr8	38245031	38245061	WHSC1L1	0	0	1	1	GGGCTAGCGCTCACCCAGGCAGGCTTGTCT	GGGCTAGCGCAGGCTTGTCT	10	92.51	0	N
chrX	53979383	53979414	PHF8	0	0	1	1	AAACAAGTGCGATAATCGTGAAAACAAGCTC	AAACAAGTGCAAACAAGCTC	11	92.51	0	N
chr1	111553835	111553864	DENND2D	0	1	0	1	TTACTAGTTTGGTTACGTCAGGCAAGTTT	TTACTAGTTTAGGCAAGTTT	9	92.04	0	N
chr11	46339719	46339748	DGKZ	0	0	1	1	CTGCTAGCTCTCCAAACTAGGACTTGCTC	CTGCTAGCTCGGACTTGCTC	9	92.04	0	N
chr11	62217703	62217733	BSCL2	0	0	1	1	CAGCTAGCTTGTTTCTGAATGAGGACACAAGCCC	CAGCTAGCTTACACAAGCCC	14	92.04	0	N
chr11	66372367	66372391	RCE1	0	0	1	1	AAGCAAGTTCAGTACTACTAGTCC	AAGCAAGTTCCTACTAGTCC	4	92.04	0	N
chr11	69731623	69731654	FADD	1	0	0	1	AAACAAGCTTTAACCAGTTCATCACTAGCTT	AAACAAGCTTTCACTAGCTT	11	92.04	0	N
chr18	10507005	10507039	NAPG	0	0	1	1	CAGCATGTCTCGTTTACTGAGAGGACACATGTTT	CAGCATGTCTACACATGTTT	14	92.04	0	N
chr3	186566678	186566703	MAP3K13	0	0	1	1	GTACATGCTCTTTTGTAACTAGCTT	GTACATGCTCTAACTAGCTT	5	92.04	0	N
chr4	110849892	110849925	CASP6	1	0	0	1	TAACAAGCCTGCCAGTGAGTCTCACGCATGCTC	TAACAAGCCTACGCATGCTC	13	92.04	0	N
chr12	119140078	119140108	PXN	0	0	1	1	CAGCTAGCCAGGAACTTTTTTAACTAGTTT	CAGCTAGCCATAACTAGTTT	10	91.87	0	N
chr8	95012722	95012750	PPM2C	0	1	0	1	CGGCATGTTTAATCAACACAGCATGCTG	CGGCATGTTTCAGCATGCTG	8	91.87	0	N
chr1	46501781	46501806	RAD54L	1	0	0	1	AAGCTTGCTTTTGGGTACCATGCTT	AAGCTTGCTTTACCATGCTT	5	91.14	0	N
chr17	17583240	17583270	RAI1	0	0	1	1	AGCCAAGCTCTGCAAGGCCCTGACTAGCTC	AGCCAAGCTCTGACTAGCTC	10	91.14	0	N
chr17	7258238	7258272	NLGN2	0	0	1	1	GGTCTTGCCCCCCAGGGATGGGAGTGACATGTCC	GGTCTTGCCCTGACATGTCC	14	91.14	0	N
chr1	41105374	41105402	CITED4	0	0	1	1	AAACTAGCCTGGGCAACATAGCAAGATC	AAACTAGCCTTAGCAAGATC	8	90.81	0	N
chr16	2069334	2069364	TSC2	1	0	0	1	GAACAAGCTTGTCACTGTGACGACAAGCGT	GAACAAGCTTCGACAAGCGT	10	90.81	0	N
chr4	26809765	26809786	FLJ45721	0	0	1	1	AAGCATGCACCTAACTAGCTT	AAGCATGCACTAACTAGCTT	1	90.81	0	N
chr6	90633793	90633820	CASP8AP2	1	0	0	1	CAGCTTGTACAACAGAAGAGCTAGTTT	CAGCTTGTACGAGCTAGTTT	7	90.81	0	N
chrX	206817	206844	PPP2R3B	1	0	0	1	CAGCTAGCTTGGATTACAAACATGCAC	CAGCTAGCTTAAACATGCAC	7	90.81	0	N
chrY	206817	206844	PPP2R3B_1	1	0	0	1	CAGCTAGCTTGGATTACAAACATGCAC	CAGCTAGCTTAAACATGCAC	7	90.81	0	N
chr1	6113701	6113732	CHD5	0	0	1	1	AAGCTTGTTACTATTTGCTGCAAACTTGCTA	AAGCTTGTTAAAACTTGCTA	11	90.54	0	N
chr1	46429202	46429222	TSPAN1	0	0	1	1	CAGCAAGCTCTTACTAGCTT	CAGCAAGCTCTTACTAGCTT	0	90.34	0	N
chr19	7495973	7496004	PNPLA6	1	0	0	1	CGACAAGTTTCGAGCCAAGGGCCGCAAGCCC	CGACAAGTTTCCGCAAGCCC	11	90.34	0	N
chr12	15543207	15543233	PTPRO	0	1	0	1	AAACCAGTTTTAAATTAGGCTAGTTT	AAACCAGTTTAGGCTAGTTT	6	89.75	0	N
chr9	130947565	130947589	PPP2R4	0	0	1	1	GGGCTTGTTTTCTCAGGCCAGTTC	GGGCTTGTTTAGGCCAGTTC	4	89.75	0	N
chr9	81470236	81470268	TLE4	0	0	1	1	AAACCAGTTTATGATGATGGGAGGACTAGCTC	AAACCAGTTTGGACTAGCTC	12	89.75	0	N
chr10	124391033	124391063	DMBT1	1	0	0	1	CACCTTGTTTACAGTCTATGCAGCTTGCTC	CACCTTGTTTCAGCTTGCTC	10	89.44	0	N
chr13	110157599	110157632	ING1	1	0	0	1	CACCATGTCTGCACTCCAATACACAGCATGCCT	CACCATGTCTCAGCATGCCT	13	89.44	0	N
chr15	91287489	91287516	CHD2	0	1	0	1	TACCAAGTTTTTGGAGTTAACTAGCTT	TACCAAGTTTTAACTAGCTT	7	89.44	0	N
chr8	87521605	87521630	WWP1	0	0	1	1	TAGCTAGTTCCTCCATAACATGATT	TAGCTAGTTCTAACATGATT	5	89.11	0	N
chr1	47048098	47048126	CYP4B1	1	0	0	1	GCACTAGCTTGGAAAGGAGGACAAGTTA	GCACTAGCTTGGACAAGTTA	8	89.01	0	N
chr5	65468070	65468093	SFRS12	0	0	1	1	ATACAAGCTACCAGAACTAGTTT	ATACAAGCTAGAACTAGTTT	3	89.01	0	N
chr2	198158248	198158282	RFTN2	0	0	1	1	AAACTTGTCATCCCTACTGTCTTCTGACTAGTCA	AAACTTGTCATGACTAGTCA	14	88.84	0	N
chr6	18564021	18564049	IBRDC2	0	0	1	1	GAACTAGCCAATGTGTTATGACTAGCTA	GAACTAGCCATGACTAGCTA	8	88.84	0	N
chr12	67323018	67323044	RAP1B	0	0	1	1	GAGCAAGTTTTCGCCCAGCCATGTTG	GAGCAAGTTTAGCCATGTTG	6	88.12	0	N
chr3	139198221	139198251	CLDN18	0	0	1	1	GGACCAGCTCAGGCAAAGCCTAACAAGCTT	GGACCAGCTCTAACAAGCTT	10	88.05	0	N
chr1	21923068	21923097	USP48	0	0	1	1	AAGCTTGTCATGGGAACACAGGCAAGCGT	AAGCTTGTCAAGGCAAGCGT	9	87.78	0	N
chr1	33525254	33525280	FLJ25476	0	0	1	1	GGACTTGCAAAGTGTTGAACAAGTCC	GGACTTGCAAGAACAAGTCC	6	87.78	0	N
chr1	41092294	41092325	CITED4	0	0	1	1	AAGCTAGCAGCAGGGCCTGAGAGACAAGCCC	AAGCTAGCAGAGACAAGCCC	11	87.78	0	N
chr10	102895695	102895725	TLX1	0	0	1	1	GGACTTGTCCGGGCCGGGCCGGGCTAGATG	GGACTTGTCCGGGCTAGATG	10	87.78	0	N
chr10	88409300	88409329	LDB3,LDB3_1	0	0	1	1	GAGCATGACCAGTGGGTGAAGGCAAGCTG	GAGCATGACCAGGCAAGCTG	9	87.78	0	N
chr11	64458099	64458120	PPP2R5B	0	0	1	1	GGACTTGACAAGGGCAAGCTT	GGACTTGACAGGGCAAGCTT	1	87.78	0	N
chr12	67328760	67328793	RAP1B	0	0	1	1	AAGCTTGCATCATGCGTGAGTATAAGCTAGTCG	AAGCTTGCATAAGCTAGTCG	13	87.78	0	N
chr19	3530079	3530105	HMG20B	0	0	1	1	AAGCTTGTGAGTGTGTAAGCTTGTTT	AAGCTTGTGAAAGCTTGTTT	6	87.78	0	N
chr2	176684296	176684328	HOXD10	0	0	1	1	AAGCTTGTGTGCCCACCACCCAAGGCAAGCCG	AAGCTTGTGTAGGCAAGCCG	12	87.78	0	N
chr3	42891754	42891788	CYP8B1	1	0	0	1	GAACAAGCTCAGGTAGCCAGCTGTGAACAAGATG	GAACAAGCTCGAACAAGATG	14	87.78	0	N
chr3	67130965	67130994	KBTBD8	0	0	1	1	GAGCTTGATTTCATACCGGAAGCTAGTCA	GAGCTTGATTAAGCTAGTCA	9	87.78	0	N
chr5	159772371	159772397	PTTG1	1	0	0	1	GAGCAAGCCCTGACAAAAACAAGCAG	GAGCAAGCCCAAACAAGCAG	6	87.78	0	N
chr7	13995568	13995600	ETV1	0	0	1	1	AAACTAGCAATGGCGATCAACGAGACTTGCTT	AAACTAGCAAAGACTTGCTT	12	87.78	0	N
chr7	20801939	20801966	SP8	0	0	1	1	GGGCATGTTTTTATTTAAGACTTGATG	GGGCATGTTTAGACTTGATG	7	87.78	0	N
chr9	138502271	138502300	NOTCH1	0	1	0	1	AGGCTAGTGTGGACTCTGTAGGCTTGCTA	AGGCTAGTGTAGGCTTGCTA	9	87.78	0	N
chrX	129083565	129083591	AIFM1	1	0	0	1	GAACAAGTGAGAACATGGGCTTGCTT	GAACAAGTGAGGGCTTGCTT	6	87.78	0	N
chrX	43689951	43689973	NDP	0	0	1	1	AGACAAGTGGGGAAGCAAGCTT	AGACAAGTGGAAGCAAGCTT	2	87.78	0	N
chr18	12238788	12238812	CIDEA	1	0	0	1	ACACAAGTTTCCTCACACAAGTTT	ACACAAGTTTACACAAGTTT	4	87.48	0	N
chr7	100554525	100554555	SERPINE1	0	1	0	1	GTGCTTGCCTGTAGTCCCCGATACTTGCTT	GTGCTTGCCTATACTTGCTT	10	87.48	0	N
chr3	130325143	130325163	RAB43	0	0	1	1	CTGCATGCTGGGACTAGCTC	CTGCATGCTGGGACTAGCTC	0	87.31	0	N
chr6	90640408	90640433	CASP8AP2	1	0	0	1	CAGCATGTTCAGCTTGTGCTAGTCA	CAGCATGTTCGTGCTAGTCA	5	87.31	0	N
chr1	224332736	224332770	H3F3A	0	0	1	1	AGTCAAGTCTTGAAGAAAATGAGACAGCAAGCCA	AGTCAAGTCTCAGCAAGCCA	14	86.42	0	N
chr1	37777268	37777293	SNIP1	0	0	1	1	CATCAAGCTGGAGGAAAACAAGCTC	CATCAAGCTGAAACAAGCTC	5	86.42	0	N
chr15	61594781	61594801	USP3	0	0	1	1	TGACAAGTTTTGGCCAGCTT	TGACAAGTTTTGGCCAGCTT	0	86.35	0	N
chr8	145179987	145180011	SPATC1	0	0	1	1	CAACATGTCTCGCACGGCCAGCTC	CAACATGTCTCGGCCAGCTC	4	86.35	0	N
chr3	46877978	46878004	MYL3	0	0	1	1	GTGCATGTTTGTGTGTGAGCATGTGT	GTGCATGTTTGAGCATGTGT	6	86.25	0	N
chr9	138136347	138136374	LOC402382	1	0	0	1	GCACTAGTCTGTAACTGAAGCATGCAT	GCACTAGTCTAAGCATGCAT	7	86.25	0	N
chr1	224312940	224312969	H3F3A	0	0	1	1	GGACTTGATGGACCAGGGGTGGCTAGTCT	GGACTTGATGTGGCTAGTCT	9	86.08	0	N
chr14	23689749	23689782	RNF31,PSME2	0	0	1	1	GGACTAGTAGCCCCATTCCAGCACAACATGCCC	GGACTAGTAGCAACATGCCC	13	86.08	0	N
chr20	33672635	33672664	CPNE1	0	0	1	1	AAACTTGTTCAATGTCACACAGCTAGTGA	AAACTTGTTCCAGCTAGTGA	9	86.08	0	N
chr7	148177084	148177112	EZH2	1	0	0	1	TGACAAGCAAAACAGTACAGACATGTTC	TGACAAGCAAAGACATGTTC	8	86.08	0	N
chr8	96004414	96004445	TP53INP1	1	1	0	2	AAGCAAGCCTTGCATTCAGATTGACTTGTAG	AAGCAAGCCTTGACTTGTAG	11	86.08	0	N
chr9	34971262	34971286	DNAJB5	0	0	1	1	GACCTTGCTTAAGTGGCCAAGTCT	GACCTTGCTTGGCCAAGTCT	4	85.69	0	N
chr10	95504119	95504146	LGI1	1	0	0	1	GACCTTGTCCTTGGGCTAAGCATGCGT	GACCTTGTCCAAGCATGCGT	7	85.36	0	N
chr5	35890740	35890763	IL7R	0	0	1	1	AACCAAGCTTTCAAAACAAGATT	AACCAAGCTTAAACAAGATT	3	85.36	0	N
chr1	205118701	205118734	IL20	0	0	1	1	AGGCTAGTTATACCAGGGACAGAAAACCAGCTT	AGGCTAGTTAAAACCAGCTT	13	85.02	0	N
chr4	187792968	187792995	FAT	0	1	0	1	AAGCAAGCGCGCATGGAAAGCAAGCAC	AAGCAAGCGCAAGCAAGCAC	7	85.02	0	N
chr2	63132391	63132418	OTX1	0	0	1	1	GTCCTAGCCCGAGTCCCTGGCTTGCTT	GTCCTAGCCCTGGCTTGCTT	7	84.89	0	N
chr1	45049888	45049915	PLK3	0	1	0	1	TCGCTAGTCCAGTCAGGAGGCTAGTGC	TCGCTAGTCCAGGCTAGTGC	7	84.55	0	N
chr6	31499998	31500024	MICA	1	0	0	1	CTGCTAGTTTAAAGATAAACTTGATT	CTGCTAGTTTAAACTTGATT	6	84.55	0	N
chr11	63794914	63794942	PLCB3	0	0	1	1	GATCTAGACTACAGATCCCAGCATGCCC	GATCTAGACTCAGCATGCCC	8	83.66	0	N
chr11	63794991	63795019	PLCB3	0	0	1	1	GATCTAGACTACAGATCCCAGCATGCCC	GATCTAGACTCAGCATGCCC	8	83.66	0	N
chr19	658682	658715	PALM	1	0	0	1	GAGCTAGTGTGTGCTGGGCCCTGTGCCAAGCCC	GAGCTAGTGTTGCCAAGCCC	13	83.66	0	N
chr1	15707833	15707864	CASP9	1	0	0	1	AATCAAGCTGCAGACATAGATAAGCAAGCTG	AATCAAGCTGAAGCAAGCTG	11	83.39	0	N
chr19	707285	707308	C19orf21	1	0	0	1	TGGCTAGACTGGGTCACATGCTC	TGGCTAGACTTCACATGCTC	3	82.85	0	N
chr17	6873187	6873212	SLC16A13	0	0	1	1	AGGCCTGTTCTAGTTGACCAAGTTT	AGGCCTGTTCGACCAAGTTT	5	82.6	0	N
chr6	33532290	33532313	ZBTB9	0	0	1	1	ACACTAGCTTCTAGAACAAGATA	ACACTAGCTTGAACAAGATA	3	81.52	0	N
chr11	62127603	62127625	MTA2	0	0	1	1	CAACAAGACATGGTGTGAAACTAGTTG	CAACAAGACAAAACTAGTTG	7	81.35	0	N
chr11	383120	383143	PKP3	1	0	0	1	GGGCTTGTCCCAGAGGCTAGAGG	GGGCTTGTCCAGGCTAGAGG	3	80.3	0	N
chr13	83354053	83354082	SLITRK1	0	0	1	1	AAGCAAGTGCATGTTAGAGAAACAAGCAG	AAGCAAGTGCAAACAAGCAG	9	80.3	0	N
chr17	43167001	43167025	TBX21	0	0	1	1	GGGCTAGTGCAGTAAAGCTTGTAG	GGGCTAGTGCAAGCTTGTAG	4	80.3	0	N
chr2	242448152	242448173	PDCD1	1	0	0	1	AGTCTTGTCCGGCACAAGCGC	AGTCTTGTCCGCACAAGCGC	1	79.1	0	N
chr15	38180156	38180182	BMF	0	0	1	1	AGGCTAGTCCTCCACCTAGCAA	AGGCTAGTCCCACCTAGCAA	2	78.93	0	N
chr21	42296292	42296323	ZNF295	0	0	1	1	TGACTAGTTTCCTTACCTGTTA	TGACTAGTTTTTACCTGTTA	2	75.36	0	N
chr11	104390892	104390912	CASP5	1	0	0	1	GGACAAGTGAGGGCTGGTCC	GGACAAGTGAGGGCTGGTCC	0	73.48	0	N
chr8	91070753	91070774	NBN	1	0	0	1	TCCCATGACAGGTTCTAGGCTAGTTT	TCCCATGACAAGGCTAGTTT	6	72.67	0	N
chr16	78190088	78190111	MAF	0	0	1	1	GCTCTAGAACTAGCAAGCCC	GCTCTAGAACTAGCAAGCCC	0	69.91	1	N
chr16	78190088	78190115	MAF	0	0	1	1	GCTCTAGAACTAGCAAGCCC	GCTCTAGAACTAGCAAGCCC	0	69.91	1	N
chr9	94548261	94548289	BICD2	0	1	0	1	CCTCCTGCTCGGACATGTTG	CCTCCTGCTCGGACATGTTG	0	69.91	1	N
chr14	24170168	24170192	GZMB	1	0	0	1	AGGCTCGTGGAGGCATGCCA	AGGCTCGTGGAGGCATGCCA	0	68.75	2	N
chr14	56334010	56334041	OTX2	0	0	1	1	GAACATGTGGTGTGCGCGCCAGGGCTGGCCG	GAACATGTGGGGGCTGGCCG	11	68.75	2	N
chr12	56205310	56205336	DDIT3	1	0	0	1	GAACTTGTGGGAGATGGGACTAGAGA	GAACTTGTGGGGACTAGAGA	6	68.08	2	N
chr19	38013338	38013368	SLC7A9	0	0	1	1	CTACAAGAGACGGAGCTTGTTA	CTACAAGAGAGAGCTTGTTA	2	67.61	3	N
chr9	34384004	34384038	C9orf25	0	0	1	1	CACTATGTTGCCTAGGCTAGTCT	CACTATGTTGAGGCTAGTCT	3	67.14	2	N
chr3	129769749	129769777	C3orf27	0	0	1	1	GCCCCAGCTGAGGGCTTGCTG	GCCCCAGCTGGGGCTTGCTG	1	66.88	1	N
chr3	42898143	42898170	CYP8B1	1	0	0	1	GCACTAGCTCTTCCCTGAGTCTTGTTTGCCC	GCACTAGCTCTTGTTTGCCC	11	66.51	2	N
chr7	20787934	20787960	SP8	0	0	1	1	AGCTAAGACTTGGAATGCCAAAAACAAGCTT	AGCTAAGACTAAACAAGCTT	11	66.08	0	N
chr10	62440037	62440067	RHOBTB1	0	0	1	1	AAACTTGTCTTTCTGCTCTTAGTCT	AAACTTGTCTCTCTTAGTCT	5	65.61	2	N
chr17	72072940	72072973	ST6GALNAC2	1	0	0	1	GGTTAAGTGCTGTGTGATAACTTGTTT	GGTTAAGTGCTAACTTGTTT	7	64.38	1	N
chr12	56202382	56202415	DDIT3	1	0	0	1	TGACATGTTGACCTGGGGAGGCGGGTCA	TGACATGTTGAGGCGGGTCA	8	64.28	2	N
chr11	45249601	45249622	SYT13	0	0	1	1	GAGCATGCTTAGGACATGGTGAGTCA	GAGCATGCTTTGGTGAGTCA	6	64.05	4	N
chr22	16591001	16591032	BID	1	0	0	1	GGGCTTGCTCTGGACTCAGTCTGTCA	GGGCTTGCTCCAGTCTGTCA	6	64.05	2	N
chr15	32357481	32357511	SLC12A6	0	0	1	1	AGGTATGATAGGCTAAAACAAGTTA	AGGTATGATAAAACAAGTTA	5	63.78	2	N
chr11	119501161	119501188	TRIM29	0	0	1	1	AGGCAAGTCCTCCCTCCAGGCAT	AGGCAAGTCCCTCCAGGCAT	3	63.09	2	N
chr6	88918963	88918993	CNR1	0	0	1	1	AAACTAGCTTGTTAAAATCTAAGCTA	AAACTAGCTTATCTAAGCTA	6	62.58	0	N
chr4	77275091	77275116	NUP54	0	0	1	1	GAGCATGTTTAAAGTAGGCTA	GAGCATGTTTAAGTAGGCTA	1	61.69	3	N
chr4	77275091	77275121	NUP54	0	0	1	1	GAGCATGTTTAAAGTAGGCTA	GAGCATGTTTAAGTAGGCTA	1	61.69	3	N
chrX	48726348	48726371	GRIPAP1	0	0	1	1	ACTCCAGACTAGGTGACAGAGCAAGACT	ACTCCAGACTGAGCAAGACT	8	61.36	2	N
chr19	44998807	44998835	DYRK1B	0	0	1	1	GAGCATGTTTGGAATCTGGGACATGGTGAGTGT	GAGCATGTTTTGGTGAGTGT	13	61.29	2	N
chr22	39502645	39502668	SLC25A17	0	0	1	1	AGACAAGCCTGGAAAACATGGTGAGACC	AGACAAGCCTTGGTGAGACC	8	61.29	1	N
chr7	127007509	127007537	GCC1	0	0	1	1	AGGTAAGAAAATTAAGCAAGTTT	AGGTAAGAAAAAGCAAGTTT	3	61.02	4	N
chr3	52409128	52409148	BAP1	1	0	0	1	GAACTTGTTTGGACTAGGTCC	GAACTTGTTTGACTAGGTCC	1	59.27	3	N
chr5	110877789	110877819	STARD4	0	1	0	1	AAACATGTTTAAAACAAAATTAACTTGGCTT	AAACATGTTTAACTTGGCTT	11	59.27	0	N
chr15	50179273	50179296	BCL2L10	1	0	0	1	AGGCTCGTTCTACAAACAAGGCAGGCGA	AGGCTCGTTCAGGCAGGCGA	8	59.17	2	N
chr11	2917035	2917060	PHLDA2	1	0	0	1	ACACCAGACATGGCACTGCTGGGCTAGCAA	ACACCAGACAGGGCTAGCAA	10	59.06	0	N
chr16	66525376	66525410	CTRL	0	0	1	1	CTTCACGTGAGCAGTGCAGGCATGCCT	CTTCACGTGAAGGCATGCCT	7	58.36	3	N
chr15	38185474	38185499	BMF	0	0	1	1	AGGTCAGCAGAGAGCAAGCTC	AGGTCAGCAGGAGCAAGCTC	1	58.26	1	N
chr18	39108232	39108257	SYT4	0	0	1	1	AAACTTGTATGGAGGAGTCTTGTTAGACT	AAACTTGTATTTGTTAGACT	9	57.79	2	N
chr15	78056905	78056927	BCL2A1	1	1	0	2	ATGCAAGCTACAAGACAAGGTTTGTAA	ATGCAAGCTAAGGTTTGTAA	7	57.52	3	N
chr19	52424287	52424321	BBC3	0	1	0	1	GCCTCAGTTCCCAAACATGCCC	GCCTCAGTTCAAACATGCCC	2	57.06	0	N
chr13	109675018	109675052	COL4A1	0	1	0	1	GCCCCTGAGGGTTCGAAAGACATGTTC	GCCCCTGAGGAGACATGTTC	7	56.63	1	N
chr16	65736800	65736826	TRADD	1	0	0	1	AAACATGCACGACCTACAGCAAGGTGAGCAC	AAACATGCACAGGTGAGCAC	11	55.5	2	N
chr1	202459467	202459487	PLEKHA6	0	0	1	1	GAGCTTGCTCAAGCTAGGCCA	GAGCTTGCTCAGCTAGGCCA	1	54.54	1	N
chr13	20536195	20536224	LATS2	0	1	0	1	AAACAAGTTTCCAAGATAGGGGCTTGGTTG	AAACAAGTTTGGCTTGGTTG	10	54.54	0	N
chr4	2218280	2218306	C4orf15	0	0	1	1	TGGCTTGCTTGGGTGAGAAC	TGGCTTGCTTGGGTGAGAAC	0	53.8	1	N
chrX	142559680	142559704	SLITRK4	0	0	1	1	AAGCAAGTCAGATCTGACAAGGTGTGATG	AAGCAAGTCAAGGTGTGATG	9	53.53	1	N
chr3	123660282	123660312	KPNA1	1	0	0	1	GAGCATGTCTAATTATTTGAAA	GAGCATGTCTTTATTTGAAA	2	53.06	0	N
chr10	118894471	118894497	VAX1	0	0	1	1	GTGCTTGTTCTGTCTGGGGCTAGGCTT	GTGCTTGTTCGGCTAGGCTT	7	53.01	0	N
chr10	103972876	103972899	PITX3	0	0	1	1	GTTCAAGACTAGCCTGGCCA	GTTCAAGACTAGCCTGGCCA	0	52.91	0	N
chr12	115773725	115773748	HRK	1	0	0	1	GTTCAAGACTAGCCTGGCCA	GTTCAAGACTAGCCTGGCCA	0	52.91	0	N
chr19	38043873	38043896	SLC7A9	0	0	1	1	GTTCAAGACTAGCCTGGCCA	GTTCAAGACTAGCCTGGCCA	0	52.91	0	N
chr11	63834899	63834919	HSPC152	0	0	1	1	CAGCAAGTTTTAACTTGGCCA	CAGCAAGTTTAACTTGGCCA	1	52.83	2	N
chr18	41896294	41896317	PSTPIP2	0	1	0	1	CAGCCAGACTTGTCCAAGAAT	CAGCCAGACTGTCCAAGAAT	1	52.17	1	N
chr17	43991766	43991788	HOXB3	0	0	1	1	AGGCTAGCTTGGGAGCTAGGACC	AGGCTAGCTTAGCTAGGACC	3	51.78	0	N
[truncated: 187 more rows]
