# Supplementary material for: Regression based predictor for p53 transactivation
Source: BMC Bioinformatics. 2009 Jul 14;10:215. doi: 10.1186/1471-2105-10-215 (PMC2719629; doi:10.1186/1471-2105-10-215)
Supplement: Additional file 3 — A list of prioritized putative p53 REs that occur in high-confidence putative microRNA promoters based on scores from p53MH and our prediction algorithm are included. [file 1471-2105-10-215-S3.xls]

## Sheet: miPPR-p53_WithPredictedAffinity
	p53 hits with p53MH score >= 70.0 + positive transactivation prediction + Induced/Repressed on p53-Activation
	p53 hits with p53MH score >= 70.0 + positive transactivation prediction
	p53 hits with p53MH score >= 70.0
	p53 hits with medium transactivation score prediction
Chr	Start	End	UniqueAccession	Accession	p53MHScore	Dimer1	Spacer	Dimer2	p53Seq (Dimer1+Dimer2)	SpacerLength	Our Transactivation Score	Veprintsev's Score	Response-To-p53-Activation
chr3	49038602	49038624	miPPR-191_chr3_49038602_49038624	miPPR-191	80.42	TGTCTTGCTT	CC	AGCCATGTCA	TGTCTTGCTTAGCCATGTCA	2	4	-6.48	Induced
chr2	136112814	136112846	miPPR-128a_chr2_136112814_136112846	miPPR-128a	74.95	GCGCCAGATA	TTTAGGTATTGG	AAGCATGTTT	GCGCCAGATAAAGCATGTTT	12	4	-6.21	Induced
chr1	9164789	9164809	miPPR-34a_chr1_9164789_9164809	miPPR-34a	100	GGGCTTGCCT	.	GGGCTTGTTC	GGGCTTGCCTGGGCTTGTTC	0	3	-7.18	Induced
chr3	49038597	49038624	miPPR-191_chr3_49038597_49038624	miPPR-191	81.42	GACCTTGTCT	TGCTTCC	AGCCATGTCA	GACCTTGTCTAGCCATGTCA	7	2	-6.48	Induced
chr17	55270016	55270042	miPPR-21_chr17_55270016_55270042	miPPR-21	80.68	AAACCAGTTC	TTACAG	GAACTAGTGG	AAACCAGTTCGAACTAGTGG	6	2	-5.94	Induced
chr1	9164932	9164960	miPPR-34a_chr1_9164932_9164960	miPPR-34a	77.51	CAGCATGCAC	CCAGGTAA	ACGCTTGTGT	CAGCATGCACACGCTTGTGT	8	2	-6.61	Induced
chr1	9164913	9164942	miPPR-34a_chr1_9164913_9164942	miPPR-34a	70.01	CTACCTGCTC	GCCCCGTCC	CAGCATGCAC	CTACCTGCTCCAGCATGCAC	9	2	-6.54	Induced
chr9	96857921	96857952	miPPR-23b_chr9_96857921_96857952	miPPR-23b	82.44	CTGCTTGTGT	TGAATTTCAGC	CAGCAAGTCT	CTGCTTGTGTCAGCAAGTCT	11	1	-6.33	Induced
chr3	49038591	49038624	miPPR-191_chr3_49038591_49038624	miPPR-191	79.13	TGACAAGACC	TTGTCTTGCTTCC	AGCCATGTCA	TGACAAGACCAGCCATGTCA	13	1	-6.56	Induced
chrX	133137577	133137601	miPPR-106a_chrX_133137577_133137601	miPPR-106a	72.74	GTTCATGTGC	TCAT	GTGCATGCCC	GTTCATGTGCGTGCATGCCC	4	1	-6.87	Induced
chr9	96858916	96858941	miPPR-23b_chr9_96858916_96858941	miPPR-23b	72.36	TAACAAGCAG	CATTT	GTACTTGACT	TAACAAGCAGGTACTTGACT	5	1	-6.51	Induced
chr7	150527564	150527594	miPPR-671_chr7_150527564_150527594	miPPR-671	76.56	GGTCCAGCCC	TCTGGCCCCC	CAACAAGTCT	GGTCCAGCCCCAACAAGTCT	10	2	-6.29	Repressed
chr11	121477760	121477794	miPPR-125b-1_chr11_121477760_121477794	miPPR-125b-1	73.72	CGGCTTGCTC	CCTGGGCTCCTGGA	AAGCCTGAGT	CGGCTTGCTCAAGCCTGAGT	14	2	-6.19	Repressed
chr11	121477452	121477482	miPPR-125b-1_chr11_121477452_121477482	miPPR-125b-1	90.02	AAGCTAGTCT	GTCATCATCA	CACCTAGCTT	AAGCTAGTCTCACCTAGCTT	10	1	-5.96	Repressed
chr11	121534616	121534649	miPPR-100_chr11_121534616_121534649	miPPR-100	71.09	GTGCCTGCTT	AACAACAAGAGAA	TGACAAGCAA	GTGCCTGCTTTGACAAGCAA	13	1	-6.36	Repressed
chr20	61265430	61265458	miPPR-124-3_chr20_61265430_61265458	miPPR-124-3	89.07	GCACTTGCCA	TGGCACAG	AGACATGTTC	GCACTTGCCAAGACATGTTC	8	4	-6.99	N/A
chr16	65889046	65889067	miPPR-328_chr16_65889046_65889067	miPPR-328	85.54	CGGCAAGTCC	C	CAGCCAGTTC	CGGCAAGTCCCAGCCAGTTC	1	3	-6.47	N/A
chr1	197097607	197097634	miPPR-181a-1_chr1_197097607_197097634	miPPR-181a-1	77.06	CTGCCAGTCC	TTCCAGA	GGGCAAGTGT	CTGCCAGTCCGGGCAAGTGT	7	3	-6.28	N/A
chr12	96480734	96480758	miPPR-135a-2_chr12_96480734_96480758	miPPR-135a-2	71.25	CCTCTAGATG	GAAA	TAGCTTGCCT	CCTCTAGATGTAGCTTGCCT	4	3	-5.89	N/A
chr16	55372960	55372982	miPPR-138-2_chr16_55372960_55372982	miPPR-138-2	70.13	GGACCAGCTT	CA	CAACTGGTGT	GGACCAGCTTCAACTGGTGT	2	3	-5.71	N/A
chr9	110888430	110888454	miPPR-32_chr9_110888430_110888454	miPPR-32	86.21	CTGCTTGCCC	TTCT	GGCCATGTCT	CTGCTTGCCCGGCCATGTCT	4	2	-6.67	N/A
chr2	176722009	176722029	miPPR-10b_chr2_176722009_176722029	miPPR-10b	82.99	TGACCTGTCT	.	GAACAAGTCG	TGACCTGTCTGAACAAGTCG	0	2	-6.52	N/A
chr3	44126401	44126432	miPPR-138-1_chr3_44126401_44126432	miPPR-138-1	82.06	AGGCATGCTG	AGTGCCGTGAC	ATCCTTGTCT	AGGCATGCTGATCCTTGTCT	11	2	-6.53	N/A
chr5	87998780	87998808	miPPR-9-2_chr5_87998780_87998808	miPPR-9-2	79.84	AAACCAGCTA	TTAAGGTG	CAGCAAGCTG	AAACCAGCTACAGCAAGCTG	8	2	-6.1	N/A
chr9	110888406	110888440	miPPR-32_chr9_110888406_110888440	miPPR-32	79.23	CTCCATGCCT	TTGCACTGCTCCGT	CTGCTTGCCC	CTCCATGCCTCTGCTTGCCC	14	2	-5.92	N/A
chr2	176722537	176722566	miPPR-10b_chr2_176722537_176722566	miPPR-10b	77.72	CTCCATGCCC	TGAACTGAG	GGACAAGCAC	CTCCATGCCCGGACAAGCAC	9	2	-6.64	N/A
chr5	159828779	159828800	miPPR-146a_chr5_159828779_159828800	miPPR-146a	77.12	AGTCTTGCTC	C	CGGCCTGTCG	AGTCTTGCTCCGGCCTGTCG	1	2	-6.51	N/A
chr20	61265448	61265474	miPPR-124-3_chr20_61265448_61265474	miPPR-124-3	76.18	AGACATGTTC	CACCAG	AAGCCTGTGG	AGACATGTTCAAGCCTGTGG	6	2	-6.64	N/A
chr5	148766569	148766596	miPPR-145_chr5_148766569_148766596	miPPR-145	74.74	CGCCTCGCCC	CAATACG	GGGCTTGCCT	CGCCTCGCCCGGGCTTGCCT	7	2	-6.36	N/A
chr2	176721995	176722029	miPPR-10b_chr2_176721995_176722029	miPPR-10b	74.15	TAACTCGTTG	GCTTTGACCTGTCT	GAACAAGTCG	TAACTCGTTGGAACAAGTCG	14	2	-6.52	N/A
chr1	197097751	197097783	miPPR-181a-1_chr1_197097751_197097783	miPPR-181a-1	72.58	ATGCACGTTT	TATCCTTAGTTC	TACCTAGTTT	ATGCACGTTTTACCTAGTTT	12	2	-5.82	N/A
chr5	168132376	168132410	miPPR-218-2_chr5_168132376_168132410	miPPR-218-2	72.56	CTTCTTGCTC	TTGATCTGGCTGAT	GCGCTTGTTG	CTTCTTGCTCGCGCTTGTTG	14	2	-6.13	N/A
chr7	27179286	27179320	miPPR-196b_chr7_27179286_27179320	miPPR-196b	72.29	CGTCTTGCTG	TGGGGCGCTAAGCC	GGACATGAAT	CGTCTTGCTGGGACATGAAT	14	2	-5.82	N/A
chr21	16828938	16828969	miPPR-99a_chr21_16828938_16828969	miPPR-99a	72.09	ATACTTGACT	TTAGCCAGACT	CAGCAAGCGA	ATACTTGACTCAGCAAGCGA	11	2	-6.28	N/A
chr21	16828657	16828686	miPPR-99a_chr21_16828657_16828686	miPPR-99a	71.35	CAGCTTGCCA	GGTAGACGT	TTCCATGACT	CAGCTTGCCATTCCATGACT	9	2	-6.2	N/A
chr9	130206797	130206817	miPPR-219-2_chr9_130206797_130206817	miPPR-219-2	71.27	TGTCTTGCTT	.	TTGCTTGTAA	TGTCTTGCTTTTGCTTGTAA	0	2	-6.45	N/A
chr21	16828322	16828345	miPPR-99a_chr21_16828322_16828345	miPPR-99a	79.81	GGGCTTGTTT	CAT	TCACTTGTAA	GGGCTTGTTTTCACTTGTAA	3	1	-6.43	N/A
chr9	110888383	110888416	miPPR-32_chr9_110888383_110888416	miPPR-32	79.23	CTGCATGCTC	GTAGGCTTAGTGT	CTCCATGCCT	CTGCATGCTCCTCCATGCCT	13	1	-6.5	N/A
chr3	44126861	44126890	miPPR-138-1_chr3_44126861_44126890	miPPR-138-1	78.92	TGCCAAGATA	GGCTAAAAC	AAACAAGCTT	TGCCAAGATAAAACAAGCTT	9	1	-6.21	N/A
chr21	16884436	16884465	miPPR-125b-2_chr21_16884436_16884465	miPPR-125b-2	71.04	TTCCTAGTCC	CTGAGACCC	TAACTTGTGA	TTCCTAGTCCTAACTTGTGA	9	1	-5.94	N/A
chr7	27179350	27179377	miPPR-196b_chr7_27179350_27179377	miPPR-196b	84.84	AAGCAAGTTC	ACAAGGT	CAGCCTGCCT	AAGCAAGTTCCAGCCTGCCT	7	0	-6.59	N/A
chr4	20136643	20136673	miPPR-218-1_chr4_20136643_20136673	miPPR-218-1	82.81	TATCAAGACT	GATGATTCTA	GAACTAGCTC	TATCAAGACTGAACTAGCTC	10	0	-6.37	N/A
chr1	197097773	197097807	miPPR-181a-1_chr1_197097773_197097807	miPPR-181a-1	81.84	TACCTAGTTT	TAAAATCTGATGAG	CAGCATGTAT	TACCTAGTTTCAGCATGTAT	14	0	-5.89	N/A
chr18	17665411	17665439	miPPR-1-2_chr18_17665411_17665439	miPPR-1-2	79.32	AAACATGCAC	TCCCAGGC	AAACAGGCTC	AAACATGCACAAACAGGCTC	8	0	-6.7	N/A
chr1	170381766	170381798	miPPR-199a-2_chr1_170381766_170381798	miPPR-199a-2	78.73	AAGCTAGAGT	CGCCTCAAACAA	GAGCTTGATT	AAGCTAGAGTGAGCTTGATT	12	0	-6.1	N/A
chr20	60569491	60569521	miPPR-133a-2_chr20_60569491_60569521	miPPR-133a-2	74.44	GCACTAGCGG	TAGGAGCTGC	AGCCTTGTTC	GCACTAGCGGAGCCTTGTTC	10	0	-5.95	N/A
chr1	170381223	170381251	miPPR-199a-2_chr1_170381223_170381251	miPPR-199a-2	72.23	CAGCTTGCAG	GCTGCTCT	AGACTTGAAC	CAGCTTGCAGAGACTTGAAC	8	0	-6.49	N/A
chr12	96480626	96480647	miPPR-135a-2_chr12_96480626_96480647	miPPR-135a-2	72.17	TTGCATGTTT	T	CTGCATGATA	TTGCATGTTTCTGCATGATA	1	0	-6.73	N/A
chr17	24301098	24301118	miPPR-144_chr17_24301098_24301118	miPPR-144	71.22	CAGCTAGCGG	.	CTGCAAGCGC	CAGCTAGCGGCTGCAAGCGC	0	0	-6.01	N/A
chr9	130207251	130207285	miPPR-219-2_chr9_130207251_130207285	miPPR-219-2	70.84	GCCCTTGTTC	CGGGGATGAGAAGG	AGGCTGGTTT	GCCCTTGTTCAGGCTGGTTT	14	0	-5.66	N/A
chr5	87998480	87998511	miPPR-9-2_chr5_87998480_87998511	miPPR-9-2	70.66	CAGCTAGATA	ACCAAAGATAA	CAACTCGCTT	CAGCTAGATACAACTCGCTT	11	0	-5.83	N/A
chr3	161570366	161570390	miPPR-15b_chr3_161570366_161570390	miPPR-15b	55.22	GATCTTGTTT	TTCT	AACTTTGTAC	GATCTTGTTTAACTTTGTAC	4	3	-5.63	Induced
chr9	96858507	96858529	miPPR-23b_chr9_96858507_96858529	miPPR-23b	65.57	AGGTCAGTCA	TG	GGACATGTCC	AGGTCAGTCAGGACATGTCC	2	2	-6.4	Induced
chrX	133137289	133137319	miPPR-106a_chrX_133137289_133137319	miPPR-106a	63.82	TACCCAGTTG	AGAAATCATG	TTACTTGATT	TACCCAGTTGTTACTTGATT	10	2	-5.72	Induced
chr2	136112650	136112676	miPPR-128a_chr2_136112650_136112676	miPPR-128a	49.39	TTTCTAGTCC	CTGTGT	TCCCAAGAGA	TTTCTAGTCCTCCCAAGAGA	6	2	-5.38	Induced
chr17	55270378	55270406	miPPR-21_chr17_55270378_55270406	miPPR-21	45.18	TTTCCTGCTT	TTCTTCCC	AAATGTGTCT	TTTCCTGCTTAAATGTGTCT	8	2	-5.59	Induced
chr7	150527528	150527552	miPPR-671_chr7_150527528_150527552	miPPR-671	56.86	ACCCCTGCCT	CTTT	CGGCCTGCTC	ACCCCTGCCTCGGCCTGCTC	4	4	-5.97	Repressed
chr11	121534628	121534649	miPPR-100_chr11_121534628_121534649	miPPR-100	66.32	CAACAAGAGA	A	TGACAAGCAA	CAACAAGAGATGACAAGCAA	1	3	-6.1	Repressed
chr12	52713961	52713981	miPPR-615_chr12_52713961_52713981	miPPR-615	22.31	GGCTCCGCCG	.	GCGCTTGCGG	GGCTCCGCCGGCGCTTGCGG	0	3	-5.24	Repressed
chr7	150527179	150527210	miPPR-671_chr7_150527179_150527210	miPPR-671	64.81	GGGCATGCCT	GCATCGGGAGA	AACTGTGTTT	GGGCATGCCTAACTGTGTTT	11	2	-6.26	Repressed
chr12	52713947	52713981	miPPR-615_chr12_52713947_52713981	miPPR-615	42.78	TCCCCTGCGG	AGCCGGCTCCGCCG	GCGCTTGCGG	TCCCCTGCGGGCGCTTGCGG	14	2	-5.92	Repressed
chr16	65889136	65889160	miPPR-328_chr16_65889136_65889160	miPPR-328	69.28	TTCCATGCCT	AGGA	TGCCTTGCCG	TTCCATGCCTTGCCTTGCCG	4	4	-6.15	N/A
chr3	44126186	44126207	miPPR-138-1_chr3_44126186_44126207	miPPR-138-1	66.6	AGACAAGTGA	C	AGGTATGCTT	AGACAAGTGAAGGTATGCTT	1	4	-6.28	N/A
chr4	113789667	113789688	miPPR-302b_chr4_113789667_113789688	miPPR-302b	45.89	CTACATGTTA	A	ATGTATGTAA	CTACATGTTAATGTATGTAA	1	4	-6.23	N/A
chr5	87999034	87999057	miPPR-9-2_chr5_87999034_87999057	miPPR-9-2	69.51	TACCAAGCGG	TGG	CAGCTTGATT	TACCAAGCGGCAGCTTGATT	3	3	-5.91	N/A
chr5	159827913	159827939	miPPR-146a_chr5_159827913_159827939	miPPR-146a	69.18	AGGCATGCCA	AAGGGT	GGACAGGATG	AGGCATGCCAGGACAGGATG	6	3	-6.63	N/A
chr12	96481524	96481548	miPPR-135a-2_chr12_96481524_96481548	miPPR-135a-2	67.28	GGTCTTGTTT	CCCG	GTCCTTGTAG	GGTCTTGTTTGTCCTTGTAG	4	3	-6.08	N/A
chr12	52665059	52665080	miPPR-196a-2_chr12_52665059_52665080	miPPR-196a-2	65.17	CCGCCTGCCG	A	CAACTTGACC	CCGCCTGCCGCAACTTGACC	1	3	-6.13	N/A
chr6	72171403	72171423	miPPR-30a_chr6_72171403_72171423	miPPR-30a	59.4	AAGTTAGCCA	.	CGACTAGACA	AAGTTAGCCACGACTAGACA	0	3	-5.96	N/A
chr7	136204356	136204383	miPPR-490_chr7_136204356_136204383	miPPR-490	58.67	AACCACGAAC	AGGTCAC	AGACTAGCCA	AACCACGAACAGACTAGCCA	7	3	-6.54	N/A
chr1	206062827	206062850	miPPR-29b-2_chr1_206062827_206062850	miPPR-29b-2	57.91	AGGCCAGCTC	AGT	CACTTAGTTA	AGGCCAGCTCCACTTAGTTA	3	3	-5.47	N/A
chr7	157060116	157060138	miPPR-153-2_chr7_157060116_157060138	miPPR-153-2	46.5	AGGCCAGAGT	GA	GAACGCGTCG	AGGCCAGAGTGAACGCGTCG	2	3	-5.5	N/A
chr20	60560700	60560722	miPPR-1-1_chr20_60560700_60560722	miPPR-1-1	45.95	TAGTTTGCCA	CT	CGCTAAGTTT	TAGTTTGCCACGCTAAGTTT	2	3	-5.43	N/A
chr12	61245915	61245943	miPPR-let-7i_chr12_61245915_61245943	miPPR-let-7i	45.87	GTTTAAGTAA	ATTTCTGA	ATGCATGCCC	GTTTAAGTAAATGCATGCCC	8	3	-6.39	N/A
chr12	61245800	61245826	miPPR-let-7i_chr12_61245800_61245826	miPPR-let-7i	44.07	ATGCAAGATG	AAGAAA	CTGTTTGTAC	ATGCAAGATGCTGTTTGTAC	6	3	-5.73	N/A
chr1	218359216	218359245	miPPR-194-1_chr1_218359216_218359245	miPPR-194-1	34.41	ATGCATGTGT	TGAGATAAG	GCCTTTGAGT	ATGCATGTGTGCCTTTGAGT	9	3	-5.87	N/A
chr11	121477717	121477741	miPPR-125b-1_chr11_121477717_121477741	miPPR-125b-1	69.73	CGACAAGTTG	AATT	TTCCTAGACC	CGACAAGTTGTTCCTAGACC	4	2	-5.8	N/A
chr1	207668815	207668840	miPPR-205_chr1_207668815_207668840	miPPR-205	69.24	ACCCTTGACT	TGGAA	AAACCAGTTT	ACCCTTGACTAAACCAGTTT	5	2	-5.77	N/A
chr16	55372275	55372308	miPPR-138-2_chr16_55372275_55372308	miPPR-138-2	68.85	CACCATGATG	ATGGCCCATCACC	TGACCAGCCT	CACCATGATGTGACCAGCCT	13	2	-5.81	N/A
chr5	168132568	168132597	miPPR-218-2_chr5_168132568_168132597	miPPR-218-2	68.42	CGTCTTGCTC	CACCACCAC	CACCCTGCCT	CGTCTTGCTCCACCCTGCCT	9	2	-5.94	N/A
chr5	168132382	168132410	miPPR-218-2_chr5_168132382_168132410	miPPR-218-2	67.93	GCTCTTGATC	TGGCTGAT	GCGCTTGTTG	GCTCTTGATCGCGCTTGTTG	8	2	-6.13	N/A
chr7	27179330	27179360	miPPR-196b_chr7_27179330_27179360	miPPR-196b	67.28	CCCCACGCCC	AAATATTAAA	AAGCAAGTTC	CCCCACGCCCAAGCAAGTTC	10	2	-6.23	N/A
chr5	148766564	148766596	miPPR-145_chr5_148766564_148766596	miPPR-145	65.39	GCACCCGCCT	CGCCCCAATACG	GGGCTTGCCT	GCACCCGCCTGGGCTTGCCT	12	2	-6.4	N/A
chr16	65889150	65889172	miPPR-328_chr16_65889150_65889172	miPPR-328	65.24	TGCCTTGCCG	CA	ACACTGGCTT	TGCCTTGCCGACACTGGCTT	2	2	-5.72	N/A
chrX	45519312	45519346	miPPR-222_chrX_45519312_45519346	miPPR-222	65.17	TCTCATGTTA	TGTAAGTAGCCGCT	TTGCCTGTCT	TCTCATGTTATTGCCTGTCT	14	2	-6.09	N/A
chr17	24300041	24300067	miPPR-144_chr17_24300041_24300067	miPPR-144	64.76	GAACAAGACG	AAATCT	GGGTTTGCTG	GAACAAGACGGGGTTTGCTG	6	2	-6.19	N/A
chr1	170375061	170375081	miPPR-214_chr1_170375061_170375081	miPPR-214	63.89	AACTATGTTT	.	ATGCATGTTT	AACTATGTTTATGCATGTTT	0	2	-6.38	N/A
chr6	72170576	72170603	miPPR-30a_chr6_72170576_72170603	miPPR-30a	63.63	AAGTCTGCTC	CCAGAGA	GGACTTGTAC	AAGTCTGCTCGGACTTGTAC	7	2	-6.34	N/A
chr1	170375071	170375099	miPPR-214_chr1_170375071_170375099	miPPR-214	63.09	ATGCATGTTT	CTTTTAGT	AGATAAGTAC	ATGCATGTTTAGATAAGTAC	8	2	-6.34	N/A
chr1	170381340	170381362	miPPR-199a-2_chr1_170381340_170381362	miPPR-199a-2	62.87	CCACATGTGG	CC	TTCCTAGTTT	CCACATGTGGTTCCTAGTTT	2	2	-5.66	N/A
chr11	43554500	43554532	miPPR-129-2_chr11_43554500_43554532	miPPR-129-2	61.43	GTACTTGCTA	AAAATAGCATCA	GGGTTTGATC	GTACTTGCTAGGGTTTGATC	12	2	-6.19	N/A
chr1	98289385	98289412	miPPR-137_chr1_98289385_98289412	miPPR-137	61.4	TGTCAAGCTA	TTGCCCC	CTGCAGGTTA	TGTCAAGCTACTGCAGGTTA	7	2	-6.16	N/A
chr9	115920420	115920452	miPPR-455_chr9_115920420_115920452	miPPR-455	60.98	CTTCCTGCAT	AAGGCTTGGCGG	GCGCAAGCCC	CTTCCTGCATGCGCAAGCCC	12	2	-6.25	N/A
chr6	72171365	72171391	miPPR-30a_chr6_72171365_72171391	miPPR-30a	59.07	AACCTTGTGA	ACTTCT	CACCAAGATA	AACCTTGTGACACCAAGATA	6	2	-5.3	N/A
chr1	154717040	154717067	miPPR-9-1_chr1_154717040_154717067	miPPR-9-1	58.83	CTCCATGCGA	CTACTCA	CGGCCAGTCT	CTCCATGCGACGGCCAGTCT	7	2	-5.85	N/A
chr4	113789264	113789288	miPPR-302b_chr4_113789264_113789288	miPPR-302b	57.92	GAACTAGTTC	CCAA	AGATTCGTGT	GAACTAGTTCAGATTCGTGT	4	2	-5.76	N/A
chr3	115521083	115521111	miPPR-568_chr3_115521083_115521111	miPPR-568	57.76	GCATTTGTAT	GGGTAAAC	GGGCCAGTTT	GCATTTGTATGGGCCAGTTT	8	2	-6.04	N/A
chr8	65451085	65451114	miPPR-124-2_chr8_65451085_65451114	miPPR-124-2	57.4	GAGCAAGCAT	TTATTTTTT	TTCCAAGAAA	GAGCAAGCATTTCCAAGAAA	9	2	-5.97	N/A
chr9	138677061	138677083	miPPR-126_chr9_138677061_138677083	miPPR-126	57.16	CTGTTTGTCC	GA	CGACACGTCC	CTGTTTGTCCCGACACGTCC	2	2	-6.37	N/A
chr20	60569511	60569537	miPPR-133a-2_chr20_60569511_60569537	miPPR-133a-2	57.15	AGCCTTGTTC	TCTGTA	GCACTGGAGT	AGCCTTGTTCGCACTGGAGT	6	2	-5.45	N/A
chr1	206062696	206062727	miPPR-29b-2_chr1_206062696_206062727	miPPR-29b-2	56.47	AAGCAAGTGA	AATGCAAATTC	AGATTTGATA	AAGCAAGTGAAGATTTGATA	11	2	-6.18	N/A
chr18	31739297	31739328	miPPR-187_chr18_31739297_31739328	miPPR-187	53.9	CGCCAAGCTA	GTACAATGAAT	TGCCCTGAGT	CGCCAAGCTATGCCCTGAGT	11	2	-6.01	N/A
chr20	33028877	33028910	miPPR-499_chr20_33028877_33028910	miPPR-499	53.81	GTCCCTGTCC	CCGTCAGTCTCTG	CACCCAGCCT	GTCCCTGTCCCACCCAGCCT	13	2	-5.28	N/A
chr20	33029006	33029038	miPPR-499_chr20_33029006_33029038	miPPR-499	53.66	GAATTTGCCT	TTTGTGTCCTGT	GGCCAGGCTG	GAATTTGCCTGGCCAGGCTG	12	2	-6.02	N/A
chrX	53661306	53661332	miPPR-let-7f-2_chrX_53661306_53661332	miPPR-let-7f-2	53.45	AATCTAGTGA	CTACAC	TTACAGGATT	AATCTAGTGATTACAGGATT	6	2	-5.53	N/A
chr7	157059874	157059903	miPPR-153-2_chr7_157059874_157059903	miPPR-153-2	52.99	TAATTAGCTG	GCAAGGTAA	GGGTTTGTCC	TAATTAGCTGGGGTTTGTCC	9	2	-5.98	N/A
chr11	121522513	121522539	miPPR-let-7a-2_chr11_121522513_121522539	miPPR-let-7a-2	52.25	GAGCATGCAG	TCACAA	TGGCTGGAAA	GAGCATGCAGTGGCTGGAAA	6	2	-6.23	N/A
chr20	33028871	33028897	miPPR-499_chr20_33028871_33028897	miPPR-499	51.77	TGCCTTGTCC	CTGTCC	CCGTCAGTCT	TGCCTTGTCCCCGTCAGTCT	6	2	-5.56	N/A
chr1	153615815	153615849	miPPR-555_chr1_153615815_153615849	miPPR-555	51.26	ACTCAAGAAA	TCTATTCACCTCAA	TTGCATGACT	ACTCAAGAAATTGCATGACT	14	2	-5.75	N/A
chr9	85774555	85774584	miPPR-7-1_chr9_85774555_85774584	miPPR-7-1	46.34	TCACTAGTCT	TCCACACAG	AACTAGGCCA	TCACTAGTCTAACTAGGCCA	9	2	-5.99	N/A
chr9	85774614	85774640	miPPR-7-1_chr9_85774614_85774640	miPPR-7-1	41.61	GGCTCTGTAC	AATTTT	TAACAAGTGG	GGCTCTGTACTAACAAGTGG	6	2	-5.78	N/A
chr20	60569534	60569564	miPPR-133a-2_chr20_60569534_60569564	miPPR-133a-2	41.44	AGTCAAGAGA	GGGGCAGGAG	GACCCAGAGT	AGTCAAGAGAGACCCAGAGT	10	2	-5.68	N/A
chr8	100628970	100628999	miPPR-875_chr8_100628970_100628999	miPPR-875	36.04	CCTTATGTAA	ACATACAAA	AGGCCTGACC	CCTTATGTAAAGGCCTGACC	9	2	-6.18	N/A
chr1	218359207	218359228	miPPR-194-1_chr1_218359207_218359228	miPPR-194-1	35.29	GGACACGTAA	T	GCATGTGTTG	GGACACGTAAGCATGTGTTG	1	2	-5.62	N/A
chrX	53661240	53661261	miPPR-let-7f-2_chrX_53661240_53661261	miPPR-let-7f-2	30.17	ACCCTTGTGC	T	TACTATGAAA	ACCCTTGTGCTACTATGAAA	1	2	-4.87	N/A
chr1	218359197	218359226	miPPR-194-1_chr1_218359197_218359226	miPPR-194-1	29.66	ACCTAAGAAG	GGACACGTA	ATGCATGTGT	ACCTAAGAAGATGCATGTGT	9	2	-5.57	N/A
chr8	65450985	65451013	miPPR-124-2_chr8_65450985_65451013	miPPR-124-2	13.97	CACTTTGATA	GACAGGAA	TAATATGAAT	CACTTTGATATAATATGAAT	8	2	-4.99	N/A
chr4	20136663	20136687	miPPR-218-1_chr4_20136663_20136687	miPPR-218-1	66.89	GAACTAGCTC	TTTA	AAATACGTTT	GAACTAGCTCAAATACGTTT	4	1	-6.02	N/A
chr5	159827336	159827369	miPPR-146a_chr5_159827336_159827369	miPPR-146a	66.25	CAGCCTGCGC	GCACTTGAAAAGC	CAACAGGCTC	CAGCCTGCGCCAACAGGCTC	13	1	-5.93	N/A
chrX	45520047	45520067	miPPR-222_chrX_45520047_45520067	miPPR-222	65.82	CTGCATGCAA	.	CAACACGCCC	CTGCATGCAACAACACGCCC	0	1	-6.57	N/A
chr9	115920687	115920709	miPPR-455_chr9_115920687_115920709	miPPR-455	63.54	TGCCACGTTA	TC	TGCCAAGTTC	TGCCACGTTATGCCAAGTTC	2	1	-5.72	N/A
chr1	207668805	207668825	miPPR-205_chr1_207668805_207668825	miPPR-205	62.76	CCTCTTGCTC	.	ACCCTTGACT	CCTCTTGCTCACCCTTGACT	0	1	-5.71	N/A
chr1	170375089	170375112	miPPR-214_chr1_170375089_170375112	miPPR-214	62.13	AGATAAGTAC	CAT	AACCTTGTCC	AGATAAGTACAACCTTGTCC	3	1	-6.13	N/A
chr1	98289490	98289519	miPPR-137_chr1_98289490_98289519	miPPR-137	62.1	TAACTAGAGT	CAACTTTTT	AAGTTTGCTT	TAACTAGAGTAAGTTTGCTT	9	1	-5.65	N/A
chrX	133137571	133137601	miPPR-106a_chrX_133137571_133137601	miPPR-106a	58.21	GTTTATGTTC	ATGTGCTCAT	GTGCATGCCC	GTTTATGTTCGTGCATGCCC	10	1	-6.87	Induced
chr11	43554735	43554766	miPPR-129-2_chr11_43554735_43554766	miPPR-129-2	56.91	GGGTAAGTAA	TATTATGTCAT	GTGCATGCCG	GGGTAAGTAAGTGCATGCCG	11	1	-6.62	N/A
chr1	153616004	153616033	miPPR-555_chr1_153616004_153616033	miPPR-555	56.71	GTGCAAGAGT	GTTAAACAT	TTCCCTGCTT	GTGCAAGAGTTTCCCTGCTT	9	1	-6.01	N/A
chr3	115520978	115521010	miPPR-568_chr3_115520978_115521010	miPPR-568	53.36	ACCCCTGCTC	TAAAACAAAACA	AAACCAGAAA	ACCCCTGCTCAAACCAGAAA	12	1	-5.56	N/A
chr9	138677057	138677083	miPPR-126_chr9_138677057_138677083	miPPR-126	51.64	CCTCCTGTTT	GTCCGA	CGACACGTCC	CCTCCTGTTTCGACACGTCC	6	1	-6.37	N/A
chr1	154717015	154717043	miPPR-9-1_chr1_154717015_154717043	miPPR-9-1	47	CACCATGCAC	CACAGGGA	GGCTCTGCTC	CACCATGCACGGCTCTGCTC	8	1	-5.78	N/A
chr9	138677193	138677214	miPPR-126_chr9_138677193_138677214	miPPR-126	46.53	CTCCCTGCAC	C	AAGCTGGCCC	CTCCCTGCACAAGCTGGCCC	1	1	-5.62	N/A
chr2	56089898	56089918	miPPR-216b_chr2_56089898_56089918	miPPR-216b	45.61	GCGCATGTCT	.	CCCCCGGACA	GCGCATGTCTCCCCCGGACA	0	1	-5.42	N/A
chr12	52713990	52714018	miPPR-615_chr12_52713990_52714018	miPPR-615	13.58	ATTCCAGCGA	CTCGGGAG	GGGCGGGAGG	ATTCCAGCGAGGGCGGGAGG	8	1	-5.04	Repressed
chr21	16884425	16884446	miPPR-125b-2_chr21_16884425_16884446	miPPR-125b-2	69.4	AAACCAGACT	T	TTCCTAGTCC	AAACCAGACTTTCCTAGTCC	1	0	-5.51	N/A
chr21	16883805	16883831	miPPR-125b-2_chr21_16883805_16883831	miPPR-125b-2	68.69	TTGCCAGCAT	TTTAAA	TTACATGTTT	TTGCCAGCATTTACATGTTT	6	0	-6.23	N/A
chr11	121534599	121534626	miPPR-100_chr11_121534599_121534626	miPPR-100	68.16	CTGCTTGATC	CAATCTG	GTGCCTGCTT	CTGCTTGATCGTGCCTGCTT	7	0	-6.26	Repressed
chr4	20136289	20136315	miPPR-218-1_chr4_20136289_20136315	miPPR-218-1	68.08	GAGCTAGTTC	TACATG	AAATCAGTTA	GAGCTAGTTCAAATCAGTTA	6	0	-5.67	N/A
chr16	55372940	55372970	miPPR-138-2_chr16_55372940_55372970	miPPR-138-2	65.72	ATTCCTGCTG	CTCAGTTAAG	GGACCAGCTT	ATTCCTGCTGGGACCAGCTT	10	0	-5.92	N/A
chr9	130206956	130206984	miPPR-219-2_chr9_130206956_130206984	miPPR-219-2	64.82	GAGCCTGTTC	TTAGTGCT	AACCTGGCCT	GAGCCTGTTCAACCTGGCCT	8	0	-6.08	N/A
chr12	61245909	61245943	miPPR-let-7i_chr12_61245909_61245943	miPPR-let-7i	63.9	AACTTTGTTT	AAGTAAATTTCTGA	ATGCATGCCC	AACTTTGTTTATGCATGCCC	14	0	-6.39	N/A
chr2	56089706	56089739	miPPR-216b_chr2_56089706_56089739	miPPR-216b	62.06	CAACTTGCCT	TTTTTAAATGACC	TTACCCGTGT	CAACTTGCCTTTACCCGTGT	13	0	-6.19	N/A
chr18	31739563	31739596	miPPR-187_chr18_31739563_31739596	miPPR-187	61.32	TGACTTGTTG	AGATTCCTCCCCG	AGGCGCGCAA	TGACTTGTTGAGGCGCGCAA	13	0	-6.25	N/A
chr9	115920442	115920474	miPPR-455_chr9_115920442_115920474	miPPR-455	60.98	GCGCAAGCCC	ACGGCCGCCCCC	TCCCCTGCAC	GCGCAAGCCCTCCCCTGCAC	12	0	-5.94	N/A
chr18	31739301	31739328	miPPR-187_chr18_31739301_31739328	miPPR-187	60.63	AAGCTAGTAC	AATGAAT	TGCCCTGAGT	AAGCTAGTACTGCCCTGAGT	7	0	-6.01	N/A
chr1	206062969	206062992	miPPR-29b-2_chr1_206062969_206062992	miPPR-29b-2	60.56	ATGCTAGCTT	CCC	TTCTTAGCTC	ATGCTAGCTTTTCTTAGCTC	3	0	-5.51	N/A
chr18	17665398	17665421	miPPR-1-2_chr18_17665398_17665421	miPPR-1-2	59.88	AGCTAAGCAT	TTG	AAACATGCAC	AGCTAAGCATAAACATGCAC	3	0	-6.23	N/A
chr7	136204345	136204372	miPPR-490_chr7_136204345_136204372	miPPR-490	58.79	ACTCCAGTCT	AAACCAC	GAACAGGTCA	ACTCCAGTCTGAACAGGTCA	7	0	-5.83	N/A
chr7	136203955	136203981	miPPR-490_chr7_136203955_136203981	miPPR-490	58.76	ACACACGCAC	GAATAC	AGACACGCTC	ACACACGCACAGACACGCTC	6	0	-6.52	N/A
chr11	43554774	43554807	miPPR-129-2_chr11_43554774_43554807	miPPR-129-2	58.61	GAGTATGAGC	TGACGCTTACTTT	GTGCATGCTC	GAGTATGAGCGTGCATGCTC	13	0	-6.55	N/A
chrX	53661225	53661250	miPPR-let-7f-2_chrX_53661225_53661250	miPPR-let-7f-2	58.12	TGTCTAGCAA	TTTAA	ACCCTTGTGC	TGTCTAGCAAACCCTTGTGC	5	0	-5.62	N/A
chrX	45519717	45519745	miPPR-222_chrX_45519717_45519745	miPPR-222	58.09	TCACATGTCT	GCCTGAAA	ATGCCAGAGA	TCACATGTCTATGCCAGAGA	8	0	-6.44	N/A
chr1	98289226	98289253	miPPR-137_chr1_98289226_98289253	miPPR-137	57.76	AAATTAGTCT	AAAAATA	TAGCTTGAAG	AAATTAGTCTTAGCTTGAAG	7	0	-6.03	N/A
chr1	207668771	207668794	miPPR-205_chr1_207668771_207668794	miPPR-205	57.75	AAACTAGTAC	CAC	CTCCTTGAAA	AAACTAGTACCTCCTTGAAA	3	0	-5.73	N/A
chr20	61265828	61265858	miPPR-124-3_chr20_61265828_61265858	miPPR-124-3	57.62	CAATTTGCTT	TCCTAATCCT	GACCTGGCCC	CAATTTGCTTGACCTGGCCC	10	0	-5.94	N/A
chr20	60560712	60560746	miPPR-1-1_chr20_60560712_60560746	miPPR-1-1	56.16	CGCTAAGTTT	ACTTAAACCCTCTT	TAACAGGCTC	CGCTAAGTTTTAACAGGCTC	14	0	-5.56	N/A
chr3	115521000	115521021	miPPR-568_chr3_115521000_115521021	miPPR-568	54.13	AAACCAGAAA	A	AAACCAGCAA	AAACCAGAAAAAACCAGCAA	1	0	-5.47	N/A
chr4	113789647	113789677	miPPR-302b_chr4_113789647_113789677	miPPR-302b	50.77	AACTCTGTTT	GAAGAAGCAT	CTACATGTTA	AACTCTGTTTCTACATGTTA	10	0	-6.26	N/A
chr17	24301094	24301118	miPPR-144_chr17_24301094_24301118	miPPR-144	50.14	AAGTCAGCTA	GCGG	CTGCAAGCGC	AAGTCAGCTACTGCAAGCGC	4	0	-6.01	N/A
chr2	136112792	136112824	miPPR-128a_chr2_136112792_136112824	miPPR-128a	49.9	ATGCCAGTAG	TACCCAGCAGAG	GCGCCAGATA	ATGCCAGTAGGCGCCAGATA	12	0	-5.4	Induced
chr1	154717033	154717067	miPPR-9-1_chr1_154717033_154717067	miPPR-9-1	49.13	GGCTCTGCTC	CATGCGACTACTCA	CGGCCAGTCT	GGCTCTGCTCCGGCCAGTCT	14	0	-5.85	N/A
chr7	157059813	157059844	miPPR-153-2_chr7_157059813_157059844	miPPR-153-2	47.55	GACTATGCAA	CTGGGCTCATA	TTACTAGCTG	GACTATGCAATTACTAGCTG	11	0	-5.77	N/A
chr18	17665277	17665309	miPPR-1-2_chr18_17665277_17665309	miPPR-1-2	46.85	TACCTTGTCA	CATCCAGAGGTC	AAGTCTGCAA	TACCTTGTCAAAGTCTGCAA	12	0	-6.22	N/A
chr17	55270331	55270363	miPPR-21_chr17_55270331_55270363	miPPR-21	46.66	ATCCCTGCCT	TTTGAGTCCAGG	TGGTAAGTAC	ATCCCTGCCTTGGTAAGTAC	12	0	-5.58	Induced
chr12	52665046	52665080	miPPR-196a-2_chr12_52665046_52665080	miPPR-196a-2	45.53	CACTCTGCGC	GCTCCGCCTGCCGA	CAACTTGACC	CACTCTGCGCCAACTTGACC	14	0	-6.13	N/A
chr20	60560696	60560717	miPPR-1-1_chr20_60560696_60560717	miPPR-1-1	45.15	TGCTTAGTTT	G	CCACTCGCTA	TGCTTAGTTTCCACTCGCTA	1	0	-5.27	N/A
chr12	52665131	52665156	miPPR-196a-2_chr12_52665131_52665156	miPPR-196a-2	44.32	GGTCTAGCCG	TCACA	TGGTGAGAAC	GGTCTAGCCGTGGTGAGAAC	5	0	-5.96	N/A
chr2	56089823	56089850	miPPR-216b_chr2_56089823_56089850	miPPR-216b	43.82	CTTCCAGTGG	GGCTGGG	TTGCCTGCTG	CTTCCAGTGGTTGCCTGCTG	7	0	-5.39	N/A
chr5	148766323	148766350	miPPR-145_chr5_148766323_148766350	miPPR-145	43.81	CTCCCTGCCT	CCCTCTC	TCCCCTGCCC	CTCCCTGCCTTCCCCTGCCC	7	0	-5.27	N/A
chr9	85774655	85774681	miPPR-7-1_chr9_85774655_85774681	miPPR-7-1	42.58	TCACCAGAGA	AATGAG	AAGTTTGCTT	TCACCAGAGAAAGTTTGCTT	6	0	-5.15	N/A
chr11	121522548	121522573	miPPR-let-7a-2_chr11_121522548_121522573	miPPR-let-7a-2	39.56	TCTTAAGCAG	GGAAA	TTACAAGTTA	TCTTAAGCAGTTACAAGTTA	5	0	-5.83	N/A
chr8	100629335	100629360	miPPR-875_chr8_100629335_100629360	miPPR-875	39.45	AAGTATGTGA	AGTTG	AGACCAGAAA	AAGTATGTGAAGACCAGAAA	5	0	-5.8	N/A
chr1	153616419	153616450	miPPR-555_chr1_153616419_153616450	miPPR-555	38.15	ACTTAAGAAT	GAAACCTGGTA	AAACAGGCTC	ACTTAAGAATAAACAGGCTC	11	0	-5.74	N/A
chr8	100629246	100629278	miPPR-875_chr8_100629246_100629278	miPPR-875	38.09	CTTCTTGATT	CACCCCCTTTCC	TGATTTGAAT	CTTCTTGATTTGATTTGAAT	12	0	-5.56	N/A
chr3	169744308	169744339	miPPR-551b_chr3_169744308_169744339	miPPR-551b	36.12	ATTCTAGTTA	TATTGTCTAAA	TACTCTGCAT	ATTCTAGTTATACTCTGCAT	11	0	-5.38	N/A
chr3	161570406	161570438	miPPR-15b_chr3_161570406_161570438	miPPR-15b	34.09	CTTTTTGACA	TTTTTTAAGAAA	CCACATGCAC	CTTTTTGACACCACATGCAC	12	0	-6.17	Induced
chr3	169744329	169744352	miPPR-551b_chr3_169744329_169744352	miPPR-551b	33.07	TACTCTGCAT	CAC	ATACTTGAAT	TACTCTGCATATACTTGAAT	3	0	-5.46	N/A
chr3	161570701	161570724	miPPR-15b_chr3_161570701_161570724	miPPR-15b	30.22	TGCCTTGAAT	GCA	GTATCGGTCT	TGCCTTGAATGTATCGGTCT	3	0	-4.88	Induced
chr3	169744269	169744301	miPPR-551b_chr3_169744269_169744301	miPPR-551b	29.48	TTGTCTGAGT	CAATGAGATTTC	ATACATGTAA	TTGTCTGAGTATACATGTAA	12	0	-5.94	N/A
chr11	121522427	121522454	miPPR-let-7a-2_chr11_121522427_121522454	miPPR-let-7a-2	24.79	GTGCAAGACC	CAAGGAA	AGCTAGGAGG	GTGCAAGACCAGCTAGGAGG	7	0	-6.14	N/A
chr8	65450886	65450907	miPPR-124-2_chr8_65450886_65450907	miPPR-124-2	8.88	ATTTTAGACT	G	GCATTGGCTG	ATTTTAGACTGCATTGGCTG	1	0	-4.69	N/A
