# Supplementary material for: Regression based predictor for p53 transactivation
Source: BMC Bioinformatics. 2009 Jul 14;10:215. doi: 10.1186/1471-2105-10-215 (PMC2719629; doi:10.1186/1471-2105-10-215)
Supplement: Additional file 7 — A complete list of prioritized SNPs overlapping validated p53 REs with their annotations and predictions through our algorithm. [file 1471-2105-10-215-S7.xls]

## Sheet: Sheet1
	Variations with different binding predictions and more than 3-fold change of Veprintsev's binding affinity
	Variations with different binding predictions
	Variations with more than 3-fold change of Veprintsev's binding affinity
	Variations overalpping p53-RE spacer
p53Chromosome	p53Start	p53End	Genes	Jegga	Riley	Horvath	Ma	p53Sequence	SpacerLength	SNPStart	SNPEnd	RsId	strand	refNCBI	refUCSC	observed	molType	class	valid	avHet	avHetSE	func	Wt20mer-p53Sequence	MinorAllele20mer-p53Sequence	MinorAllelep53SpacerLength	Wt-BindingPrediction	MinorAllele-BindingPrediction	Wt-Veprintsev-BindingAffinityPrediction	MinorAllele-Veprintsev-BindingAffinityPrediction	Veprintsev-FoldChange	Abs(Veprintsev-Foldchange)
chr19	45623873	45623893	SERTAD1	0	0	1	0	GGGCTTCAGGGCGCATGCCC	0	45623879	45623880	rs268682	+	C	C	C/G	genomic	single	by-2hit-2allele	0.051247	0.151648	near-gene-5	GGGCTTCAGGGCGCATGCCC	GGGCTTGAGGGCGCATGCCC	0	0	1	-6.44	-5.83	10.4631	10.4631
chr6	32929057	32929083	TAP1	0	1	0	0	AGGCAAGTCCCGGCAGGGCCAAGCCC	6	32929063	32929064	rs2228108	-	G	G	C/G	cDNA	single	by-hapmap	0.004228	0.045785	\cds-reference,near-gene-5,missense\""	AGGCAAGTCCGGCCAAGCCC	AGGCAACTCCGGCCAAGCCC	6	3	1	-6.06	-6.67	-9.14543	9.14543
chr1	3597019	3597050	TP73	1	1	0	0	GGGCAAGCTGAGGCCTGCCCCGGACTTGGAT	11	3597019	3597020	rs12121865	+	G	G	A/G	genomic	single	unknown	0	0	intron	GGGCAAGCTGGGACTTGGAT	AGGCAAGCTGGGACTTGGAT	11	2	3	-6.41	-6.84	-6.28655	6.28655
chr5	57793124	57793147	PLK2	0	1	1	1	AGGCAAGTTAAGGAATCATGACC	3	57793139	57793140	rs702720	-	T	T	A/G	genomic	single	\by-cluster,by-frequency,by-2hit-2allele,by-hapmap\""	0.156735	0.231952	unknown	AGGCAAGTTAAATCATGACC	AGGCAAGTTAAACCATGACC	3	1	2	-6.38	-6.6	-3.33333	3.33333
chr6	44322841	44322871	HSP90AB1	0	1	0	0	GGGACTGTCTGGGTATCGGAAAGCAAGCCT	10	44322846	44322847	rs35074133	+	T	T	A/T	genomic	single	by-frequency	0.081485	0.184669	untranslated-5	GGGACTGTCTAAGCAAGCCT	GGGACAGTCTAAGCAAGCCT	10	2	3	-5.92	-6.08	-2.63158	2.63158
chr14	95740863	95740883	BDKRB2	0	1	0	1	GGAAGTGCCCAGGAGGCTGA	0	95740871	95740872	rs1800508	+	C	C	C/T	genomic	single	unknown	0	0	\intron,near-gene-5\""	GGAAGTGCCCAGGAGGCTGA	GGAAGTGCTCAGGAGGCTGA	0	0	3	-4.4	-4.5	-2.22222	2.22222
chr18	48118858	48118878	DSCC1	0	0	1	0	CAGCATGTTCACACAAGCCA	0	48118858	48118859	rs934345	+	C	C	C/G	genomic	single	\by-cluster,by-frequency,by-submitter,by-2hit-2allele,by-hapmap\""	0.444444	0.157135	unknown	CAGCATGTTCACACAAGCCA	GAGCATGTTCACACAAGCCA	0	2	3	-6.78	-6.67	1.64918	1.64918
chr1	3556375	3556406	TP73	0	1	0	0	GAACTTGCAGAGTAAGCTGGAGAGCTTGAAT	11	3556384	3556385	rs12040834	+	G	G	G/T	genomic	single	unknown	0	0	\coding-synon,cds-reference,near-gene-5\""	GAACTTGCAGGAGCTTGAAT	GAACTTGCATGAGCTTGAAT	11	1	2	-6.63	-6.53	1.53139	1.53139
chr6	74286407	74286431	EEF1A1	0	1	0	1	GGACTTGCCCGAATCTACGTGTCC	4	74286421	74286422	rs11550799	-	C	C	G/T	cDNA	single	unknown	0	0	\cds-reference,missense\""	GGACTTGCCCCTACGTGTCC	GGACTTGCCCATACGTGTCC	4	1	2	-6.85	-6.75	1.48148	1.48148
chr6	74286407	74286431	EEF1A1	0	1	0	1	GGACTTGCCCGAATCTACGTGTCC	4	74286430	74286431	rs11550790	-	C	C	G/T	cDNA	single	unknown	0	0	unknown	GGACTTGCCCCTACGTGTCC	GGACTTGCCCCTACGTGTCA	4	1	2	-6.68	-6.75	-1.03704	1.03704
chr6	74286407	74286431	EEF1A1	0	1	0	1	GGACTTGCCCGAATCTACGTGTCC	4	74286409	74286410	rs11556652	-	A	A	C/T	cDNA	single	unknown	0	0	\cds-reference,missense\""	GGACTTGCCCCTACGTGTCC	GGGCTTGCCCCTACGTGTCC	4	1	3	-6.75	-6.75	0	0
chr6	74285584	74285606	EEF1A1	0	1	0	0	GGGCATGCTCTCGGGTCTGCCC	2	74285587	74285588	rs11556679	-	C	C	C/G	cDNA	single	unknown	0	0	unknown	GGGCATGCTCGGGTCTGCCC	GGGGATGCTCGGGTCTGCCC	2	1	1	-6.06	-6.61	-8.32073	8.32073
chr6	74286407	74286431	EEF1A1	0	1	0	1	GGACTTGCCCGAATCTACGTGTCC	4	74286413	74286414	rs11550844	-	G	G	C/T	cDNA	single	unknown	0	0	\coding-synon,cds-reference\""	GGACTTGCCCCTACGTGTCC	GGACTTACCCCTACGTGTCC	4	1	1	-6.2	-6.75	-8.14815	8.14815
chr12	51585037	51585059	KRT8	0	1	0	0	AGGCAGGAGTGGAGGCAGGCGG	2	51585053	51585053	rs11554493	-	-	-	C/T	cDNA	single	unknown	0	0	untranslated-5	AGGCAGGAGTAGGCAGGCGG	AGGCAGGAGTAGGCGGGCGG	2	0	0	-5.53	-5.85	-5.47009	5.47009
chr6	74285783	74285805	EEF1A1	0	1	0	0	AGATGTCCCTGTAATCATGTTT	2	74285786	74285787	rs11556702	-	T	T	A/G	cDNA	single	unknown	0	0	\coding-synon,cds-reference\""	AGATGTCCCTAATCATGTTT	AGACGTCCCTAATCATGTTT	2	2	2	-6.18	-5.87	5.28109	5.28109
chr21	45316681	45316701	ADARB1	0	0	1	0	GGACAAGTTGAAACTTGCAC	0	45316697	45316698	rs2838769	+	G	G	A/G	genomic	single	\by-cluster,by-frequency,by-submitter,by-hapmap\""	0.385558	0.210057	unknown	GGACAAGTTGAAACTTGCAC	GGACAAGTTGAAACTTACAC	0	2	2	-6.42	-6.73	-4.60624	4.60624
chr11	61765840	61765860	SCGB1D2	0	0	1	0	GGTCTTGTTTAGACTTGCTC	0	61765856	61765857	rs2232945	+	G	G	A/G	genomic	single	by-hapmap	0	0	near-gene-5	GGTCTTGTTTAGACTTGCTC	GGTCTTGTTTAGACTTACTC	0	3	3	-6.49	-6.8	-4.55882	4.55882
chr3	190989526	190989549	TP63	0	1	0	0	TAACTTGTTATTGAAACATGCTC	3	190989529	190989530	rs9844460	+	C	C	C/T	genomic	single	unknown	0	0	intron	TAACTTGTTAAAACATGCTC	TAATTTGTTAAAACATGCTC	3	4	4	-6.51	-6.82	-4.54545	4.54545
chr3	27739622	27739643	EOMES	0	0	1	0	GGGCAAGTTGGAGACAGGCCC	1	27739626	27739627	rs3806624	-	A	A	C/T	genomic	single	\by-frequency,by-2hit-2allele,by-hapmap\""	0.386841	0.209223	unknown	GGGCAAGTTGAGACAGGCCC	GGGCGAGTTGAGACAGGCCC	1	2	2	-6.34	-6.62	-4.22961	4.22961
chr7	6012201	6012223	PMS2	0	1	1	0	TTACAAGAAACAAATCAAGTAT	2	6012215	6012216	rs2881029	-	T	T	A/C	genomic	single	unknown	0	0	intron	TTACAAGAAAAATCAAGTAT	TTACAAGAAAAAGCAAGTAT	2	1	1	-6.27	-6.02	4.15282	4.15282
chr14	103984242	103984262	SIVA	0	0	1	0	CTACATGCACACGCATGCAT	0	103984254	103984255	rs11628179	+	G	G	G/T	genomic	single	by-cluster	0	0	unknown	CTACATGCACACGCATGCAT	CTACATGCACACTCATGCAT	0	3	3	-6.53	-6.78	-3.68732	3.68732
chr12	51585037	51585059	KRT8	0	1	0	0	AGGCAGGAGTGGAGGCAGGCGG	2	51585041	51585042	rs13098	-	A	A	A/T	cDNA	single	unknown	0	0	unknown	AGGCAGGAGTAGGCAGGCGG	AGGCTGGAGTAGGCAGGCGG	2	0	0	-5.64	-5.85	-3.58974	3.58974
chr1	45038182	45038202	PLK3	1	0	0	0	TAACATGCCCGGGCAAAAGC	0	45038184	45038185	rs17880745	+	A	A	A/T	genomic	single	by-frequency	0.034671	0.127018	near-gene-5	TAACATGCCCGGGCAAAAGC	TATCATGCCCGGGCAAAAGC	0	2	2	-6.51	-6.66	-2.25225	2.25225
chr1	45038182	45038208	PLK3	0	1	1	0	TAACATGCCCGGGCAAAAGCGAGCGC	6	45038184	45038185	rs17880745	+	A	A	A/T	genomic	single	by-frequency	0.034671	0.127018	near-gene-5	TAACATGCCCAAGCGAGCGC	TATCATGCCCAAGCGAGCGC	6	2	2	-6.52	-6.67	-2.24888	2.24888
chr11	122437378	122437406	HSPA8	0	1	0	1	AAGCACGCGCGAGGTCCAGAACTAGTGC	8	122437387	122437388	rs11823704	+	C	C	A/C	genomic	single	\by-frequency,by-2hit-2allele,by-hapmap\""	0.204142	0.245758	intron	AAGCACGCGCGAACTAGTGC	AAGCACGCGAGAACTAGTGC	8	0	0	-6.1	-6.22	-1.92926	1.92926
chr13	110602820	110602840	ARHGEF7	0	0	1	0	AAACATGTCAGCACTTGCTT	0	110602830	110602831	rs1658728	+	G	G	G/T	genomic	single	unknown	0	0	\intron,near-gene-5\""	AAACATGTCAGCACTTGCTT	AAACATGTCATCACTTGCTT	0	3	3	-6.66	-6.78	-1.76991	1.76991
chr8	103318243	103318263	RRM2B	1	1	1	1	AGACATGCCTGGGCATGTCA	0	103318253	103318254	rs28999675	-	G	G	C/G	genomic	single	by-frequency	0.02105	0.100409	intron	AGACATGCCTGGGCATGTCA	AGACATGCCTCGGCATGTCA	0	4	4	-7.33	-7.46	-1.74263	1.74263
chr1	3556357	3556385	TP73	0	1	0	0	GTACTTGCCGTCCGGGGAGAACTTGCAG	8	3556384	3556385	rs12040834	+	G	G	G/T	genomic	single	unknown	0	0	\coding-synon,cds-reference,near-gene-5\""	GTACTTGCCGGAACTTGCAG	GTACTTGCCGGAACTTGCAT	8	2	2	-6.71	-6.65	0.902256	0.902256
chr1	3597019	3597039	TP73	0	0	1	0	GGGCAAGCTGAGGCCTGCCC	0	3597019	3597020	rs12121865	+	G	G	A/G	genomic	single	unknown	0	0	intron	GGGCAAGCTGAGGCCTGCCC	AGGCAAGCTGAGGCCTGCCC	0	3	3	-6.79	-6.84	-0.730994	0.730994
chr6	74285783	74285805	EEF1A1	0	1	0	0	AGATGTCCCTGTAATCATGTTT	2	74285784	74285785	rs11550818	-	G	G	C/T	cDNA	single	unknown	0	0	\cds-reference,missense\""	AGATGTCCCTAATCATGTTT	AAATGTCCCTAATCATGTTT	2	2	2	-5.84	-5.87	-0.511073	0.511073
chr11	5668356	5668376	TRIM22	0	1	0	0	TGACATGTCTAGGCATGTAG	0	5668366	5668367	rs35926783	+	A	A	A/G	genomic	single	unknown	0	0	intron	TGACATGTCTAGGCATGTAG	TGACATGTCTGGGCATGTAG	0	4	4	-7.25	-7.22	0.415512	0.415512
chr1	41720667	41720687	EDN2	1	1	1	0	GGGCATGCCCGGGCTTGCAG	0	41720676	41720677	rs11572355	-	C	C	A/G	genomic	single	unknown	0.011696	0.075571	intron	GGGCATGCCCGGGCTTGCAG	GGGCATGCCTGGGCTTGCAG	0	3	3	-7.21	-7.24	-0.414365	0.414365
chr11	104411146	104411166	CASP1	0	1	1	0	GTGCATGCATATGCATGTCT	0	104411148	104411149	rs3809024	+	G	G	A/G	genomic	single	by-hapmap	0.004773	0.048619	near-gene-5	GTGCATGCATATGCATGTCT	GTACATGCATATGCATGTCT	0	3	3	-7.1	-7.1	0	0
chr11	122437378	122437406	HSPA8	0	1	0	1	AAGCACGCGCGAGGTCCAGAACTAGTGC	8	122437391	122437392	rs41302367	+	G	G	A/G	genomic	single	unknown	0	0	intron	AAGCACGCGCGAACTAGTGC	null	-1	0	-1	1592.68	-6.22	-25705.8	25705.8
chr12	45037705	45037735	SLC38A2	0	1	0	1	AACCATGCTGTTACACGCACCAGCTTGTCC	10	45037720	45037721	rs7960147	+	C	C	C/T	genomic	single	\by-frequency,by-2hit-2allele,by-hapmap\""	0.33241	0.236027	near-gene-3	AACCATGCTGCAGCTTGTCC	null	-1	2	-1	1592.47	-6.58	-24301.7	24301.7
chr2	47483387	47483420	MSH2	0	1	0	0	AGGCTAGTTTTTTTTTTGTTTTCAAGTTTCCTT	13	47483401	47483402	rs1863332	-	T	T	A/C	genomic	single	\by-frequency,by-submitter,by-hapmap\""	0.266564	0.249451	near-gene-5	AGGCTAGTTTAAGTTTCCTT	null	-1	0	-1	1492.61	-6.2	-24174.4	24174.4
