# Supplementary material for: Regression based predictor for p53 transactivation
Source: BMC Bioinformatics. 2009 Jul 14;10:215. doi: 10.1186/1471-2105-10-215 (PMC2719629; doi:10.1186/1471-2105-10-215)
Supplement: Additional file 8 — A complete list of inter-species polymorphisms occurring in the validated p53 REs along with their binding predictions through our algorithm. [file 1471-2105-10-215-S8.xls]

## Sheet: Sheet1
Name/Species	Species Number	Dimer1	Spacer	Dimer2	D1_Cons	D2_Cons	indel	Num_Spacer_Mutation	Sequence 20bp	Spacer Length	Transactivation Prediction
miPPR-153-2_chr7_157059813_157059844	15	GACTATGCAA	CTGGGCTCATA	TTACTAGCTG	0	0	-	0	GACTATGCAATTACTAGCTG	11	0
Chimp	1	GACTATGCAA	CTGGGCTCATA	TTACTAGCTG	10	10	-	0	GACTATGCAATTACTAGCTG	11	0
Macaque	2	GACTATGCAA	CTGGGCTCATA	TTACTAGCTG	10	10	-	0	GACTATGCAATTACTAGCTG	11	0
Mouse	3	GACTATGCAA	CTGGGCTCATA	TTACTAGCTG	10	10	-	0	GACTATGCAATTACTAGCTG	11	0
Rat	4	GACTATGCAA	CTGGGCTCATA	TTACTAGCTG	10	10	-	0	GACTATGCAATTACTAGCTG	11	0
Rabbit	5	GACTATGCAA	CTGGGCTCATA	TTACTAGCTG	10	10	-	0	GACTATGCAATTACTAGCTG	11	0
Cow	6	GACTATGCAA	CTGGGCTCATA	TTACTAGCTG	10	10	-	0	GACTATGCAATTACTAGCTG	11	0
Dog	7	GACTATGCAA	CTGGGCTCATA	TTACTAGCTG	10	10	-	0	GACTATGCAATTACTAGCTG	11	0
Armadillo	8	GACTATGCAA	CTGGGCTCATA	TTACTAGCTG	10	10	-	0	GACTATGCAATTACTAGCTG	11	0
Elephant	9	GACTATGCAA	CTGGGCTCATA	TTACTAGCTG	10	10	-	0	GACTATGCAATTACTAGCTG	11	0
Opossum	10	GACTATGCAA	CTGGGCTCATA	TTACTAGCTG	10	10	-	0	GACTATGCAATTACTAGCTG	11	0
Chicken	11	GACTATGCAA	CTGGGCTCATA	TTACTAGCTG	10	10	-	0	GACTATGCAATTACTAGCTG	11	0
Frog	12	GACTATGCAA	CTGGGCTCATA	TTACTAGCTG	10	10	-	0	GACTATGCAATTACTAGCTG	11	0
Tetradon	13	GACTATGCAA	CTTGGCTTATA	TTACTAGCTG	10	10	mutation	2	GACTATGCAATTACTAGCTG	11	0
Fugu	14	GACTATGCAA	CTGGGCTCATA	TTACTAGCTG	10	10	-	0	GACTATGCAATTACTAGCTG	11	0
Zebrafish	15	GACTATGCAA	CTGGGCTCATA	TAACTAGCTG	10	8	-	0	GACTATGCAATAACTAGCTG	11	2
miPPR-218-2_chr5_168132376_168132410	14	CTTCTTGCTC	TTGATCTGGCTGAT	GCGCTTGTTG	0	0	-	0	CTTCTTGCTCGCGCTTGTTG	14	2
Opossum	1	CTTCTTGCTC	TTGATTTGGCTGAT	GCGCTTGTTG	10	10	mutation	1	CTTCTTGCTCGCGCTTGTTG	14	2
Elephant	2	CTTCTTGCTC	TTGATCTGGCTGAT	GCGCTTGTTG	10	10	-	0	CTTCTTGCTCGCGCTTGTTG	14	2
Tenrec	3	CTTCTTGCTC	TTGATCTGGCTGAT	GCGCTTGTTG	10	10	-	0	CTTCTTGCTCGCGCTTGTTG	14	2
Armadillo	4	CTTCTTGCTC	TTGATCTGGCTGAT	GCGCTTGTTG	10	10	-	0	CTTCTTGCTCGCGCTTGTTG	14	2
Dog	5	CTTCTTGCTC	TTGATCTGGCCGAT	GCGCTTGTTG	10	10	mutation	1	CTTCTTGCTCGCGCTTGTTG	14	2
Cow	6	CTTCTTGCTC	TTGATCTGGCTGAT	GCGCTTGTTG	10	10	-	0	CTTCTTGCTCGCGCTTGTTG	14	2
Rabbit	7	CTTCTTGCTC	TTGATCTGGCTGAT	GCGCTTGTTG	10	10	-	0	CTTCTTGCTCGCGCTTGTTG	14	2
Mouse	8	CTTCTTGCTT	TTGATCTGGCTGAT	ACGCTTGTTG	8	8	-	0	CTTCTTGCTTACGCTTGTTG	14	2
Rat	9	CTTCTTGCTT	TTGATCTGGCTGAT	GCGCTTGTTG	8	10	-	0	CTTCTTGCTTGCGCTTGTTG	14	2
Macaque	10	CTTCTTGCTC	TTGATCTGGCTGAT	GCGCTTGTTG	10	10	-	0	CTTCTTGCTCGCGCTTGTTG	14	2
Chimp	11	CTTCTTGCTC	TTGATCTGGCTGAT	GCGCTTGTTG	10	10	-	0	CTTCTTGCTCGCGCTTGTTG	14	2
Chicken	12	CTTCTTGCTC	TTGATCTGGCTGAT	TCGTTTGTTG	10	6	-	0	CTTCTTGCTCTCGTTTGTTG	14	2
Zebrafish	13	CTTCTTGCCC	TTGACCTGGCTGAT	GCGCTTGTTG	8	10	mutation	1	CTTCTTGCCCGCGCTTGTTG	14	2
Tetradon	14	CTTCTTGCTT	TTGATTTGTCCGAT	TCGTTTGTTG	8	6	mutation	3	CTTCTTGCTTTCGTTTGTTG	14	2
miPPR-125b-2_chr21_16884436_16884465	13	TTCCTAGTCC	CTGAGACCC	TAACTTGTGA	0	0	-	0	TTCCTAGTCCTAACTTGTGA	9	1
Chimp	1	TTCCTAGTCC	CTGAGACCC	TAACTTGTGA	10	10	-	0	TTCCTAGTCCTAACTTGTGA	9	1
Macaque	2	TTCCTAGTCC	CTGAGACCC	TAACTTGTGA	10	10	-	0	TTCCTAGTCCTAACTTGTGA	9	1
Rat	3	TTCCTAGTCC	CTGAGACCC	TAACTTGTGA	10	10	-	0	TTCCTAGTCCTAACTTGTGA	9	1
Mouse	4	TGCCTAGTCC	CTGAGACCC	TAACTTGTGA	8	10	-	0	TGCCTAGTCCTAACTTGTGA	9	1
Rabbit	5	TTCCTAGTCC	CTGAGACCC	TAACTTGTGA	10	10	-	0	TTCCTAGTCCTAACTTGTGA	9	1
Cow	6	TTCCTAGTCC	CTGAGACCC	TAACTTGTGA	10	10	-	0	TTCCTAGTCCTAACTTGTGA	9	1
Dog	7	TTCCTAGTCC	CTGAGACCC	TAACTTGTGA	10	10	-	0	TTCCTAGTCCTAACTTGTGA	9	1
Armadillo	8	TTCCTAGTCC	CTGAGACCC	TAACTTGTGA	10	10	-	0	TTCCTAGTCCTAACTTGTGA	9	1
Elephant	9	TTCCTAGTCC	CTGAGACCC	TAACTTGTGA	10	10	-	0	TTCCTAGTCCTAACTTGTGA	9	1
Tenrec	10	TTCCTAGTCC	CTGAGACCC	TAACTTGTGA	10	10	-	0	TTCCTAGTCCTAACTTGTGA	9	1
Opossum	11	TTCCTAGTCC	CTGAGACCC	TAACTTGTGA	10	10	-	0	TTCCTAGTCCTAACTTGTGA	9	1
Chicken	12	TTCCTAGTCC	CTGAGACCC	TAACTTGTGA	10	10	-	0	TTCCTAGTCCTAACTTGTGA	9	1
Frog	13	TTCCTAGTCC	CTGAGACCC	TAACTTGTGA	10	10	-	0	TTCCTAGTCCTAACTTGTGA	9	1
miPPR-218-2_chr5_168132382_168132410	13	GCTCTTGATC	TGGCTGAT	GCGCTTGTTG	0	0	-	0	GCTCTTGATCGCGCTTGTTG	8	2
Opossum	1	GCTCTTGATT	TGGCTGAT	GCGCTTGTTG	8	10	-	0	GCTCTTGATTGCGCTTGTTG	8	2
Elephant	2	GCTCTTGATC	TGGCTGAT	GCGCTTGTTG	10	10	-	0	GCTCTTGATCGCGCTTGTTG	8	2
Tenrec	3	GCTCTTGATC	TGGCTGAT	GCGCTTGTTG	10	10	-	0	GCTCTTGATCGCGCTTGTTG	8	2
Armadillo	4	GCTCTTGATC	TGGCTGAT	GCGCTTGTTG	10	10	-	0	GCTCTTGATCGCGCTTGTTG	8	2
Dog	5	GCTCTTGATC	TGGCCGAT	GCGCTTGTTG	10	10	mutation	1	GCTCTTGATCGCGCTTGTTG	8	2
Cow	6	GCTCTTGATC	TGGCTGAT	GCGCTTGTTG	10	10	-	0	GCTCTTGATCGCGCTTGTTG	8	2
Rabbit	7	GCTCTTGATC	TGGCTGAT	GCGCTTGTTG	10	10	-	0	GCTCTTGATCGCGCTTGTTG	8	2
Mouse	8	GCTTTTGATC	TGGCTGAT	ACGCTTGTTG	8	8	-	0	GCTTTTGATCACGCTTGTTG	8	2
Rat	9	GCTTTTGATC	TGGCTGAT	GCGCTTGTTG	8	10	-	0	GCTTTTGATCGCGCTTGTTG	8	2
Macaque	10	GCTCTTGATC	TGGCTGAT	GCGCTTGTTG	10	10	-	0	GCTCTTGATCGCGCTTGTTG	8	2
Chimp	11	GCTCTTGATC	TGGCTGAT	GCGCTTGTTG	10	10	-	0	GCTCTTGATCGCGCTTGTTG	8	2
Chicken	12	GCTCTTGATC	TGGCTGAT	TCGTTTGTTG	10	6	-	0	GCTCTTGATCTCGTTTGTTG	8	2
Zebrafish	13	GCCCTTGACC	TGGCTGAT	GCGCTTGTTG	6	10	-	0	GCCCTTGACCGCGCTTGTTG	8	2
miPPR-21_chr17_55270016_55270042	14	AAACCAGTTC	TTACAG	GAACTAGTGG	0	0	-	0	AAACCAGTTCGAACTAGTGG	6	2
Chimp	1	AAACCAGTTC	TTACAG	GAACTAGTGG	10	10	-	0	AAACCAGTTCGAACTAGTGG	6	2
Macaque	2	AAACCAGTTC	TTACAG	GAACTGGTGG	10	8	-	0	AAACCAGTTCGAACTGGTGG	6	2
Armadillo	3	AAACCAGTTC	TTACAG	GAACTGGTGG	10	8	-	0	AAACCAGTTCGAACTGGTGG	6	2
Rabbit	4	AAACCAGTTC	TTACAG	GAACTGGTGG	10	8	-	0	AAACCAGTTCGAACTGGTGG	6	2
Rat	5	AAACCAGTTC	TTACAG	GAACTAGTGG	10	10	-	0	AAACCAGTTCGAACTAGTGG	6	2
Mouse	6	AAACCAGTTC	TTACAG	GAACTAGTGG	10	10	-	0	AAACCAGTTCGAACTAGTGG	6	2
Dog	7	AAACCAGTTC	TTACAG	GAACTGGTGG	10	8	-	0	AAACCAGTTCGAACTGGTGG	6	2
Cow	8	AAACCAGTTC	TTACAG	GAACTGGTGG	10	8	-	0	AAACCAGTTCGAACTGGTGG	6	2
Tenrec	9	AGACCAGCTC	TTACAG	GAACCGGTGG	6	6	-	0	AGACCAGCTCGAACCGGTGG	6	0
Opossum	10	AAACCAGTTC	TTACAG	GAACTGGTGG	10	8	-	0	AAACCAGTTCGAACTGGTGG	6	2
Chicken	11	AAACCAGTTC	TTACAG	GAACTGCTGG	10	6	-	0	AAACCAGTTCGAACTGCTGG	6	2
Frog	12	AAACCAGTTC	TTACAG	GAACCACTGG	10	6	-	0	AAACCAGTTCGAACCACTGG	6	0
Tetradon	13	AAACCAGTTC	TTACAG	GAACCGCCTG	10	0	-	0	AAACCAGTTCGAACCGCCTG	6	0
Zebrafish	14	AAACCAGTTC	TTACAG	GAACCGCCGG	10	2	-	0	AAACCAGTTCGAACCGCCGG	6	0
miPPR-let-7a-2_chr11_121522427_121522454	12	GTGCAAGACC	CAAGGAA	AGCTAGGAGG	0	0	-	0	GTGCAAGACCAGCTAGGAGG	7	0
Chimp	1	GTGCAAGACC	CAAGGAA	AGCTAGGAGG	10	10	-	0	GTGCAAGACCAGCTAGGAGG	7	0
Macaque	2	GTGCAAGACC	CAAGGAA	AGCTAGGAGG	10	10	-	0	GTGCAAGACCAGCTAGGAGG	7	0
Rat	3	GTGCAAGTCC	CAAGGAA	AGCTAGGAGG	8	10	-	0	GTGCAAGTCCAGCTAGGAGG	7	0
Mouse	4	GTGCAAGTCC	CAAGGAA	AGCTAGGAGG	8	10	-	0	GTGCAAGTCCAGCTAGGAGG	7	0
Rabbit	5	GTGCAAGACC	CAAGGAA	AGCTAGGAGG	10	10	-	0	GTGCAAGACCAGCTAGGAGG	7	0
Cow	6	GTGCAAGACC	CAAGGAA	AGCTAGGAGG	10	10	-	0	GTGCAAGACCAGCTAGGAGG	7	0
Dog	7	GTGCAAGACC	CAAGGAA	AGCTAGGAGG	10	10	-	0	GTGCAAGACCAGCTAGGAGG	7	0
Armadillo	8	GCGCAAGACC	CAAGGAA	AGCTAGGAGG	8	10	-	0	GCGCAAGACCAGCTAGGAGG	7	0
Elephant	9	GTGCAAGACC	CAAGGAA	AGCTAGGAGG	10	10	-	0	GTGCAAGACCAGCTAGGAGG	7	0
Tenrec	10	GTGCAAGACC	CAAGGAA	AGCTAGGAGG	10	10	-	0	GTGCAAGACCAGCTAGGAGG	7	0
Opossum	11	GTGCAAGACC	CAAGGAA	AGCTAGGAGG	10	10	-	0	GTGCAAGACCAGCTAGGAGG	7	0
Chicken	12	GTGCAAGACC	CAAGGAA	AGCTAGGAGG	10	10	-	0	GTGCAAGACCAGCTAGGAGG	7	0
miPPR-125b-2_chr21_16884425_16884446	13	AAACCAGACT	T	TTCCTAGTCC	0	0	-	0	AAACCAGACTTTCCTAGTCC	1	0
Chimp	1	AAACCAGACT	T	TTCCTAGTCC	10	10	-	0	AAACCAGACTTTCCTAGTCC	1	0
Macaque	2	AAACCAGACT	T	TTCCTAGTCC	10	10	-	0	AAACCAGACTTTCCTAGTCC	1	0
Rat	3	AAACCAGACT	T	TTCCTAGTCC	10	10	-	0	AAACCAGACTTTCCTAGTCC	1	0
Mouse	4	ACACGAGACT	T	TGCCTAGTCC	6	8	-	0	ACACGAGACTTGCCTAGTCC	1	3
Rabbit	5	AAACCAGACT	T	TTCCTAGTCC	10	10	-	0	AAACCAGACTTTCCTAGTCC	1	0
Cow	6	CAACCGGACT	T	TTCCTAGTCC	6	10	-	0	CAACCGGACTTTCCTAGTCC	1	0
Dog	7	AAACCAGACT	T	TTCCTAGTCC	10	10	-	0	AAACCAGACTTTCCTAGTCC	1	0
Armadillo	8	AAACCAGACT	T	TTCCTAGTCC	10	10	-	0	AAACCAGACTTTCCTAGTCC	1	0
Elephant	9	AAACCAGACT	T	TTCCTAGTCC	10	10	-	0	AAACCAGACTTTCCTAGTCC	1	0
Tenrec	10	GAACCAGACT	T	TTCCTAGTCC	8	10	-	0	GAACCAGACTTTCCTAGTCC	1	3
Opossum	11	GGATGAGACT	T	TTCCTAGTCC	2	10	-	0	GGATGAGACTTTCCTAGTCC	1	3
Chicken	12	ATATCAGACT	T	TTCCTAGTCC	6	10	-	0	ATATCAGACTTTCCTAGTCC	1	0
Frog	13	AAGTTGGACT	T	TTCCTAGTCC	2	10	-	0	AAGTTGGACTTTCCTAGTCC	1	0
miPPR-99a_chr21_16828657_16828686	12	CAGCTTGCCA	GGTAGACGT	TTCCATGACT	0	0	-	0	CAGCTTGCCATTCCATGACT	9	2
Chimp	1	CAGCTTGCCA	GGTAGACGT	TTCCATGACT	10	10	-	0	CAGCTTGCCATTCCATGACT	9	2
Macaque	2	CAGCTTGCCA	GGTAGACGT	TTCCATGACT	10	10	-	0	CAGCTTGCCATTCCATGACT	9	2
Mouse	3	CAGCTTGCCA	GGTAGACGT	TTCCATGACT	10	10	-	0	CAGCTTGCCATTCCATGACT	9	2
Rat	4	CAGCTTGCCA	GGTAGACGT	TTCCATGACT	10	10	-	0	CAGCTTGCCATTCCATGACT	9	2
Cow	5	CAGCTTGCCA	GGTAGACGT	TTCCATGACT	10	10	-	0	CAGCTTGCCATTCCATGACT	9	2
Dog	6	CAGCTTGCCA	GGTAGACGT	TTCCATGACT	10	10	-	0	CAGCTTGCCATTCCATGACT	9	2
Armadillo	7	CAGCTTGCCA	GGTAGACGT	TTCCATGACT	10	10	-	0	CAGCTTGCCATTCCATGACT	9	2
Elephant	8	CAGCTTGCCA	-GTAGACGT	TTCCATGACT	10	10	deletion	0	CAGCTTGCCATTCCATGACT	8	2
Tenrec	9	CAGTTTGCCA	GGTAGACGT	TTCCATGACT	8	10	-	0	CAGTTTGCCATTCCATGACT	9	2
Chicken	10	CAGCCTGCCA	GGTAGACGT	TTCCATGGCT	8	8	-	0	CAGCCTGCCATTCCATGGCT	9	1
Frog	11	CAGTTTGCCA	GGTAGACGT	TTCCATGACT	8	10	-	0	CAGTTTGCCATTCCATGACT	9	2
Zebrafish	12	CATCCTGCCA	GGTAGACGT	TGCTATGACT	6	6	-	0	CATCCTGCCATGCTATGACT	9	2
miPPR-10b_chr2_176722009_176722029	12	TGACCTGTCT		GAACAAGTCG	0	0	-	0	TGACCTGTCTGAACAAGTCG	0	2
Chimp	1	TGACCTGTCT		GAACAAGTCG	10	10	-	0	TGACCTGTCTGAACAAGTCG	0	2
Macaque	2	TGACCTGTCT		GAACAAGTCG	10	10	-	0	TGACCTGTCTGAACAAGTCG	0	2
Rat	3	TGACCTGTCT		GAACAAGTCG	10	10	-	0	TGACCTGTCTGAACAAGTCG	0	2
Mouse	4	TGACCTGTCT		GAACAAGTCG	10	10	-	0	TGACCTGTCTGAACAAGTCG	0	2
Rabbit	5	TGACCTATTG		GAACAAGTCA	4	8	-	0	TGACCTATTGGAACAAGTCA	0	2
Dog	6	TGACCTGTCT		GAACAAGTGG	10	8	-	0	TGACCTGTCTGAACAAGTGG	0	3
Armadillo	7	TGACCTGTCT		GAACAAGTCG	10	10	-	0	TGACCTGTCTGAACAAGTCG	0	2
Elephant	8	TGACCTGTCT		GAACAAGTCA	10	8	-	0	TGACCTGTCTGAACAAGTCA	0	2
Tenrec	9	TGACCTGTCT		GAACAAGTCG	10	10	-	0	TGACCTGTCTGAACAAGTCG	0	2
Opossum	10	TGACCTGTCT		GAGCAAGTCG	10	8	-	0	TGACCTGTCTGAGCAAGTCG	0	2
Chicken	11	TGACCTGTCT		GAGCAAGTCG	10	8	-	0	TGACCTGTCTGAGCAAGTCG	0	2
Frog	12	TGACCTGTCT		GAGCGAGTCG	10	6	-	0	TGACCTGTCTGAGCGAGTCG	0	0
miPPR-1-2_chr18_17665398_17665421	11	AGCTAAGCAT	TTG	AAACATG---CAC	0	0	-	0	AGCTAAGCATAAACATGCAC	3	0
Opossum	1	AGCTAAGCAT	TTA	AAACATG---CAC	10	10	mutation	1	AGCTAAGCATAAACATGCAC	3	0
Armadillo	2	AGCTAAGCAT	TTG	AAACATG---CAC	10	10	-	0	AGCTAAGCATAAACATGCAC	3	0
Dog	3	AGCTAAGCAT	TTG	AAACATG---CAC	10	10	-	0	AGCTAAGCATAAACATGCAC	3	0
Cow	4	AGCTAAGCAT	TTG	AAACATG---CAC	10	10	-	0	AGCTAAGCATAAACATGCAC	3	0
Rabbit	5	AGCTAAGCAT	TTG	AAACATG---CAC	10	10	-	0	AGCTAAGCATAAACATGCAC	3	0
Rat	6	AGCTAAGCAT	TTG	AAACATG---CAC	10	10	-	0	AGCTAAGCATAAACATGCAC	3	0
Mouse	7	AGCTAAGCAT	TTG	AAACATG---CAC	10	10	-	0	AGCTAAGCATAAACATGCAC	3	0
Macaque	8	AGCTAAGCAT	TTG	AAACATG---CAC	10	10	-	0	AGCTAAGCATAAACATGCAC	3	0
Chimp	9	AGCTAAGCAT	TTG	AAACATG---CAC	10	10	-	0	AGCTAAGCATAAACATGCAC	3	0
Frog	10	AGCTAAGCAT	TTG	AAACATG---CAA	10	8	-	0	AGCTAAGCATAAACATGCAA	3	1
Chicken	11	GGCTAAGCAT	TTG	AAACACG---CAC	8	8	-	0	GGCTAAGCATAAACACGCAC	3	0
miPPR-137_chr1_98289385_98289412	11	TGTCAAGCTA	TTGCCCC	CTGCAGGTTA	0	0	-	0	TGTCAAGCTACTGCAGGTTA	7	2
Opossum	1	CGTCAAGCTA	TTGCCCT	CTGCAGGTCA	8	8	mutation	1	CGTCAAGCTACTGCAGGTCA	7	2
Tenrec	2	TGTCAAGCTA	TTGCCCC	CTGCAGGTTA	10	10	-	0	TGTCAAGCTACTGCAGGTTA	7	2
Elephant	3	TGTCAAGCTA	TTGCCCC	CTGCAGGTTA	10	10	-	0	TGTCAAGCTACTGCAGGTTA	7	2
Armadillo	4	TGTCAAGCTA	TTGCCCC	CTGCAGGTTA	10	10	-	0	TGTCAAGCTACTGCAGGTTA	7	2
Dog	5	TGTCAAGCTA	TTGCCCC	CTGCAGGTTA	10	10	-	0	TGTCAAGCTACTGCAGGTTA	7	2
Cow	6	TGTCAAGCTA	TTGCCCC	CTGCAGGTTA	10	10	-	0	TGTCAAGCTACTGCAGGTTA	7	2
Rabbit	7	TGTCAAGCTA	TTGCCCC	CTGCAGGTTA	10	10	-	0	TGTCAAGCTACTGCAGGTTA	7	2
Mouse	8	CGTCAAGCTA	TTGCCCC	CTGCAGGTCA	8	8	-	0	CGTCAAGCTACTGCAGGTCA	7	2
Rat	9	CGTCAAGCTA	TTGCCCC	CTGCAGGTCA	8	8	-	0	CGTCAAGCTACTGCAGGTCA	7	2
Macaque	10	TGTCAAGCTA	TTGCCCC	CTGCAGGTTA	10	10	-	0	TGTCAAGCTACTGCAGGTTA	7	2
Chimp	11	TGTCAAGCTA	TTGCCCC	CTGCAGGTTA	10	10	-	0	TGTCAAGCTACTGCAGGTTA	7	2
miPPR-328_chr16_65889046_65889067	12	CGGCAAGTCC	C	CAGCCAGTTC	0	0	-	0	CGGCAAGTCCCAGCCAGTTC	1	3
Macaque	1	CGGCAAGTCC	C	CAGCCAGTTC	10	10	-	0	CGGCAAGTCCCAGCCAGTTC	1	3
Rat	2	CGACAAGTGC	C	TAGCCAGTTC	6	8	-	0	CGACAAGTGCTAGCCAGTTC	1	2
Mouse	3	CGACAAGTGC	C	CAGCCAGTTC	6	10	-	0	CGACAAGTGCCAGCCAGTTC	1	3
Rabbit	4	CGACAAGTCC	C	CAGCCAGTTC	8	10	-	0	CGACAAGTCCCAGCCAGTTC	1	3
Cow	5	CGGCATGTCC	C	CAGCCAGTTC	8	10	-	0	CGGCATGTCCCAGCCAGTTC	1	3
Dog	6	CGACAAGTTC	C	CAGCCAGTTT	6	8	-	0	CGACAAGTTCCAGCCAGTTT	1	3
Armadillo	7	CGGCAAGTCC	C	CAGCCAGTTC	10	10	-	0	CGGCAAGTCCCAGCCAGTTC	1	3
Elephant	8	CGGCAAGTCC	C	CAGCCAGTTC	10	10	-	0	CGGCAAGTCCCAGCCAGTTC	1	3
Opossum	9	CTGCATGTTC	C	CAGCCAATTC	4	8	-	0	CTGCATGTTCCAGCCAATTC	1	3
Tenrec	10	CGGCAAGTCC	C	CAGCCAGTTT	10	8	-	0	CGGCAAGTCCCAGCCAGTTT	1	3
Chimp	11	CGGCAAGTCC	C	CAGCCAGTTC	10	10	-	0	CGGCAAGTCCCAGCCAGTTC	1	3
Chicken	12	CGGCACGTTC	C	CAACCAATTC	6	6	-	0	CGGCACGTTCCAACCAATTC	1	3
miPPR-135a-2_chr12_96480626_96480647	11	TTGCATGTTT	T	CTGCATGATA	0	0	-	0	TTGCATGTTTCTGCATGATA	1	0
Chimp	1	TTGCATGTTT	T	CTGCATGATA	10	10	-	0	TTGCATGTTTCTGCATGATA	1	0
Macaque	2	TTGCATGTTT	T	CTGCATGATA	10	10	-	0	TTGCATGTTTCTGCATGATA	1	0
Rat	3	TTGCATGTTT	-	GTGCATGATA	10	8	deletion	0	TTGCATGTTTGTGCATGATA	0	1
Mouse	4	TTGCATGTTT	-	GTGCATGATA	10	8	deletion	0	TTGCATGTTTGTGCATGATA	0	1
Rabbit	5	TTGCATGTTT	C	ATGCATGATA	10	8	mutation	1	TTGCATGTTTATGCATGATA	1	0
Cow	6	TTGCATGTTT	C	ATGCATGATA	10	8	mutation	1	TTGCATGTTTATGCATGATA	1	0
Dog	7	TTGCATGTTT	C	ATGCATGATA	10	8	mutation	1	TTGCATGTTTATGCATGATA	1	0
Elephant	8	TTGCATGTTT	C	ATGCATGATA	10	8	mutation	1	TTGCATGTTTATGCATGATA	1	0
Tenrec	9	TTGCATGTTT	C	ATGCATGATA	10	8	mutation	1	TTGCATGTTTATGCATGATA	1	0
Opossum	10	TTGCATGTTT	C	ATGCATGATA	10	8	mutation	1	TTGCATGTTTATGCATGATA	1	0
Chicken	11	TTGCATGTTT	T	ATGCATGATA	10	8	-	0	TTGCATGTTTATGCATGATA	1	0
miPPR-125b-1_chr11_121477717_121477741	11	CGACAAGTTG	AATT	TTCCTAGACC	0	0	-	0	CGACAAGTTGTTCCTAGACC	4	2
Tenrec	1	CGACAAGTCG	AATT	TTCCTAGACC	8	10	-	0	CGACAAGTCGTTCCTAGACC	4	2
Elephant	2	CGACAAGTTG	AATT	TTCCTAGACC	10	10	-	0	CGACAAGTTGTTCCTAGACC	4	2
Armadillo	3	CGACACGTTG	GATT	TTTCTAGCCC	8	6	mutation	1	CGACACGTTGTTTCTAGCCC	4	2
Dog	4	CGACAAGTTG	AATT	TTCCTAGACC	10	10	-	0	CGACAAGTTGTTCCTAGACC	4	2
Cow	5	CGACAAGTTG	AATT	TTCCTAGACC	10	10	-	0	CGACAAGTTGTTCCTAGACC	4	2
Rabbit	6	CGACAAGTTG	AATT	CTCCTAGACC	10	8	-	0	CGACAAGTTGCTCCTAGACC	4	0
Mouse	7	CGACAAGTTG	AATT	TTCCTAGACC	10	10	-	0	CGACAAGTTGTTCCTAGACC	4	2
Rat	8	CGACACGTTG	AATT	TTCCTAGACC	8	10	-	0	CGACACGTTGTTCCTAGACC	4	2
Macaque	9	CGACAAGTTG	AATT	TTCCTAGACC	10	10	-	0	CGACAAGTTGTTCCTAGACC	4	2
Chimp	10	CGACAAGTTG	AATT	TTCCTAGACC	10	10	-	0	CGACAAGTTGTTCCTAGACC	4	2
Frog	11	CGACAAGATG	AAAT	TTCCTTGTAC	8	4	mutation	1	CGACAAGATGTTCCTTGTAC	4	2
miPPR-181a-1_chr1_197097607_197097634	11	CTGCCAGTCC	-TTCCAGA	GGGCAAGTGT	0	0	-	0	CTGCCAGTCCGGGCAAGTGT	7	3
Chimp	1	CTGCCAGTCC	-TTCCAGA	GGGCAAGTGT	10	10	-	0	CTGCCAGTCCGGGCAAGTGT	7	3
Macaque	2	CTGCCAGTCC	-TTCCAGA	GGGCAAGTGT	10	10	-	0	CTGCCAGTCCGGGCAAGTGT	7	3
Rat	3	CTGCCAGTCC	-TTCCAGA	GGGCAAGTGT	10	10	-	0	CTGCCAGTCCGGGCAAGTGT	7	3
Mouse	4	CTGCCAGTCC	TTTCCAGA	GGGCAAGTGT	10	10	insertion	0	CTGCCAGTCCGGGCAAGTGT	8	3
Cow	5	CCGCCAGTCC	-TTCCAGA	GGGCAAGTGT	8	10	-	0	CCGCCAGTCCGGGCAAGTGT	7	2
Dog	6	TTGCCAGTCC	-TTCCAGA	GGGCAAGTGT	8	10	-	0	TTGCCAGTCCGGGCAAGTGT	7	0
Armadillo	7	CTGCCAGTCT	-TTCCAGG	GGGCAAGTGT	8	10	mutation	1	CTGCCAGTCTGGGCAAGTGT	7	1
Elephant	8	CTGCCAGTTC	-TTCCAAA	GGGCAAGTGT	8	10	mutation	1	CTGCCAGTTCGGGCAAGTGT	7	3
Tenrec	9	TTGCTAGTCC	-CTCCAAA	GGGCAAGTGT	6	10	mutation	2	TTGCTAGTCCGGGCAAGTGT	7	3
Opossum	10	TTGCCAGTCC	-TTCCAGA	GGGCAAGTGT	8	10	-	0	TTGCCAGTCCGGGCAAGTGT	7	0
Chicken	11	TTGCCAGCCC	-TTCCAGA	GGGCAACTGT	6	8	-	0	TTGCCAGCCCGGGCAACTGT	7	0
miPPR-9-2_chr5_87998480_87998511	10	CAGCTAGATA	ACCAAAGATAA	CAACTCGCTT	0	0	-	0	CAGCTAGATACAACTCGCTT	11	0
Chimp	1	CAGCTAGATA	ACCAAAGATAA	CAACTCGCTT	10	10	-	0	CAGCTAGATACAACTCGCTT	11	0
Macaque	2	CAGCTAGATA	ACCAAAGATAA	CAACTCGCTT	10	10	-	0	CAGCTAGATACAACTCGCTT	11	0
Mouse	3	CAGCTAGATA	ACCAAAGATAA	CAACTCGCTT	10	10	-	0	CAGCTAGATACAACTCGCTT	11	0
Rat	4	CAGCTAGATA	ACCAAAGATAA	CAACTCGCTT	10	10	-	0	CAGCTAGATACAACTCGCTT	11	0
Cow	5	CAGCTAGATA	ACCAAAGATAA	CAACTCGCTT	10	10	-	0	CAGCTAGATACAACTCGCTT	11	0
Armadillo	6	CAGCTAGATA	ACCAAAGATAA	CAACTCGCTT	10	10	-	0	CAGCTAGATACAACTCGCTT	11	0
Elephant	7	CAGCTAGATA	ACCAAAGATAA	CAACTCGCTT	10	10	-	0	CAGCTAGATACAACTCGCTT	11	0
Tenrec	8	CAGCTAGATA	ACCAAAGATAA	CAACTCGCTT	10	10	-	0	CAGCTAGATACAACTCGCTT	11	0
Chicken	9	CAGCTAGATA	ACCAAAGATAA	CAACTCGCTT	10	10	-	0	CAGCTAGATACAACTCGCTT	11	0
Zebrafish	10	CAGCTAGATA	ACCAAAGATAA	CAACTCGCTT	10	10	-	0	CAGCTAGATACAACTCGCTT	11	0
miPPR-100_chr11_121534616_121534649	11	GTGCCTGCTT	AACAACAAGAGAA	TGACAAGCAA	0	0	-	0	GTGCCTGCTTTGACAAGCAA	13	1
Chicken	1	CTGCCTGCTT	AACCAC---GGAA	TGACAGGCAA	8	8	deletion	1	CTGCCTGCTTTGACAGGCAA	10	1
Opossum	2	ATGCCTGCTT	AACAAC---AGAA	TGACAAGCAA	8	10	deletion	0	ATGCCTGCTTTGACAAGCAA	10	1
Elephant	3	GTGTCTGCTT	AATAACAACAGAA	TGACAAGCAA	8	10	mutation	2	GTGTCTGCTTTGACAAGCAA	13	1
Armadillo	4	GTGCCTGCTT	AAAAACAACAGAA	TGACAAGCAA	10	10	mutation	2	GTGCCTGCTTTGACAAGCAA	13	1
Cow	5	GTGCCTACTT	AACAACAACAGAA	TGACAAGCAA	8	10	mutation	1	GTGCCTACTTTGACAAGCAA	13	1
Dog	6	GTGCCTGCTT	AACAACAACAGAA	TGACAAGCAA	10	10	mutation	1	GTGCCTGCTTTGACAAGCAA	13	1
Mouse	7	TTGCCTGCTT	AACCATATCAGAA	TGACAAGCAA	8	10	mutation	4	TTGCCTGCTTTGACAAGCAA	13	1
Rat	8	TTGCCAGCCT	AACCATATCAAAA	TGACAAGCAA	4	10	mutation	5	TTGCCAGCCTTGACAAGCAA	13	2
Macaque	9	GTGCCTGCTT	AACAACAAGAGAA	TGACAAGCAA	10	10	-	0	GTGCCTGCTTTGACAAGCAA	13	1
Chimp	10	ATGCCTGCTT	AACAACAAGAGAA	TGACAAGCAA	8	10	-	0	ATGCCTGCTTTGACAAGCAA	13	1
Zebrafish	11	GTGCCTGCTT	AACGAC---CAAA	TGACAGGCAA	10	8	deletion	2	GTGCCTGCTTTGACAGGCAA	10	1
miPPR-29b-2_chr1_206062827_206062850	10	AGGCCAGCTC	AGT	CACTTAGTTA	0	0	-	0	AGGCCAGCTCCACTTAGTTA	3	3
Chimp	1	AGGCCAGCTC	AGT	CACTTAGTTA	10	10	-	0	AGGCCAGCTCCACTTAGTTA	3	3
Macaque	2	AGGCCAGCTC	AGT	CACTTAGTTA	10	10	-	0	AGGCCAGCTCCACTTAGTTA	3	3
Rat	3	AGACCAGCTC	AGT	CACTTAGTTA	8	10	-	0	AGACCAGCTCCACTTAGTTA	3	3
Mouse	4	AGGCCAGCTC	AGT	CACTTAGTTA	10	10	-	0	AGGCCAGCTCCACTTAGTTA	3	3
Rabbit	5	AGGCCAGCTC	AGT	CACTTAGTTA	10	10	-	0	AGGCCAGCTCCACTTAGTTA	3	3
Cow	6	AGGCCAGCTC	AGT	CACTTAGTTA	10	10	-	0	AGGCCAGCTCCACTTAGTTA	3	3
Dog	7	AGGCCAGCTC	AGT	CACTTAGTTA	10	10	-	0	AGGCCAGCTCCACTTAGTTA	3	3
Armadillo	8	AGGCCAGCTC	AGT	CACTTAGTTA	10	10	-	0	AGGCCAGCTCCACTTAGTTA	3	3
Tenrec	9	AGGCCAGCTC	AGT	CACTTAGTTA	10	10	-	0	AGGCCAGCTCCACTTAGTTA	3	3
Opossum	10	GGGCCAGCCC	TGC	CACTCGGTTA	6	6	mutation	2	GGGCCAGCCCCACTCGGTTA	3	0
miPPR-99a_chr21_16828938_16828969	10	ATACTTGACT	TTAGCCAGACT	CAGC-AAGCGA	0	0	-	0	ATACTTGACTCAGCAAGCGA	11	2
Chimp	1	ATACTTGACT	TTAGCCAGACT	CAGC-AAGCGA	10	10	-	0	ATACTTGACTCAGCAAGCGA	11	2
Macaque	2	ATACTTGACT	TTAGCCAGACT	CAGC-AAGCGA	10	10	-	0	ATACTTGACTCAGCAAGCGA	11	2
Mouse	3	AGACTTGACT	TTAGCCAGTCT	CAGC-AAGCAA	8	8	mutation	1	AGACTTGACTCAGCAAGCAA	11	2
Rat	4	ATACTTGACT	TTAGCCAGACT	CAGC-AAGCAA	10	8	-	0	ATACTTGACTCAGCAAGCAA	11	2
Cow	5	ATACTTGACT	TTAGCCAGACT	CAGC-AAGCGA	10	10	-	0	ATACTTGACTCAGCAAGCGA	11	2
Dog	6	ATACTTGACT	TTAGCCAGACT	CAGC-AAGCGA	10	10	-	0	ATACTTGACTCAGCAAGCGA	11	2
Armadillo	7	ATGCTTGACT	TTAGCCAGACT	CAGC-AAGCGA	8	10	-	0	ATGCTTGACTCAGCAAGCGA	11	1
Tenrec	8	ATACCTGACT	TTAGCCAGATT	CAGC-AAGCGA	8	10	mutation	1	ATACCTGACTCAGCAAGCGA	11	2
Chicken	9	ATACTTGACT	TTAGCCAGACT	CAGC-AAGCGA	10	10	-	0	ATACTTGACTCAGCAAGCGA	11	2
Frog	10	ATACTTGACT	TTAGCCAGACT	CAGC-AAGCGA	10	10	-	0	ATACTTGACTCAGCAAGCGA	11	2
miPPR-128a_chr2_136112814_136112846	10	GCGCCAGATA	TTTAGGTATTGG	AAGCATGTTT	0	0	-	0	GCGCCAGATAAAGCATGTTT	12	4
Tenrec	1	GCGCCAGATA	TTTAGGTATTAG	ATGCTTGTTT	10	6	mutation	1	GCGCCAGATAATGCTTGTTT	12	2
Elephant	2	GCGCCAGATA	TTTAGGTATTAG	AAGCATGTTT	10	10	mutation	1	GCGCCAGATAAAGCATGTTT	12	4
Chimp	3	GCGCCAGATA	TTTAGGTATTGG	AAGCATGTTT	10	10	-	0	GCGCCAGATAAAGCATGTTT	12	4
Macaque	4	ACGCCAGATA	TTTAGGTATTGG	AAGCATGTTT	8	10	-	0	ACGCCAGATAAAGCATGTTT	12	0
Rat	5	GCGCCAGATA	TTTAGGTA-TAG	AAGCATGTTT	10	10	deletion	1	GCGCCAGATAAAGCATGTTT	11	4
Mouse	6	GCGCCAGATA	TTTAGGTA-TAG	AAGCATGTTT	10	10	deletion	1	GCGCCAGATAAAGCATGTTT	11	4
Rabbit	7	GCGCCAGATA	TTTAGGTATTGG	AAGCATGTTT	10	10	-	0	GCGCCAGATAAAGCATGTTT	12	4
Cow	8	GCGCCAGATA	TTTAGGTATTGG	AAGCATGTTT	10	10	-	0	GCGCCAGATAAAGCATGTTT	12	4
Dog	9	ACGTCAGATA	TTTAGGTATTGA	AAGCATGTTT	6	10	mutation	1	ACGTCAGATAAAGCATGTTT	12	0
Armadillo	10	GCGCCAAATA	TTTAGGTATTGG	AAGCATGTTT	8	10	-	0	GCGCCAAATAAAGCATGTTT	12	4
miPPR-199a-2_chr1_170381223_170381251	10	CAGCTTGCAG	GCTGCT---CT	AGACTTGAAC	0	0	-	0	CAGCTTGCAGAGACTTGAAC	8	0
Chimp	1	CAGCTTGCAG	GCTGCT---CT	AGACTTGAAC	10	10	-	0	CAGCTTGCAGAGACTTGAAC	8	0
Macaque	2	CAGCTTGCAG	GCTGCT---CT	AGACTTGAAC	10	10	-	0	CAGCTTGCAGAGACTTGAAC	8	0
Rat	3	CAGCTTGCAG	GCTGCT---CT	AGACTTGAGC	10	8	-	0	CAGCTTGCAGAGACTTGAGC	8	0
Mouse	4	CAGCTTGCAG	GCTGCT---CT	AGACTTGAGC	10	8	-	0	CAGCTTGCAGAGACTTGAGC	8	0
Rabbit	5	CGGCTTGCAG	GCTGCT---CT	AGACTTGAAC	8	10	-	0	CGGCTTGCAGAGACTTGAAC	8	3
Cow	6	CGGCTTGCAG	GCTGAT---CT	AGACTTGAAC	8	10	mutation	1	CGGCTTGCAGAGACTTGAAC	8	3
Dog	7	CGGCTTGCAG	GCTGCT---CT	AGACTTGAAC	8	10	-	0	CGGCTTGCAGAGACTTGAAC	8	3
Elephant	8	CGGCTTGCAG	GCTGCC---CT	AGACTTGAAC	8	10	mutation	1	CGGCTTGCAGAGACTTGAAC	8	3
Tenrec	9	CGGCTTGCAG	GCTGCT---CT	AGACTTGAAC	8	10	-	0	CGGCTTGCAGAGACTTGAAC	8	3
Chicken	10	CGGCGTGCAG	GCTGC----CG	AGACTTGAAC	6	10	deletion	1	CGGCGTGCAGAGACTTGAAC	7	3
miPPR-10b_chr2_176721995_176722029	10	TAACTCGTTG	GCTTTGACCTGTCT	GAACAAGTCG	0	0	-	0	TAACTCGTTGGAACAAGTCG	14	2
Chimp	1	TAACTCGTTG	GCTTTGACCTGTCT	GAACAAGTCG	10	10	-	0	TAACTCGTTGGAACAAGTCG	14	2
Macaque	2	TAACTCGTTG	GCTTTGACCTGTCT	GAACAAGTCG	10	10	-	0	TAACTCGTTGGAACAAGTCG	14	2
Rat	3	TAACTTGTTG	GCTTTGACCTGTCT	GAACAAGTCG	8	10	-	0	TAACTTGTTGGAACAAGTCG	14	2
Mouse	4	TAACTTGTTG	GCTTTGACCTGTCT	GAACAAGTCG	8	10	-	0	TAACTTGTTGGAACAAGTCG	14	2
Dog	5	TAACTCGTTG	GCTTTGACCTGTCT	GAACAAGTGG	10	8	-	0	TAACTCGTTGGAACAAGTGG	14	2
Armadillo	6	TAACTCGTTG	GCTTTGACCTGTCT	GAACAAGTCG	10	10	-	0	TAACTCGTTGGAACAAGTCG	14	2
Elephant	7	TAACTCGTTG	GCTTTGACCTGTCT	GAACAAGTCA	10	8	-	0	TAACTCGTTGGAACAAGTCA	14	2
Tenrec	8	TAACTCGTTG	GCTTTGACCTGTCT	GAACAAGTCG	10	10	-	0	TAACTCGTTGGAACAAGTCG	14	2
Opossum	9	TAACTCTCTG	GCTTTGACCTGTCT	GAGCAAGTCG	6	8	-	0	TAACTCTCTGGAGCAAGTCG	14	2
Chicken	10	TAACTCTTTG	GCTTTGACCTGTCT	GAGCAAGTCG	8	8	-	0	TAACTCTTTGGAGCAAGTCG	14	2
miPPR-let-7a-2_chr11_121522513_121522539	11	GAGCATGCAG	TCACAA	TG-GCTGGAAA	0	0	-	0	GAGCATGCAGTGGCTGGAAA	6	2
Chimp	1	GAGCATGCAG	TCACAA	TG-GCTGGAAA	10	10	-	0	GAGCATGCAGTGGCTGGAAA	6	2
Macaque	2	GAGCATGCAG	TCACAA	TG-GCTGGAAA	10	10	-	0	GAGCATGCAGTGGCTGGAAA	6	2
Rat	3	GAGCATGCCG	TCACAG	TG-GCTGGAGC	8	6	mutation	1	GAGCATGCCGTGGCTGGAGC	6	0
Mouse	4	GAACATGCAG	TCACAA	TG-GCTGGAGA	8	8	-	0	GAACATGCAGTGGCTGGAGA	6	3
Rabbit	5	GAACATGCAG	TCACAA	TG-GCTGGAAA	8	10	-	0	GAACATGCAGTGGCTGGAAA	6	3
Cow	6	GAGCATGCAG	TCACAA	TG-GCTGGAAA	10	10	-	0	GAGCATGCAGTGGCTGGAAA	6	2
Dog	7	GAACATGCAG	TCACAA	TG-GCTGGAAA	8	10	-	0	GAACATGCAGTGGCTGGAAA	6	3
Armadillo	8	GAACATGCAA	TCACAA	GG-GCCGGAAA	6	6	-	0	GAACATGCAAGGGCCGGAAA	6	2
Elephant	9	ATCCATGCAG	TCACAA	TG-GCTGGAAA	4	10	-	0	ATCCATGCAGTGGCTGGAAA	6	2
Tenrec	10	GAACATGCAG	TCACAA	TG-GCTGGGAC	8	6	-	0	GAACATGCAGTGGCTGGGAC	6	2
Opossum	11	GTGCGTGCAG	TCATAA	TG-GCTGGAGA	6	8	mutation	1	GTGCGTGCAGTGGCTGGAGA	6	0
miPPR-153-2_chr7_157059874_157059903	10	TAATTAGCTG	GC-----------AAGGTAA	GGGTTTGTCC	0	0	-	0	TAATTAGCTGGGGTTTGTCC	9	2
Chimp	1	TAATTAGCTG	GC-----------AAGGTAA	GGGTTTGTCC	10	10	-	0	TAATTAGCTGGGGTTTGTCC	9	2
Macaque	2	TAATTAGCTG	GC-----------AAGGTAA	GGGTTTGTCC	10	10	-	0	TAATTAGCTGGGGTTTGTCC	9	2
Mouse	3	TAAGTAGCTG	GC-----------AAAGTAA	GGGTTTGTCG	8	8	mutation	1	TAAGTAGCTGGGGTTTGTCG	9	2
Rat	4	TAAGTAGCTG	GC-----------AAAGTAA	GGGTTTGTCG	8	8	mutation	1	TAAGTAGCTGGGGTTTGTCG	9	2
Rabbit	5	TAATTAGCTG	GC-----------AAAGTAA	GGGTTTGTCC	10	10	mutation	1	TAATTAGCTGGGGTTTGTCC	9	2
Dog	6	TCATTAGCTG	GC-----------AAAGTAA	GGGTCTGTCC	8	8	mutation	1	TCATTAGCTGGGGTCTGTCC	9	2
Armadillo	7	TAATTAGCTG	GC-----------AAAGTAA	AGGTTTGTCC	10	8	mutation	1	TAATTAGCTGAGGTTTGTCC	9	2
Elephant	8	TAATTAGCTG	GC-----------AAAGTAA	GGGTTTGTCC	10	10	mutation	1	TAATTAGCTGGGGTTTGTCC	9	2
Opossum	9	TAATTAGCTG	GC-----------AAAATAA	GAATTTGTCC	10	6	mutation	2	TAATTAGCTGGAATTTGTCC	9	2
Chicken	10	TAATTAGCTG	GC-----------AAAATAA	GAATTTGTCC	10	6	mutation	2	TAATTAGCTGGAATTTGTCC	9	2
miPPR-129-2_chr11_43554500_43554532	9	GTACTT-----G-----CTA	AAAATAGCATC-A	GGGTTTGATC	0	0	-	0	GTACTTGCTAGGGTTTGATC	12	2
Opossum	1	GTACTT-----G-----CTA	AAAATAGCATC-A	GGGTTTGATC	10	10	-	0	GTACTTGCTAGGGTTTGATC	12	2
Elephant	2	GTACTT-----G-----CTA	AAAATAGCATC-A	GGGTTTGATC	10	10	-	0	GTACTTGCTAGGGTTTGATC	12	2
Chimp	3	GTACTT-----G-----CTA	AAAATAGCACC-A	GGGTTTGATC	10	10	mutation	1	GTACTTGCTAGGGTTTGATC	12	2
Macaque	4	GTACTT-----G-----CTA	AAAATAGCATC-A	GGGTTTGATC	10	10	-	0	GTACTTGCTAGGGTTTGATC	12	2
Rat	5	GTACTT-----G-----CTA	AAAATAGCATC-T	GGGTTTGATC	10	10	mutation	1	GTACTTGCTAGGGTTTGATC	12	2
Mouse	6	GTACTT-----G-----CTA	AAAATAGCATC-T	GGGTTTGATC	10	10	mutation	1	GTACTTGCTAGGGTTTGATC	12	2
Rabbit	7	GTACTT-----G-----CTA	AAAATAGCATCAG	GGGTTTGATC	10	10	insertion	0	GTACTTGCTAGGGTTTGATC	13	2
Cow	8	GTACTT-----G-----CTA	AAAATAGCATC-A	GGGTTTGATC	10	10	-	0	GTACTTGCTAGGGTTTGATC	12	2
Dog	9	GTTCTT-----G-----CTA	AAAATAGCATC-A	GGGTTTGATC	8	10	-	0	GTTCTTGCTAGGGTTTGATC	12	2
miPPR-1-2_chr18_17665411_17665439	10	AAACATG---CAC	TCCCAGGC	AAACAGGCT-C	0	0	-	0	AAACATGCACAAACAGGCTC	8	0
Dog	1	AAACATG---CAC	TCCCAGGC	AAACAGGCT-C	10	10	-	0	AAACATGCACAAACAGGCTC	8	0
Cow	2	AAACATG---CAC	TCCCAGGC	AAACAGGCT-C	10	10	-	0	AAACATGCACAAACAGGCTC	8	0
Rabbit	3	AAACATG---CAC	TCCCAGGC	AAACAGGCT-C	10	10	-	0	AAACATGCACAAACAGGCTC	8	0
Rat	4	AAACATG---CAC	TCCTGGGC	AAACAGGCT-C	10	10	mutation	2	AAACATGCACAAACAGGCTC	8	0
Mouse	5	AAACATG---CAC	TCCCAGGC	AAACAGACT-C	10	8	-	0	AAACATGCACAAACAGACTC	8	2
Macaque	6	AAACATG---CAC	TCCCAGGC	AAACAGGCT-C	10	10	-	0	AAACATGCACAAACAGGCTC	8	0
Chimp	7	AAACATG---CAC	TCCCAGGC	AAACAGGCT-C	10	10	-	0	AAACATGCACAAACAGGCTC	8	0
Opossum	8	AAACATG---CAC	TCCCAGAC	AAACGGGCT-C	10	8	mutation	1	AAACATGCACAAACGGGCTC	8	0
Chicken	9	AAACACG---CAC	AGCCGGGC	CGCCCGGCT-C	8	2	mutation	3	AAACACGCACCGCCCGGCTC	8	4
Frog	10	AAACATG---CAA	TCCCAGGC	AAACGGTCC-C	8	4	-	0	AAACATGCAAAAACGGTCCC	8	2
miPPR-196a-2_chr12_52665059_52665080	10	CCGCCTGCC--------G	A	CAACTTGACC	0	0	-	0	CCGCCTGCCGCAACTTGACC	1	3
Chimp	1	CCGCCTGCC--------G	A	CAACTTGACC	10	10	-	0	CCGCCTGCCGCAACTTGACC	1	3
Macaque	2	CCGCCTGCC--------G	A	CAACTTGACC	10	10	-	0	CCGCCTGCCGCAACTTGACC	1	3
Rat	3	CCGCCTGCC--------G	A	CAACTTGACC	10	10	-	0	CCGCCTGCCGCAACTTGACC	1	3
Mouse	4	CCGCCTGCC--------G	A	CAACTTGACC	10	10	-	0	CCGCCTGCCGCAACTTGACC	1	3
Rabbit	5	CCGCCTGCC--------G	A	CAACTTGACC	10	10	-	0	CCGCCTGCCGCAACTTGACC	1	3
Cow	6	CCGCCTGCC--------G	A	CAACTTGACC	10	10	-	0	CCGCCTGCCGCAACTTGACC	1	3
Dog	7	CCGCCCGCC--------G	A	CAACTTGACC	8	10	-	0	CCGCCCGCCGCAACTTGACC	1	2
Elephant	8	CCGCCTGCC--------G	A	CAACTTGACC	10	10	-	0	CCGCCTGCCGCAACTTGACC	1	3
Opossum	9	GGGCCCGGG--------G	A	GCACGTGACC	0	4	-	0	GGGCCCGGGGGCACGTGACC	1	2
Frog	10	CCTCCTTTC--------G	A	CAACTTGACC	4	10	-	0	CCTCCTTTCGCAACTTGACC	1	1
miPPR-499_chr20_33029006_33029038	9	GAA-TTTGCCT	TTTGTGTC-CTGT	GGCCAGGCT--G	0	0	-	0	GAATTTGCCTGGCCAGGCTG	12	2
Opossum	1	GAA-TTTGCCT	TTTGTGTC-CTGT	GGCCAGGAT--G	10	8	-	0	GAATTTGCCTGGCCAGGATG	12	2
Dog	2	GAA-TTTGCCT	TTTGTGTC-CTGT	GGCCAGGCT--G	10	10	-	0	GAATTTGCCTGGCCAGGCTG	12	2
Mouse	3	GAA-TTTGCCT	TTTGTGTC-CTGT	GGCCAGGCT--G	10	10	-	0	GAATTTGCCTGGCCAGGCTG	12	2
Rat	4	GAA-TTTGCCT	TTTGTGTC-CTGT	GGCCAGGCT--G	10	10	-	0	GAATTTGCCTGGCCAGGCTG	12	2
Armadillo	5	GAA-TTTGCCT	TTTGTGTC-CTGT	GGCCAGGAT--G	10	8	-	0	GAATTTGCCTGGCCAGGATG	12	2
Elephant	6	GAA-TTTGCCT	TTTGTGTC-CTGT	TGCCAGGCT--G	10	8	-	0	GAATTTGCCTTGCCAGGCTG	12	2
Macaque	7	GAA-TTTGCCT	TTTGTGTC-CTGT	GGCCAGGCT--G	10	10	-	0	GAATTTGCCTGGCCAGGCTG	12	2
Chimp	8	GAA-TTTGCCT	TTTGTGTC-CTGT	GGCCAGGCT--G	10	10	-	0	GAATTTGCCTGGCCAGGCTG	12	2
Cow	9	GAA-TTTGCCT	TTTGTGTC-CTGT	GGCCAGGCT--G	10	10	-	0	GAATTTGCCTGGCCAGGCTG	12	2
miPPR-129-2_chr11_43554735_43554766	9	GGGTAAGTAA	TATTATGTCAT	GTGCATGCCG	0	0	-	0	GGGTAAGTAAGTGCATGCCG	11	1
Dog	1	GGGTAAGTAA	TATTATGTCAT	GTGCATGCCG	10	10	-	0	GGGTAAGTAAGTGCATGCCG	11	1
Cow	2	GGGTAAGTAA	TATTATGTCAT	GTGCATGCCG	10	10	-	0	GGGTAAGTAAGTGCATGCCG	11	1
Rabbit	3	GGGTAAGTAA	TATTATGTCAT	GTGCATGCCG	10	10	-	0	GGGTAAGTAAGTGCATGCCG	11	1
Mouse	4	GGGTAAGTAA	TATTATGTCAT	GTGCATGCCG	10	10	-	0	GGGTAAGTAAGTGCATGCCG	11	1
Rat	5	GGGTAAGTAA	TATTATGTCAT	GTGCATGCCG	10	10	-	0	GGGTAAGTAAGTGCATGCCG	11	1
Macaque	6	GGGTAAGTAA	TATTATGTCAT	GTGCATGCCG	10	10	-	0	GGGTAAGTAAGTGCATGCCG	11	1
Chimp	7	GGGTAAGTAA	TATTATGTCAT	GTGCATGCCG	10	10	-	0	GGGTAAGTAAGTGCATGCCG	11	1
Elephant	8	GGGTAAGTAA	CCTTATGTCGT	GTGCATGCCG	10	10	mutation	3	GGGTAAGTAAGTGCATGCCG	11	1
Opossum	9	GGGTAAGTAG	TGTTATGTCAT	ATGCATGCTG	8	6	mutation	1	GGGTAAGTAGATGCATGCTG	11	4
miPPR-9-2_chr5_87998780_87998808	10	AAACCAGCTA	T--TAAGGTG	CAGCAAGCTG	0	0	-	0	AAACCAGCTACAGCAAGCTG	8	2
Chimp	1	AAACCAGCTA	T--TAAGGTG	CAGCAAGCTG	10	10	-	0	AAACCAGCTACAGCAAGCTG	8	2
Macaque	2	AAACCAGCTA	T--TAAGGTG	CAGCAAGCTG	10	10	-	0	AAACCAGCTACAGCAAGCTG	8	2
Mouse	3	AGACCAGAGA	C--TAAGGTG	CAGCAAGCTG	4	10	mutation	1	AGACCAGAGACAGCAAGCTG	8	2
Rat	4	AGACCAGCGA	C--TAAGGTG	CAGCAAGCTG	6	10	mutation	1	AGACCAGCGACAGCAAGCTG	8	2
Cow	5	AAACCAGCTA	T--TACGGTG	CAGAAAGCGG	10	6	mutation	1	AAACCAGCTACAGAAAGCGG	8	2
Dog	6	AAACCAGCTA	T--TAAGGTG	CAGCAAGCGG	10	8	-	0	AAACCAGCTACAGCAAGCGG	8	2
Armadillo	7	AAACCAGCTA	T--TAAGGTG	CAGTAAGCTG	10	8	-	0	AAACCAGCTACAGTAAGCTG	8	2
Elephant	8	AAACCAGCTA	T--TAACGTG	CAGCAAACAG	10	6	mutation	1	AAACCAGCTACAGCAAACAG	8	2
Tenrec	9	AAACCAGCTA	T--TACGGTG	CAGCAAGCAG	10	8	mutation	1	AAACCAGCTACAGCAAGCAG	8	2
Opossum	10	AAACCAGCTA	T--TAGGGTG	CATCAGGCTG	10	6	mutation	1	AAACCAGCTACATCAGGCTG	8	2
miPPR-455_chr9_115920687_115920709	10	TGCCACGTTA	TC	TGCCAAGTTC	0	0	-	0	TGCCACGTTATGCCAAGTTC	2	1
Tenrec	1	TGCCATGCTA	TC	TGCCAAGTTC	6	10	-	0	TGCCATGCTATGCCAAGTTC	2	1
Armadillo	2	TGCCATGTTA	TC	TGCCAAGTTC	8	10	-	0	TGCCATGTTATGCCAAGTTC	2	1
Dog	3	TGCCACGTTA	TC	TGCCAAGTTC	10	10	-	0	TGCCACGTTATGCCAAGTTC	2	1
Cow	4	TGCCACGTTA	TC	TGCCAAGTTC	10	10	-	0	TGCCACGTTATGCCAAGTTC	2	1
Mouse	5	GGCCACGTTA	TC	TGCCAAGTTC	8	10	-	0	GGCCACGTTATGCCAAGTTC	2	1
Rat	6	GGCCACGTTA	TC	TGCCAAGTTC	8	10	-	0	GGCCACGTTATGCCAAGTTC	2	1
Macaque	7	TGCCACGTTA	TC	TGCCAAGTTC	10	10	-	0	TGCCACGTTATGCCAAGTTC	2	1
Chimp	8	TGCCACGTTA	TC	TGCCAAGTTC	10	10	-	0	TGCCACGTTATGCCAAGTTC	2	1
Opossum	9	TGGCCAGTTA	TC	TGCCAAGTTC	5	10	-	0	TGGCCAGTTATGCCAAGTTC	2	0
Chicken	10	GCACGGTTTG	TC	TGCCAAGTCC	-2	8	-	0	GCACGGTTTGTGCCAAGTCC	2	3
miPPR-135a-2_chr12_96481524_96481548	9	GGT-CTTGTTT	-CCCG	GTCCTTGTAG	0	0	-	0	GGTCTTGTTTGTCCTTGTAG	4	3
Chimp	1	GGT-CTTGTTT	-CCTG	GTCCTTGTAG	10	10	mutation	1	GGTCTTGTTTGTCCTTGTAG	4	3
Macaque	2	GGT-CTTGTTT	-CCTG	GTCCTTGTAG	10	10	mutation	1	GGTCTTGTTTGTCCTTGTAG	4	3
Rat	3	GGT-CTTGTTT	--CTG	GTCCTCGTAG	10	8	deletion	1	GGTCTTGTTTGTCCTCGTAG	3	1
Mouse	4	GGT-CTTGTTT	--CTG	GTCCTCGTAG	10	8	deletion	1	GGTCTTGTTTGTCCTCGTAG	3	1
Rabbit	5	AGT-CTTGTTT	-CCTG	GTCCTTGTAG	8	10	mutation	1	AGTCTTGTTTGTCCTTGTAG	4	3
Cow	6	GGT-CTTGTTT	-CCTG	GTCCTTGTAG	10	10	mutation	1	GGTCTTGTTTGTCCTTGTAG	4	3
Dog	7	GGT-CTTGTTT	-CCTG	GTCCTTGTAG	10	10	mutation	1	GGTCTTGTTTGTCCTTGTAG	4	3
Armadillo	8	GGT-GTTGTTT	-CCTG	GTCCATGTAG	8	8	mutation	1	GGTGTTGTTTGTCCATGTAG	4	2
Elephant	9	GGT-CTTGTTT	-CCTG	ATCCTTGTAG	10	8	mutation	1	GGTCTTGTTTATCCTTGTAG	4	3
miPPR-138-2_chr16_55372940_55372970	9	ATTCCTGCTG	CTCAGTTAAG	GGACCAGCTT	0	0	-	0	ATTCCTGCTGGGACCAGCTT	10	0
Chimp	1	ATTCCTGCTG	CTCAGTTAAG	GGACCAGCTT	10	10	-	0	ATTCCTGCTGGGACCAGCTT	10	0
Macaque	2	ATTCCTGCTG	CTCAGTTAAG	GGACCAGCTT	10	10	-	0	ATTCCTGCTGGGACCAGCTT	10	0
Mouse	3	ATTTCTGCTG	CTCAGTTAAG	GGACCAGCTT	8	10	-	0	ATTTCTGCTGGGACCAGCTT	10	0
Rabbit	4	ATTCCTGCTG	CTCAGTTAAG	GGACCAGCTT	10	10	-	0	ATTCCTGCTGGGACCAGCTT	10	0
Cow	5	ATTCCTGCTG	CTCAGTTAAG	GGACCAGCTT	10	10	-	0	ATTCCTGCTGGGACCAGCTT	10	0
Dog	6	ATTCCTGCTG	CTCAGTTAAG	GGACCAGCTT	10	10	-	0	ATTCCTGCTGGGACCAGCTT	10	0
Armadillo	7	ATTCCTGCTG	CTCAGTTAAG	GGACCAGCTT	10	10	-	0	ATTCCTGCTGGGACCAGCTT	10	0
Opossum	8	ATTCCTGCTG	CTCAGTTAAG	GGAATAGCTT	10	6	-	0	ATTCCTGCTGGGAATAGCTT	10	0
Chicken	9	ATTCATGCAG	CTCAGCAAAG	GGAATAGCTT	6	6	mutation	2	ATTCATGCAGGGAATAGCTT	10	2
miPPR-29b-2_chr1_206062696_206062727	9	AAGCA------------------------------AGTGA	AATGCAAATTC	AGATTTGATA	0	0	-	0	AAGCAAGTGAAGATTTGATA	11	2
Chimp	1	AAGCA------------------------------AGTGA	AATGCAAATTC	AGATTTGATA	10	10	-	0	AAGCAAGTGAAGATTTGATA	11	2
Macaque	2	AAGCA------------------------------AGTGA	AATGCAAATTC	AGATTTGATA	10	10	-	0	AAGCAAGTGAAGATTTGATA	11	2
Rat	3	AAGCA------------------------------AGTGA	AATGCAAATTC	AGATTTGATA	10	10	-	0	AAGCAAGTGAAGATTTGATA	11	2
Mouse	4	AAGCA------------------------------AGTGA	AATGCAAATTC	AGATTTGATA	10	10	-	0	AAGCAAGTGAAGATTTGATA	11	2
Rabbit	5	AAGCA------------------------------AGTGA	AATGCAAATTC	AGATTTGATA	10	10	-	0	AAGCAAGTGAAGATTTGATA	11	2
Cow	6	AAGCA------------------------------AGTGA	AATGCAAATTC	AGATTTGATA	10	10	-	0	AAGCAAGTGAAGATTTGATA	11	2
Dog	7	AAGCA------------------------------AGTGA	AATGCAAATTC	AGATTTGATA	10	10	-	0	AAGCAAGTGAAGATTTGATA	11	2
Armadillo	8	AAGCA------------------------------AGTGA	AATGCAAATTC	AGATTTGATA	10	10	-	0	AAGCAAGTGAAGATTTGATA	11	2
Chicken	9	AGACG------------------------------AGCGC	AGCCAACATTC	GGATTTGACA	0	6	indel	2	AGACGAGCGCGGATTTGACA	11	2
miPPR-9-1_chr1_154717040_154717067	9	CTCCATGCGA	CTACTCA	CGGCCAGTCT	0	0	-	0	CTCCATGCGACGGCCAGTCT	7	2
Chimp	1	CTCCATGCGA	CTACTCA	CGGCCAGTCT	10	10	-	0	CTCCATGCGACGGCCAGTCT	7	2
Macaque	2	CTCCATGCGA	CTACTCA	CGGCCAGTCT	10	10	-	0	CTCCATGCGACGGCCAGTCT	7	2
Mouse	3	CTCCATGCGA	CTACTCA	CGGCCAGTCT	10	10	-	0	CTCCATGCGACGGCCAGTCT	7	2
Rabbit	4	CTCCATGCGA	CTACTCA	CGGCCAGTCT	10	10	-	0	CTCCATGCGACGGCCAGTCT	7	2
Cow	5	CTCCATGCGA	CTACTCA	CGGCCAGTCT	10	10	-	0	CTCCATGCGACGGCCAGTCT	7	2
Dog	6	CTCCATGCGA	CTACTCA	CGGCCAGTCT	10	10	-	0	CTCCATGCGACGGCCAGTCT	7	2
Armadillo	7	CTCCATGCGA	CTACTCA	CGGCCAGTCT	10	10	-	0	CTCCATGCGACGGCCAGTCT	7	2
Opossum	8	CTCCATGCGG	CTACTCA	CGGCCAGTCT	8	10	-	0	CTCCATGCGGCGGCCAGTCT	7	2
Chicken	9	CTGCAGGCCA	CTACTCA	CTGCGAGCCG	4	2	-	0	CTGCAGGCCACTGCGAGCCG	7	2
miPPR-214_chr1_170375089_170375112	11	AGATAAGTAC	CAT	AACCTTGTCC	0	0	-	0	AGATAAGTACAACCTTGTCC	3	1
Dog	1	AGATAAGTAC	CAT	AGCCCAGCCC	10	2	-	0	AGATAAGTACAGCCCAGCCC	3	2
Cow	2	GGATAAGTAC	CAT	AACCTTGCCC	8	8	-	0	GGATAAGTACAACCTTGCCC	3	3
Mouse	3	AGGTAAGTGC	CAT	AGCCTTGCCC	6	6	-	0	AGGTAAGTGCAGCCTTGCCC	3	2
Rat	4	AGGTAAATAC	CAC	GGCTTTGCCC	6	2	mutation	1	AGGTAAATACGGCTTTGCCC	3	1
Macaque	5	AGATAAGTAC	AAT	AACCTTGCCC	10	8	mutation	1	AGATAAGTACAACCTTGCCC	3	2
Chimp	6	AGATAAGTAC	CAT	AACCTTGTCC	10	10	-	0	AGATAAGTACAACCTTGTCC	3	1
Elephant	7	AGATAAGTAC	CAT	AACCTTGCCT	10	6	-	0	AGATAAGTACAACCTTGCCT	3	1
Tenrec	8	AGATAAGTAC	CAC	AACCTTGTCT	10	8	mutation	1	AGATAAGTACAACCTTGTCT	3	1
Opossum	9	AGATAAGTCC	TAT	AATCTTGTCT	8	6	mutation	1	AGATAAGTCCAATCTTGTCT	3	2
Chicken	10	AGATAAGTAC	AAT	AATCTTGCAT	10	2	mutation	1	AGATAAGTACAATCTTGCAT	3	1
Armadillo	11	AGATAAGTAC	CAT	AGCCTTGCCT	10	4	-	0	AGATAAGTACAGCCTTGCCT	3	1
miPPR-15b_chr3_161570406_161570438	8	C-TTTTTGACA	TTTTTTAAGAAA	CCACATGCAC	0	0	-	0	CTTTTTGACACCACATGCAC	12	0
Chimp	1	C-TTTTTGACA	TTTTTTAAGAAA	CCACATGCAC	10	10	-	0	CTTTTTGACACCACATGCAC	12	0
Rat	2	C-TTTTTGACA	TTTTTTAAGAAA	CCACATGCAC	10	10	-	0	CTTTTTGACACCACATGCAC	12	0
Mouse	3	C-TTTTTGACA	TTTTTTAAGAAA	CCACATGCAC	10	10	-	0	CTTTTTGACACCACATGCAC	12	0
Cow	4	C-TTTTTGACA	TTTTTTAAGAAA	CCACATGCAC	10	10	-	0	CTTTTTGACACCACATGCAC	12	0
Dog	5	C-TTTTTGACA	TTTTTTAAGAAA	CCACATGCAC	10	10	-	0	CTTTTTGACACCACATGCAC	12	0
Armadillo	6	C-TTGTTGACA	TTTTTTAAGAAA	CCACATGCAC	8	10	-	0	CTTGTTGACACCACATGCAC	12	0
Elephant	7	C-TTTTTGACA	TTTTTTAAGAAA	CCACATGCAC	10	10	-	0	CTTTTTGACACCACATGCAC	12	0
Opossum	8	C-TTTTTGACA	TTTTTTAAGAAA	CCACATGCAC	10	10	-	0	CTTTTTGACACCACATGCAC	12	0
miPPR-214_chr1_170375071_170375099	9	ATGCAT------GTTT	CTTTTAGT	AGATAAGTAC	0	0	-	0	ATGCATGTTTAGATAAGTAC	8	2
Dog	1	ATACAT------GTTT	CTTGTAGT	AGATAAGTAC	8	10	mutation	1	ATACATGTTTAGATAAGTAC	8	2
Cow	2	ATACAT------GTTT	CTGGTAAT	GGATAAGTAC	8	8	mutation	3	ATACATGTTTGGATAAGTAC	8	2
Rabbit	3	ATACAT------GTTT	CTTGTAGT	AGATAAATAC	8	8	mutation	1	ATACATGTTTAGATAAATAC	8	2
Mouse	4	ATACAT------GTTT	TTCAGAGT	AGGTAAGTGC	8	6	mutation	4	ATACATGTTTAGGTAAGTGC	8	2
Macaque	5	ATACAT------GTTT	CTTTTAGT	AGATAAGTAC	8	10	-	0	ATACATGTTTAGATAAGTAC	8	2
Chimp	6	ATGCAT------GTTT	CTTTTAGT	AGATAAGTAC	10	10	-	0	ATGCATGTTTAGATAAGTAC	8	2
Elephant	7	ATACAT------GTTT	CTTGTAGG	AGATAAGTAC	8	10	mutation	2	ATACATGTTTAGATAAGTAC	8	2
Tenrec	8	ATACAT------GTTT	CTTGTAAG	AGATAAGTAC	8	10	mutation	3	ATACATGTTTAGATAAGTAC	8	2
Armadillo	9	ATACAT------GTTT	CTTGTAGT	AGATAAGTAC	8	10	mutation	1	ATACATGTTTAGATAAGTAC	8	2
miPPR-875_chr8_100628970_100628999	8	CCTTATGTAA	ACATACAAA	AGGCCTGACC	0	0	-	0	CCTTATGTAAAGGCCTGACC	9	2
Chimp	1	CCTTATGTAA	ACATACAAA	AGGCCTGACC	10	10	-	0	CCTTATGTAAAGGCCTGACC	9	2
Macaque	2	CCTTATGTAA	ACATACAAA	AGGCCTGACC	10	10	-	0	CCTTATGTAAAGGCCTGACC	9	2
Rat	3	CCTTGTGTAA	ACATACAAA	AGGCCTGTCC	8	8	-	0	CCTTGTGTAAAGGCCTGTCC	9	0
Rabbit	4	CCTTATGTAA	ACATACAAA	AGGCCTGACC	10	10	-	0	CCTTATGTAAAGGCCTGACC	9	2
Cow	5	TCTTATGTAA	ACATACAAA	AGGCCTGACC	8	10	-	0	TCTTATGTAAAGGCCTGACC	9	2
Dog	6	CCTTATGTAA	ACATACAAA	AGGCCTGACC	10	10	-	0	CCTTATGTAAAGGCCTGACC	9	2
Elephant	7	CCTTATGTAA	ACATACAAA	AGGCCTGACC	10	10	-	0	CCTTATGTAAAGGCCTGACC	9	2
Tenrec	8	CCTTATGTAA	ACATACAAA	AGGCCTGACC	10	10	-	0	CCTTATGTAAAGGCCTGACC	9	2
miPPR-34a_chr1_9164789_9164809	8	GAACAAGCCC		AGGCAAGCCC	0	0	-	0	GAACAAGCCCAGGCAAGCCC	0	3
Chimp	1	GAACAAGCCC		AGGCAAGCCC	10	10	-	0	GAACAAGCCCAGGCAAGCCC	0	3
Macaque	2	GAACAAGCCC		AGGCAAGCCC	10	10	-	0	GAACAAGCCCAGGCAAGCCC	0	3
Mouse	3	GAACAAGTCC		AGGCAAGCCC	8	10	-	0	GAACAAGTCCAGGCAAGCCC	0	3
Rat	4	GAACAAGCCC		AGGCAAGCCC	10	10	-	0	GAACAAGCCCAGGCAAGCCC	0	3
Rabbit	5	GAACAAGCCC		AGGCAAGTCC	10	8	-	0	GAACAAGCCCAGGCAAGTCC	0	3
Cow	6	GAACAAGCCC		AGGCAAGCCC	10	10	-	0	GAACAAGCCCAGGCAAGCCC	0	3
Dog	7	GAACAAGCCC		AGGCAAGCCC	10	10	-	0	GAACAAGCCCAGGCAAGCCC	0	3
Tenrec	8	GAACAAGCCC		AGGCAAGTCC	10	8	-	0	GAACAAGCCCAGGCAAGTCC	0	3
miPPR-15b_chr3_161570366_161570390	9	GATCTTG-TTT	TTCT	AACTTTGTAC	0	0	-	0	GATCTTGTTTAACTTTGTAC	4	3
Chimp	1	GATCTTG-TTT	TTCT	AACTTTGTAC	10	10	-	0	GATCTTGTTTAACTTTGTAC	4	3
Macaque	2	GATCTTG-TTT	TTCT	AACTTTGTAC	10	10	-	0	GATCTTGTTTAACTTTGTAC	4	3
Rat	3	GACCTTG-TTT	TTCT	GACTTGGCAC	8	4	-	0	GACCTTGTTTGACTTGGCAC	4	2
Cow	4	GATCTTG-TTT	TTCT	GACTTTGTAC	10	8	-	0	GATCTTGTTTGACTTTGTAC	4	1
Dog	5	GATCTTG-TTT	TTCT	GACTTTGTAC	10	8	-	0	GATCTTGTTTGACTTTGTAC	4	1
Armadillo	6	AATCTTG-TTT	TTCT	GACTTTGTAC	8	8	-	0	AATCTTGTTTGACTTTGTAC	4	4
Elephant	7	GATCTTG-TTT	TTCT	GACTTTGTAC	10	8	-	0	GATCTTGTTTGACTTTGTAC	4	1
Tenrec	8	GACCTTG-TTT	TTCT	GACTTTGTAC	8	8	-	0	GACCTTGTTTGACTTTGTAC	4	1
Opossum	9	GAGCTTG-TTT	TTCT	AACTTGGTAC	8	8	-	0	GAGCTTGTTTAACTTGGTAC	4	0
miPPR-219-2_chr9_130206797_130206817	8	TGTCTTGCTT		TTGCTTGTAA	0	0	-	0	TGTCTTGCTTTTGCTTGTAA	0	2
Chimp	1	TGTCTTGCTT		TTGCTTGTAA	10	10	-	0	TGTCTTGCTTTTGCTTGTAA	0	2
Macaque	2	TGTCTTGCTT		TTGCTTGTAA	10	10	-	0	TGTCTTGCTTTTGCTTGTAA	0	2
Rabbit	3	TGTCTTGCTT		TTGCTTGCAA	10	8	-	0	TGTCTTGCTTTTGCTTGCAA	0	1
Cow	4	TGTCTTGCCT		TTGCTTGTAA	8	10	-	0	TGTCTTGCCTTTGCTTGTAA	0	2
Dog	5	TGTCTTGCTT		TTGCTTGTAA	10	10	-	0	TGTCTTGCTTTTGCTTGTAA	0	2
Armadillo	6	TGTCTTGCTT		TTGCTTGTAA	10	10	-	0	TGTCTTGCTTTTGCTTGTAA	0	2
Elephant	7	TGTCTTGCTT		TTGCTTGTAA	10	10	-	0	TGTCTTGCTTTTGCTTGTAA	0	2
Opossum	8	TTTCTTGCTG		CCGCTTGTAA	6	6	-	0	TTTCTTGCTGCCGCTTGTAA	0	2
miPPR-138-2_chr16_55372960_55372982	8	GGACCAGCTT	CA	CA--ACTGGTGT	0	0	-	0	GGACCAGCTTCAACTGGTGT	2	3
Chimp	1	GGACCAGCTT	CA	CA--ACTGGTGT	10	10	-	0	GGACCAGCTTCAACTGGTGT	2	3
Macaque	2	GGACCAGCTT	CA	CA--ACTGGTGT	10	10	-	0	GGACCAGCTTCAACTGGTGT	2	3
Rabbit	3	GGACCAGCTT	CA	CA--ACTGGTGT	10	10	-	0	GGACCAGCTTCAACTGGTGT	2	3
Cow	4	GGACCAGCTT	CA	CA--ACTGGTGT	10	10	-	0	GGACCAGCTTCAACTGGTGT	2	3
Dog	5	GGACCAGCTT	CA	CA--ACTGGTGT	10	10	-	0	GGACCAGCTTCAACTGGTGT	2	3
Armadillo	6	GGACCAGCTT	CA	CA--ACTGGTGT	10	10	-	0	GGACCAGCTTCAACTGGTGT	2	3
Opossum	7	GGAATAGCTT	CA	CA--ACTGGTGT	6	10	-	0	GGAATAGCTTCAACTGGTGT	2	3
Chicken	8	GGAATAGCTT	CA	CA--CCCAGTGC	6	2	-	0	GGAATAGCTTCACCCAGTGC	2	3
miPPR-144_chr17_24301098_24301118	8	CAGCTAGCGG		CTGCAAG----------CGC	0	0	-	0	CAGCTAGCGGCTGCAAGCGC	0	0
Elephant	1	CAGCTAGCGG		CTGCAGG----------CGC	10	8	-	0	CAGCTAGCGGCTGCAGGCGC	0	0
Armadillo	2	CAACTAGCGG		CTGCAAG----------CAC	8	8	-	0	CAACTAGCGGCTGCAAGCAC	0	3
Dog	3	CAGCTAGCGG		CTGCAAG----------CGC	10	10	-	0	CAGCTAGCGGCTGCAAGCGC	0	0
Rabbit	4	CAGCTAGCGG		CTGCAGG----------CGC	10	8	-	0	CAGCTAGCGGCTGCAGGCGC	0	0
Mouse	5	CGGCTAGCGG		CTGCAAG----------CTC	8	8	-	0	CGGCTAGCGGCTGCAAGCTC	0	3
Rat	6	CGGCTAGCGG		CTGCAAG----------CTC	8	8	-	0	CGGCTAGCGGCTGCAAGCTC	0	3
Macaque	7	CAGCTAGCGG		CTGCAAG----------CGC	10	10	-	0	CAGCTAGCGGCTGCAAGCGC	0	0
Chimp	8	CAGCTAGCGG		CTGCAAG----------CGC	10	10	-	0	CAGCTAGCGGCTGCAAGCGC	0	0
miPPR-196a-2_chr12_52665046_52665080	9	CACTCTG-CGC	---------GCTCCGCCTGCC--------GA	CAACTTGACC	0	0	-	0	CACTCTGCGCCAACTTGACC	14	0
Chimp	1	CACTCTG-CGC	---------GCTCCGCCTGCC--------GA	CAACTTGACC	10	10	-	0	CACTCTGCGCCAACTTGACC	14	0
Macaque	2	CACTCTG-CGC	---------GCTCCGCCTGCC--------GA	CAACTTGACC	10	10	-	0	CACTCTGCGCCAACTTGACC	14	0
Rat	3	CACGTTG-AGC	---------GCTCCGCCTGCC--------GA	CAACTTGACC	4	10	-	0	CACGTTGAGCCAACTTGACC	14	2
Mouse	4	CACGCTG-AGC	---------GCTCCGCCTGCC--------GA	CAACTTGACC	6	10	-	0	CACGCTGAGCCAACTTGACC	14	1
Rabbit	5	CACGCTG-CGC	---------GCTCCGCCTGCC--------GA	CAACTTGACC	8	10	-	0	CACGCTGCGCCAACTTGACC	14	0
Cow	6	CACGCTG-CAC	---------ACTCCGCCTGCC--------GA	CAACTTGACC	6	10	mutation	1	CACGCTGCACCAACTTGACC	14	2
Dog	7	CACGCTG-CGC	---------GCTCCGCCCGCC--------GA	CAACTTGACC	8	10	mutation	1	CACGCTGCGCCAACTTGACC	14	0
Opossum	8	GTAGTTG-CTC	TGCGGACCGGCCGGGCCCGGG--------GA	GCACGTGACC	-1	4	insertion	2	GTAGTTGCTCGCACGTGACC	23	2
Zebrafish	9	CATGCTG-CAC	---------CACATA-AATTC--------AA	CAACTTGACC	4	10	deletion	9	CATGCTGCACCAACTTGACC	13	0
miPPR-196a-2_chr12_52665131_52665156	8	GG--TCTAGCCG	TCACA	TGGTGAGAAC	0	0	-	0	GGTCTAGCCGTGGTGAGAAC	5	0
Chimp	1	GG--TCTAGCCG	TCACA	TGGTGAGAAC	10	10	-	0	GGTCTAGCCGTGGTGAGAAC	5	0
Macaque	2	GG--TCTAGCCG	TCACA	TGGTGAGAAC	10	10	-	0	GGTCTAGCCGTGGTGAGAAC	5	0
Rat	3	GG--TCTAGCCG	TCACA	TGGTGAGGAC	10	8	-	0	GGTCTAGCCGTGGTGAGGAC	5	0
Mouse	4	GG--TCTAGCCG	TCACA	TGGTGAGGAC	10	8	-	0	GGTCTAGCCGTGGTGAGGAC	5	0
Rabbit	5	GG--TCTAGCCG	TCACA	TGGTGAGGAC	10	8	-	0	GGTCTAGCCGTGGTGAGGAC	5	0
Cow	6	GG--TCTAGCCG	TCACA	TGGTGAGGCT	10	4	-	0	GGTCTAGCCGTGGTGAGGCT	5	3
Dog	7	GG--TCTAGCCG	TCACA	TGGCGAGGCC	10	4	-	0	GGTCTAGCCGTGGCGAGGCC	5	3
Elephant	8	GG--TCTAGCCG	TCACA	TGGTGAGGCC	10	6	-	0	GGTCTAGCCGTGGTGAGGCC	5	0
miPPR-219-2_chr9_130206956_130206984	7	GAGCCTGTTC	TTAGTGCT	AACCTGGCCT	0	0	-	0	GAGCCTGTTCAACCTGGCCT	8	0
Chimp	1	GAGCCTGTTC	TTAGTGCT	AACCTGGCCT	10	10	-	0	GAGCCTGTTCAACCTGGCCT	8	0
Rat	2	GAGCCTGTTC	TTAGTGCT	AACCTGGCCT	10	10	-	0	GAGCCTGTTCAACCTGGCCT	8	0
Mouse	3	GAGCCTGTTC	TTAGTGCT	AACCTGGCCT	10	10	-	0	GAGCCTGTTCAACCTGGCCT	8	0
Rabbit	4	GAGCCTGTTC	TTAGAGCT	AACCTGGCCT	10	10	mutation	1	GAGCCTGTTCAACCTGGCCT	8	0
Cow	5	GAGCCTGTTC	TTAATGCT	AACCTGGCCT	10	10	mutation	1	GAGCCTGTTCAACCTGGCCT	8	0
Armadillo	6	GAGCCTGTTC	TTAGTGGT	AACCTGGCCT	10	10	mutation	1	GAGCCTGTTCAACCTGGCCT	8	0
Elephant	7	GAGCCCGTTC	TTAGTGCT	AACCTGGCCT	8	10	-	0	GAGCCCGTTCAACCTGGCCT	8	0
miPPR-218-1_chr4_20136663_20136687	9	GAACTAGCTC	TTTA	AAATACGTTT	0	0	-	0	GAACTAGCTCAAATACGTTT	4	1
Chimp	1	GAACTAGCTC	TTTA	AAATACGTTT	10	10	-	0	GAACTAGCTCAAATACGTTT	4	1
Macaque	2	GAACTAGCTC	TTTA	AAATACGTTT	10	10	-	0	GAACTAGCTCAAATACGTTT	4	1
Rat	3	GAACCAGCTC	TTTA	AAATGTGTCC	8	2	-	0	GAACCAGCTCAAATGTGTCC	4	0
Mouse	4	GAGCTAGCTC	TTTA	AAGTATGTCC	8	2	-	0	GAGCTAGCTCAAGTATGTCC	4	2
Cow	5	GAACTAGCTC	TTTG	AAGTATGTTT	10	6	mutation	1	GAACTAGCTCAAGTATGTTT	4	4
Armadillo	6	AAACTAGCTC	TTTG	AAATATATTT	8	6	mutation	1	AAACTAGCTCAAATATATTT	4	2
Tenrec	7	GAACTAGCTC	TTTG	AAATATGTTT	10	8	mutation	1	GAACTAGCTCAAATATGTTT	4	2
Opossum	8	GTCCTAGCTC	TTTG	AAATGTGTTT	6	6	mutation	1	GTCCTAGCTCAAATGTGTTT	4	0
Chicken	9	GCCCTAGCTC	TTTG	AAATATGTTT	6	8	mutation	1	GCCCTAGCTCAAATATGTTT	4	2
miPPR-100_chr11_121534599_121534626	9	C-TGCTTGATC	-CAATCTG	GTGCCTGCTT	0	0	-	0	CTGCTTGATCGTGCCTGCTT	7	0
Chicken	1	C-TGCTCGCTG	-CAATCTG	CTGCCTGCTT	4	8	-	0	CTGCTCGCTGCTGCCTGCTT	7	0
Opossum	2	C-TGCTTGCTC	-CAATCTG	ATGCCTGCTT	8	8	-	0	CTGCTTGCTCATGCCTGCTT	7	1
Elephant	3	C-TGCTTGGTC	-CAACCTG	GTGTCTGCTT	8	8	mutation	1	CTGCTTGGTCGTGTCTGCTT	7	1
Armadillo	4	C-TGCTTAGTC	-CAATCTG	GTGCCTGCTT	6	10	-	0	CTGCTTAGTCGTGCCTGCTT	7	0
Cow	5	C-TGCCTGGTC	-CAATCTG	GTGCCTACTT	6	8	-	0	CTGCCTGGTCGTGCCTACTT	7	1
Dog	6	C-TGCTTGGTC	-CAATCTG	GTGCCTGCTT	8	10	-	0	CTGCTTGGTCGTGCCTGCTT	7	0
Rabbit	7	C-TGCATGGAC	-CAATCTG	GTACCCGCTC	4	4	-	0	CTGCATGGACGTACCCGCTC	7	0
Macaque	8	C-TGCTTGGTT	-CAATCTG	GTGCCTGCTT	6	10	-	0	CTGCTTGGTTGTGCCTGCTT	7	0
Chimp	9	C-TGCTTGATC	-CAATCTG	ATGCCTGCTT	10	8	-	0	CTGCTTGATCATGCCTGCTT	7	0
miPPR-23b_chr9_96857921_96857952	8	CTGCTTGTGT	TGAATTTCAGC	CAGCAAGTCT	0	0	-	0	CTGCTTGTGTCAGCAAGTCT	11	1
Chimp	1	CTGCTTGTGT	TGAATTTCAGC	CAGCAAGTCT	10	10	-	0	CTGCTTGTGTCAGCAAGTCT	11	1
Macaque	2	CTGCTCGTGT	TGAATTTCAGC	CAGCAAGTCT	8	10	-	0	CTGCTCGTGTCAGCAAGTCT	11	1
Rat	3	CCGTTTGGGT	TGAATTCCAGC	CAACAAGTCT	4	8	mutation	1	CCGTTTGGGTCAACAAGTCT	11	0
Mouse	4	CTGTTTGGGT	TGAATTCCAGC	CAACAAGTCT	6	8	mutation	1	CTGTTTGGGTCAACAAGTCT	11	1
Rabbit	5	CTGCCTGTGT	GGAACCCCAGC	CAGCCAGTCT	8	8	mutation	4	CTGCCTGTGTCAGCCAGTCT	11	1
Armadillo	6	CTGCATGTGT	GGAATTGCAGC	CAGCAAAGCT	8	6	mutation	2	CTGCATGTGTCAGCAAAGCT	11	1
Elephant	7	CTGCTTGTGT	TAAATTTCAGC	CAGCAAATCT	10	8	mutation	1	CTGCTTGTGTCAGCAAATCT	11	1
Tenrec	8	CTGCTTATGT	TCAATTTCAGC	CAGCACGTCT	8	8	mutation	1	CTGCTTATGTCAGCACGTCT	11	1
miPPR-129-2_chr11_43554774_43554807	7	GAGTATGAGC	TGA----CGCTTACTTT	GTGCATGCTC	0	0	-	0	GAGTATGAGCGTGCATGCTC	13	0
Dog	1	GAGTATGAGC	TGA----GGCTTACTTT	GTGCATGCTC	10	10	mutation	1	GAGTATGAGCGTGCATGCTC	13	0
Cow	2	GAGTATGAAC	TGA----GGCTTACTTT	GTGCATGCCC	8	8	mutation	1	GAGTATGAACGTGCATGCCC	13	1
Rabbit	3	AAGTATGAGC	TGA----CGCTTACTTT	GTGCATGCTC	8	10	-	0	AAGTATGAGCGTGCATGCTC	13	1
Macaque	4	GAGTATGAGC	TGA----CGCTTACTTT	GTGCATGCTC	10	10	-	0	GAGTATGAGCGTGCATGCTC	13	0
Chimp	5	GAGTATGAGC	TGA----CGCTTACTTT	GTGCATGCTC	10	10	-	0	GAGTATGAGCGTGCATGCTC	13	0
Elephant	6	GAGTATGAGC	TGA----CGCTTACTTT	GTGCATGCCC	10	8	-	0	GAGTATGAGCGTGCATGCCC	13	1
Tenrec	7	GAGTATGGGC	TGA----CGCTTACTTC	ATGCATGCCC	8	6	mutation	1	GAGTATGGGCATGCATGCCC	13	1
miPPR-9-2_chr5_87999034_87999057	7	T--------ACCAAGCGG	TGG-	CAGCTTGATT	0	0	-	0	TACCAAGCGGCAGCTTGATT	3	3
Chimp	1	T--------ACCAAGCGG	TGG-	CAGCTTGATT	10	10	-	0	TACCAAGCGGCAGCTTGATT	3	3
Macaque	2	T--------ACCAAGCGG	TGG-	CAGCTTGATT	10	10	-	0	TACCAAGCGGCAGCTTGATT	3	3
Mouse	3	T--------ACCAAGTGC	AGG-	CAGCTTGATT	6	10	mutation	1	TACCAAGTGCCAGCTTGATT	3	2
Rat	4	T--------ACCAAGTGC	TGG-	AAGCTTGATT	6	8	-	0	TACCAAGTGCAAGCTTGATT	3	4
Cow	5	T--------ACCAAGCGG	TGG-	CAGCTTGATT	10	10	-	0	TACCAAGCGGCAGCTTGATT	3	3
Dog	6	T--------ACCAAGCGG	TGG-	CAGCTTGATT	10	10	-	0	TACCAAGCGGCAGCTTGATT	3	3
Armadillo	7	T--------ACCAAGCGG	TGG-	GAGCTCGATT	10	6	-	0	TACCAAGCGGGAGCTCGATT	3	1
miPPR-214_chr1_170375061_170375081	8	AACTATGTTT		ATGCAT------GTTT	0	0	-	0	AACTATGTTTATGCATGTTT	0	2
Dog	1	GACTATGTTT		ATACAT------GTTT	8	8	-	0	GACTATGTTTATACATGTTT	0	4
Cow	2	GACTGTGTTT		ATACAT------GTTT	6	8	-	0	GACTGTGTTTATACATGTTT	0	2
Rabbit	3	GAGGTTGTTT		ATACAT------GTTT	2	8	-	0	GAGGTTGTTTATACATGTTT	0	3
Macaque	4	AACTATGTTT		ATACAT------GTTT	10	8	-	0	AACTATGTTTATACATGTTT	0	3
Chimp	5	AACTATGTTT		ATGCAT------GTTT	10	10	-	0	AACTATGTTTATGCATGTTT	0	2
Elephant	6	GACTATGTTT		ATACAT------GTTT	8	8	-	0	GACTATGTTTATACATGTTT	0	4
Tenrec	7	GACTGTGTTT		ATACAT------GTTT	6	8	-	0	GACTGTGTTTATACATGTTT	0	2
Armadillo	8	GACTATGTTT		ATACAT------GTTT	8	8	-	0	GACTATGTTTATACATGTTT	0	4
miPPR-30a_chr6_72170576_72170603	9	AAGTCTGCTC	CC----------------AGAGA	GGACTTGTAC	0	0	-	0	AAGTCTGCTCGGACTTGTAC	7	2
Tenrec	1	AAGTCTGCTC	CC----------------GGAGA	AGACCTGTAC	10	6	mutation	1	AAGTCTGCTCAGACCTGTAC	7	2
Elephant	2	AAATGTGCTC	CC----------------ACAGA	AGATCTGTGC	6	2	mutation	1	AAATGTGCTCAGATCTGTGC	7	2
Armadillo	3	AAATCTGCTC	CC----------------AAAGA	AGACCTATTC	8	2	mutation	1	AAATCTGCTCAGACCTATTC	7	2
Dog	4	AAATTTGCTC	CC----------------ACAGA	CAACTTGTAT	6	4	mutation	1	AAATTTGCTCCAACTTGTAT	7	0
Cow	5	AAATCTGCTC	CT----------------AGAGA	CAACCTGTAC	8	4	mutation	1	AAATCTGCTCCAACCTGTAC	7	2
Rat	6	AAATCTGCTT	CC----------------ACAGA	GGCCTTGTAC	6	8	mutation	1	AAATCTGCTTGGCCTTGTAC	7	4
Rabbit	7	AAATCTGTTC	C------------------CAGA	GGATTTGTAC	6	8	deletion	0	AAATCTGTTCGGATTTGTAC	5	2
Macaque	8	AAGTCTGCTC	CC----------------AGAGA	GGACTTGTAC	10	10	-	0	AAGTCTGCTCGGACTTGTAC	7	2
Chimp	9	AAGTCTGCTC	CC----------------AGAGA	GGACTTGTAC	10	10	-	0	AAGTCTGCTCGGACTTGTAC	7	2
miPPR-218-1_chr4_20136289_20136315	7	GAGCTAGTTC	TACAT---------G	AAATCAGTTA	0	0	-	0	GAGCTAGTTCAAATCAGTTA	6	0
Chimp	1	GAGCTAGTTC	TACAT---------G	AAATCAGTTA	10	10	-	0	GAGCTAGTTCAAATCAGTTA	6	0
Macaque	2	GAGCTCGTTC	TACAT---------G	AAATCAGTTA	8	10	-	0	GAGCTCGTTCAAATCAGTTA	6	0
Rat	3	GAGCTAGTTC	TATAT---------A	AAATCAGGTA	10	8	mutation	2	GAGCTAGTTCAAATCAGGTA	6	0
Mouse	4	GAGCTAGTTC	TATAT---------A	AAATCAGGTA	10	8	mutation	2	GAGCTAGTTCAAATCAGGTA	6	0
Cow	5	GAACTAGTTC	TACAT---------G	CAATCAGTCA	8	6	-	0	GAACTAGTTCCAATCAGTCA	6	2
Dog	6	GAACTAGTTC	TACAT---------G	AAATCAGCCA	8	6	-	0	GAACTAGTTCAAATCAGCCA	6	2
Elephant	7	GAGCTAGTTC	TACGC---------G	AAATCAGTTA	10	10	mutation	2	GAGCTAGTTCAAATCAGTTA	6	0
miPPR-205_chr1_207668815_207668840	8	ACC-------CTTGACT	TGGAA	AAACCAGTTT	0	0	-	0	ACCCTTGACTAAACCAGTTT	5	2
Tenrec	1	ACC-------TTTGTCT	GGCCC	AAACCAGTTT	6	10	mutation	4	ACCTTTGTCTAAACCAGTTT	5	0
Elephant	2	ACA-------CTTGTCT	TGCAA	AAACCAGTTT	6	10	mutation	1	ACACTTGTCTAAACCAGTTT	5	0
Armadillo	3	ACC-------TTTGTCT	TAGAT	AAACCAGTTT	6	10	mutation	2	ACCTTTGTCTAAACCAGTTT	5	0
Mouse	4	ACC-------CCTGCCT	TAGAA	AAACCAGTTT	6	10	mutation	1	ACCCCTGCCTAAACCAGTTT	5	2
Rat	5	ACC-------CCTGCCT	TGGAA	AAACCAGTTT	6	10	-	0	ACCCCTGCCTAAACCAGTTT	5	2
Macaque	6	ACC-------CTTGACT	TGGAA	AAACCAGTTT	10	10	-	0	ACCCTTGACTAAACCAGTTT	5	2
Chimp	7	ACC-------CTTGACT	TGGAA	AAACCAGTTT	10	10	-	0	ACCCTTGACTAAACCAGTTT	5	2
Chicken	8	GCT-------CCAGCAC	TTTTT	AAACtttttt	-3	4	mutation	4	GCTCCAGCACAAACTTTTTT	5	1
miPPR-7-1_chr9_85774555_85774584	7	TCACTAGTCT	TCCACACAG	AACTAGGCCA	0	0	-	0	TCACTAGTCTAACTAGGCCA	9	2
Chimp	1	TCACTAGTCT	TCCACACAG	AACTAGGCCA	10	10	-	0	TCACTAGTCTAACTAGGCCA	9	2
Macaque	2	TCACTAGTCT	TCCACACAG	AACTAGGCCA	10	10	-	0	TCACTAGTCTAACTAGGCCA	9	2
Mouse	3	TCACTAGTCT	TCCACACAG	AACTAGGCCA	10	10	-	0	TCACTAGTCTAACTAGGCCA	9	2
Rat	4	TCACTAGTCT	TCCACACAG	AACTAGGCCA	10	10	-	0	TCACTAGTCTAACTAGGCCA	9	2
Opossum	5	TCACTAGTCT	TCCACACAG	AACTAGGCCA	10	10	-	0	TCACTAGTCTAACTAGGCCA	9	2
Fugu	6	TCACTAGTCT	TCCACACAG	CAGCAGACAG	10	-2	-	0	TCACTAGTCTCAGCAGACAG	9	2
Zebrafish	7	TCACAAGTCT	TCCACACAG	AAGCAAGCCA	8	4	-	0	TCACAAGTCTAAGCAAGCCA	9	2
miPPR-144_chr17_24301094_24301118	7	AAGTCAGCTA	GCGG	CTGCAAG----------CGC	0	0	-	0	AAGTCAGCTACTGCAAGCGC	4	0
Elephant	1	GAGTCAGCTA	GCGG	CTGCAGG----------CGC	8	8	-	0	GAGTCAGCTACTGCAGGCGC	4	0
Dog	2	AAGTCAGCTA	GCGG	CTGCAAG----------CGC	10	10	-	0	AAGTCAGCTACTGCAAGCGC	4	0
Rabbit	3	GAGTCAGCTA	GCGG	CTGCAGG----------CGC	8	8	-	0	GAGTCAGCTACTGCAGGCGC	4	0
Mouse	4	GAGTCGGCTA	GCGG	CTGCAAG----------CTC	6	8	-	0	GAGTCGGCTACTGCAAGCTC	4	0
Rat	5	GAGTCGGCTA	GCGG	CTGCAAG----------CTC	6	8	-	0	GAGTCGGCTACTGCAAGCTC	4	0
Macaque	6	AAGTCAGCTA	GCGG	CTGCAAG----------CGC	10	10	-	0	AAGTCAGCTACTGCAAGCGC	4	0
Chimp	7	AAGTCAGCTA	GCGG	CTGCAAG----------CGC	10	10	-	0	AAGTCAGCTACTGCAAGCGC	4	0
miPPR-196b_chr7_27179330_27179360	6	CCCCACGCCC	AAATATT-AAA	AAG------------CAAGTTC	0	0	-	0	CCCCACGCCCAAGCAAGTTC	10	2
Chimp	1	CCCCACGCCC	AAATATT-AAA	AAG------------CAAGTTC	10	10	-	0	CCCCACGCCCAAGCAAGTTC	10	2
Macaque	2	CCCCACGCCC	AAATATT-AAA	AAG------------CAAGTTC	10	10	-	0	CCCCACGCCCAAGCAAGTTC	10	2
Rabbit	3	CCCCACGCCC	AAATATG-AAA	CAG------------CAAGTTC	10	8	mutation	1	CCCCACGCCCCAGCAAGTTC	10	2
Cow	4	CCCCACGCCC	AAATATTAAAA	AAG------------CAAGTTC	10	10	insertion	0	CCCCACGCCCAAGCAAGTTC	11	2
Dog	5	CCCCACGCCC	AAATATT-AAA	AAG------------CAAGTTC	10	10	-	0	CCCCACGCCCAAGCAAGTTC	10	2
Armadillo	6	CCCCACGCCC	AAATATT-AAA	AAG------------CAAGTTC	10	10	-	0	CCCCACGCCCAAGCAAGTTC	10	2
miPPR-196b_chr7_27179350_27179377	6	AAG------------CAAGTTC	ACAAGGT	CAGCCTGCCT	0	0	-	0	AAGCAAGTTCCAGCCTGCCT	7	0
Chimp	1	AAG------------CAAGTTC	ACAAGGT	CAGCCTGCCT	10	10	-	0	AAGCAAGTTCCAGCCTGCCT	7	0
Macaque	2	AAG------------CAAGTTC	ACAAGGT	CAGCCTGCCT	10	10	-	0	AAGCAAGTTCCAGCCTGCCT	7	0
Rabbit	3	CAG------------CAAGTTC	ACAAGGT	CAGCCTGCCT	8	10	-	0	CAGCAAGTTCCAGCCTGCCT	7	2
Cow	4	AAG------------CAAGTTC	ACAAGGT	CAGCCTGCCT	10	10	-	0	AAGCAAGTTCCAGCCTGCCT	7	0
Dog	5	AAG------------CAAGTTC	ACAAGGT	CAGCCTGCCT	10	10	-	0	AAGCAAGTTCCAGCCTGCCT	7	0
Armadillo	6	AAG------------CAAGTTC	ACAAGGT	CAGCCTGCCT	10	10	-	0	AAGCAAGTTCCAGCCTGCCT	7	0
miPPR-146a_chr5_159827336_159827369	7	CAG-CCTGCGC	GCACTTGAAAAGC	CAACAGGCTC	0	0	-	0	CAGCCTGCGCCAACAGGCTC	13	1
Dog	1	CAG-CCTGCAC	ATACTTGAAAAGC	CATCAGGCTT	8	6	mutation	2	CAGCCTGCACCATCAGGCTT	13	1
Cow	2	CAA-CCTGCAT	ATACTTGAAAAGC	CGACAGGCTC	4	8	mutation	2	CAACCTGCATCGACAGGCTC	13	0
Rabbit	3	CAG-CCTGAGC	GTCCTTGAAAAGC	CAACAGGCTC	8	10	mutation	2	CAGCCTGAGCCAACAGGCTC	13	1
Mouse	4	CTG-CCTACGC	CTACTTGAAAAGC	CAACAGGCTC	6	10	mutation	2	CTGCCTACGCCAACAGGCTC	13	1
Macaque	5	CAG-CCCGCGC	GCACTTGAAAAGC	CAACAGGCTC	8	10	-	0	CAGCCCGCGCCAACAGGCTC	13	1
Chimp	6	CAG-CCTGCGC	GCACTTGAAAAGC	CAACAGGCTC	10	10	-	0	CAGCCTGCGCCAACAGGCTC	13	1
Elephant	7	CAG-CCTGTGC	GTACTTGAAAAGC	CAACAGGCTC	8	10	mutation	1	CAGCCTGTGCCAACAGGCTC	13	1
miPPR-145_chr5_148766564_148766596	7	GCA---------CCCGCCT	CGCCCCAATACG	GGGCTTGCCT	0	0	-	0	GCACCCGCCTGGGCTTGCCT	12	2
Chimp	1	GCA---------CCCGCCT	CGCCCCAATACG	GGGCTCGCCT	10	8	-	0	GCACCCGCCTGGGCTCGCCT	12	1
Macaque	2	GCA---------CCCACCT	CGCCCCAACGCG	GGGCTCGCCT	8	8	mutation	2	GCACCCACCTGGGCTCGCCT	12	1
Rat	3	GCA---------CCCGCCT	TGCCCCAACACC	AGGCTCGCTT	10	4	mutation	3	GCACCCGCCTAGGCTCGCTT	12	0
Mouse	4	GCA---------CCCGCCT	TGCCCCAACACC	AGGCTCGTTT	10	2	mutation	3	GCACCCGCCTAGGCTCGTTT	12	0
Cow	5	GCA---------CCCGCCT	CGCCCCAACACC	GGGCTCGCCT	10	8	mutation	2	GCACCCGCCTGGGCTCGCCT	12	1
Dog	6	GCA---------CCCGCCT	CACCCCAACACC	GGGCTCGCCT	10	8	mutation	3	GCACCCGCCTGGGCTCGCCT	12	1
Tenrec	7	GCA---------CCCGCCA	CGCCCCGACACC	GGGCTCGCCT	8	8	mutation	3	GCACCCGCCAGGGCTCGCCT	12	0
miPPR-125b-2_chr21_16883805_16883831	6	TTGCCAGCAT	TT-TAAA	TTACATGTTT	0	0	-	0	TTGCCAGCATTTACATGTTT	6	0
Armadillo	1	TTGCCAGCAT	TT-TAAG	TTACATGTTT	10	10	mutation	1	TTGCCAGCATTTACATGTTT	6	0
Dog	2	TTGCCAGCAT	TT-TAAG	TTACATGTTT	10	10	mutation	1	TTGCCAGCATTTACATGTTT	6	0
Rabbit	3	TTGCCAGCAT	TT-AAAG	TTACATGTTG	10	8	mutation	2	TTGCCAGCATTTACATGTTG	6	3
Rat	4	TTGCCAGGAA	TT-TAAG	TTACATGCTT	6	8	mutation	1	TTGCCAGGAATTACATGCTT	6	0
Macaque	5	TTGCCAGCAT	TT-TAAA	TTACATGTTT	10	10	-	0	TTGCCAGCATTTACATGTTT	6	0
Chimp	6	TTGCCAGCAT	TT-TAAA	TTACATGTTT	10	10	-	0	TTGCCAGCATTTACATGTTT	6	0
miPPR-205_chr1_207668771_207668794	6	AAACT--AGTAC	CAC	CTCCTTGAAA	0	0	-	0	AAACTAGTACCTCCTTGAAA	3	0
Armadillo	1	AAACT--AGTGC	CAC	CTCCTTGAAA	8	10	-	0	AAACTAGTGCCTCCTTGAAA	3	0
Dog	2	AAACT--AGTAC	CAC	CTCCTTGAAA	10	10	-	0	AAACTAGTACCTCCTTGAAA	3	0
Cow	3	GGACT--AGCAC	CAC	CTCCTTGAAA	4	10	-	0	GGACTAGCACCTCCTTGAAA	3	1
Rabbit	4	AAACT--AGCAC	CAC	CTCCTTGAAA	8	10	-	0	AAACTAGCACCTCCTTGAAA	3	0
Macaque	5	AAACT--AGTAC	CAC	CTCCTTGAAA	10	10	-	0	AAACTAGTACCTCCTTGAAA	3	0
Chimp	6	AAACT--AGTAC	CAC	CTCCTTGAAA	10	10	-	0	AAACTAGTACCTCCTTGAAA	3	0
miPPR-137_chr1_98289226_98289253	6	AAATTAGTCT	-AAAAATA	TAGCTTGAAG	0	0	-	0	AAATTAGTCTTAGCTTGAAG	7	0
Armadillo	1	AGATTAGTCT	-AAAAATA	TAGCCTGAAG	8	8	-	0	AGATTAGTCTTAGCCTGAAG	7	2
Cow	2	AGATTAGTCT	-AAAAATA	TAGCTTGAAG	8	10	-	0	AGATTAGTCTTAGCTTGAAG	7	2
Rabbit	3	AGATTAGTCT	-AAAAATA	TAGCTTGAAG	8	10	-	0	AGATTAGTCTTAGCTTGAAG	7	2
Mouse	4	AGATTAGTCT	-AAAAATA	TAGCTTGAAG	8	10	-	0	AGATTAGTCTTAGCTTGAAG	7	2
Rat	5	AGATTAGTCT	-AAAAATA	TAGCTTGAAG	8	10	-	0	AGATTAGTCTTAGCTTGAAG	7	2
Chimp	6	AAATTAGTCT	-AAAAATA	TAGCTTGAAG	10	10	-	0	AAATTAGTCTTAGCTTGAAG	7	0
miPPR-145_chr5_148766569_148766596	7	CGCCTCGCCC	CAATACG	GGGCTTGCCT	0	0	-	0	CGCCTCGCCCGGGCTTGCCT	7	2
Chimp	1	CGCCTCGCCC	CAATACG	GGGCTCGCCT	10	8	-	0	CGCCTCGCCCGGGCTCGCCT	7	2
Macaque	2	CACCTCGCCC	CAACGCG	GGGCTCGCCT	8	8	mutation	2	CACCTCGCCCGGGCTCGCCT	7	1
Rat	3	CGCCTTGCCC	CAACACC	AGGCTCGCTT	8	4	mutation	2	CGCCTTGCCCAGGCTCGCTT	7	1
Mouse	4	CGCCTTGCCC	CAACACC	AGGCTCGTTT	8	2	mutation	2	CGCCTTGCCCAGGCTCGTTT	7	1
Cow	5	CGCCTCGCCC	CAACACC	GGGCTCGCCT	10	8	mutation	2	CGCCTCGCCCGGGCTCGCCT	7	2
Dog	6	CGCCTCACCC	CAACACC	GGGCTCGCCT	8	8	mutation	2	CGCCTCACCCGGGCTCGCCT	7	0
Tenrec	7	CGCCACGCCC	CGACACC	GGGCTCGCCT	8	8	mutation	3	CGCCACGCCCGGGCTCGCCT	7	2
miPPR-218-1_chr4_20136643_20136673	6	TATCAAGAC---T	GA-----TGATTCT-A	GAACTAGCTC	0	0	-	0	TATCAAGACTGAACTAGCTC	10	0
Chimp	1	TATCAAGAC---T	GA-----TGATTCT-A	GAACTAGCTC	10	10	-	0	TATCAAGACTGAACTAGCTC	10	0
Macaque	2	TATCAAGAC---T	GA-----TGATTCT-A	GAACTAGCTC	10	10	-	0	TATCAAGACTGAACTAGCTC	10	0
Cow	3	TGTCAAAGC---T	GA-----TGATTCT-A	GAACTAGCTC	4	10	-	0	TGTCAAAGCTGAACTAGCTC	10	0
Dog	4	TATCAAGGC---T	GA-----TGATTCT-G	GAACTAGCTC	8	10	mutation	1	TATCAAGGCTGAACTAGCTC	10	0
Armadillo	5	TACCAGGAC---T	GA-----TAATGCT-A	AAACTAGCTC	6	8	mutation	2	TACCAGGACTAAACTAGCTC	10	0
Tenrec	6	TATCAAGGC---A	GA-----TAATTATGA	GAACTAGCTC	6	10	insertion	2	TATCAAGGCAGAACTAGCTC	11	2
miPPR-671_chr7_150527179_150527210	6	GGGCATGCCT	--------------------GCATCGGGAGA	AAC-TGTGTTT	0	0	-	0	GGGCATGCCTAACTGTGTTT	11	2
Armadillo	1	GGGCAGGCCC	--------------------GTAGCGGCGGA	AAT-TGTGTTT	6	8	mutation	4	GGGCAGGCCCAATTGTGTTT	11	4
Dog	2	GGGCATGCCT	--------------------GCATCAGGAGA	AAT-TGTGTTT	10	8	mutation	1	GGGCATGCCTAATTGTGTTT	11	4
Cow	3	GGGCTTGCCT	--------------------GCATCAGGAGA	AAT-TGTGTTT	8	8	mutation	1	GGGCTTGCCTAATTGTGTTT	11	0
Rat	4	GGGCATGCCT	--------------------GCATCAGGAGA	AAT-TGTGTTT	10	8	mutation	1	GGGCATGCCTAATTGTGTTT	11	4
Mouse	5	GGGCATGCCT	--------------------GCATCAGGAGA	AAT-TGTGTTT	10	8	mutation	1	GGGCATGCCTAATTGTGTTT	11	4
Macaque	6	GGGCATGCCT	--------------------GCATTGGAAGA	AAC-TGTATTT	10	8	mutation	2	GGGCATGCCTAACTGTATTT	11	2
miPPR-216b_chr2_56089898_56089918	6	GCGCATGTCT	--	CCCCCGGACA	0	0	-	0	GCGCATGTCTCCCCCGGACA	0	1
Macaque	1	GCGCATGTCT	--	CCCTCGGACA	10	8	-	0	GCGCATGTCTCCCTCGGACA	0	0
Cow	2	GCGCATGTCT	--	CCCTCAGACA	10	6	-	0	GCGCATGTCTCCCTCAGACA	0	1
Dog	3	GCGCATGTCT	--	CCCTCGGACA	10	8	-	0	GCGCATGTCTCCCTCGGACA	0	0
Tenrec	4	GTGCATGTCC	TG	CGCACGGACA	6	6	insertion	0	GTGCATGTCCCGCACGGACA	2	0
Armadillo	5	GCGCATGTCT	--	CCCTCGGACA	10	8	-	0	GCGCATGTCTCCCTCGGACA	0	0
Opossum	6	GCACATGTCT	--	CCCTCAGACA	8	6	-	0	GCACATGTCTCCCTCAGACA	0	3
miPPR-191_chr3_49038597_49038624	5	GACCTTGTC---------------T	TGCT-------TCC	AGC--CATGTC--A	0	0	-	0	GACCTTGTCTAGCCATGTCA	7	2
Dog	1	GAGCTCGTC---------------T	TCC-----------	AGC--CATGTC--A	6	10	deletion	0	GAGCTCGTCTAGCCATGTCA	3	2
Rat	2	GAACTTGTC---------------T	TGCT-------TCC	AGC--CGTGTC--A	8	8	-	0	GAACTTGTCTAGCCGTGTCA	7	2
Mouse	3	GAACTTGTC---------------T	TGCT-------TCC	AGC--CATGTC--A	8	10	-	0	GAACTTGTCTAGCCATGTCA	7	2
Macaque	4	GACCTTGTC---------------T	TGCT-------TCC	AGC--CATGTC--A	10	10	-	0	GACCTTGTCTAGCCATGTCA	7	2
Chimp	5	GACCTTGTC---------------T	TGCT-------TCC	AGC--CATGTC--A	10	10	-	0	GACCTTGTCTAGCCATGTCA	7	2
miPPR-875_chr8_100629246_100629278	6	CTTCTTGATT	CACCCCCTTTCC	TGATTTGAAT	0	0	-	0	CTTCTTGATTTGATTTGAAT	12	0
Cow	1	CATCTTGACT	CACTCCCTTTCC	TGATTTGAAT	6	10	mutation	1	CATCTTGACTTGATTTGAAT	12	1
Dog	2	CATCTTGACC	CACACCC-TTCC	TGATTTGAAT	4	10	deletion	1	CATCTTGACCTGATTTGAAT	11	1
Armadillo	3	CATCTTGACT	TACCCCATTTCC	TGACTTGAAT	6	8	mutation	2	CATCTTGACTTGACTTGAAT	12	1
Elephant	4	CATCTTGACT	CATCCCCTTTCC	TGATTTGAAT	6	10	mutation	1	CATCTTGACTTGATTTGAAT	12	1
Tenrec	5	CATCTTGACT	CACCCCCTCTCC	TGATTTGAAT	6	10	mutation	1	CATCTTGACTTGATTTGAAT	12	1
Opossum	6	CATCTTGGCT	TACCCCC-TTCC	TGATTTGAAT	4	10	deletion	1	CATCTTGGCTTGATTTGAAT	11	0
miPPR-199a-2_chr1_170381766_170381798	5	AAGCTAGA--GT	CGCCTCAAACAA	GAGC--TTGATT	0	0	-	0	AAGCTAGAGTGAGCTTGATT	12	0
Chimp	1	AAGCTAGA--GT	TGCCTCAAACAA	GAGC--TTGATT	10	10	mutation	1	AAGCTAGAGTGAGCTTGATT	12	0
Macaque	2	AAGCTAGA--GT	CACCTCAAACAA	GAGC--TTGATT	10	10	mutation	1	AAGCTAGAGTGAGCTTGATT	12	0
Cow	3	AAGTTTGA--GT	TGCCTCAAACAA	GAGC--TTGATT	6	10	mutation	1	AAGTTTGAGTGAGCTTGATT	12	0
Dog	4	AAGTTCGA--GT	TATCCAAAACAA	GAGC--TTGATT	6	10	mutation	5	AAGTTCGAGTGAGCTTGATT	12	0
Armadillo	5	AAGTTAGA--GT	TGCCTCTAACAA	GGAC--TTGATT	8	6	mutation	2	AAGTTAGAGTGGACTTGATT	12	1
miPPR-125b-1_chr11_121477452_121477482	5	AAGCT-AGTCT	GTCATCATCA	CAC---CTAG------------------CTT	0	0	-	0	AAGCTAGTCTCACCTAGCTT	10	1
Chimp	1	AAGCT-AGTCT	GTCATCATCA	CAC---CTAG------------------CTT	10	10	-	0	AAGCTAGTCTCACCTAGCTT	10	1
Macaque	2	AAGCT-AGTCT	GTCATCATCA	CAC---CTAG------------------CTT	10	10	-	0	AAGCTAGTCTCACCTAGCTT	10	1
Cow	3	AAGCT-AGTCC	GTCATCATCC	TAC---CTAG------------------CTT	8	8	mutation	1	AAGCTAGTCCTACCTAGCTT	10	0
Dog	4	AAGCT-AGTCC	GTCATCAACC	TAC---CTTG------------------CTT	8	6	mutation	2	AAGCTAGTCCTACCTTGCTT	10	0
Tenrec	5	AAGCT-AGTCC	GCACTCGTCA	CAC---CTAA------------------TTT	8	6	indel	1	AAGCTAGTCCCACCTAATTT	10	1
miPPR-let-7i_chr12_61245909_61245943	5	AACTTT-----GTT-----T	-------------AAGTAAATTTCTGA	ATGCATGCCC	0	0	-	0	AACTTTGTTTATGCATGCCC	14	0
Macaque	1	AACTTT-----GTT-----T	-------------AAGTAAATTTCTGA	ATGCATGCAC	10	8	-	0	AACTTTGTTTATGCATGCAC	14	0
Cow	2	AACTTT-----GTT-----T	TGGCTTAGGGGAAAAATAAATTTCTGA	ATGCATGCAC	10	8	insertion	1	AACTTTGTTTATGCATGCAC	27	0
Dog	3	CACTTT-----GTT-----T	TGGCTTAGGGGATAAGTAAATTTCTGA	ATGCATGCAC	8	8	insertion	0	CACTTTGTTTATGCATGCAC	27	0
Elephant	4	AACTTT-----GGT-----T	TGACTTAAGGAAAAAAT-AATTTCTAA	ATGCATGCCA	8	8	insertion	2	AACTTTGGTTATGCATGCCA	26	0
Tenrec	5	AATTTT-----GTT-----T	TGACATAAGGAAAAA---GATTTCTAA	ATGCATGCAA	8	6	insertion	2	AATTTTGTTTATGCATGCAA	24	0
miPPR-135a-2_chr12_96480734_96480758	5	CCTCTA------------------------------------------------GATG	GAAA	TAGCTTGCCT	0	0	-	0	CCTCTAGATGTAGCTTGCCT	4	3
Chimp	1	CCTCTA------------------------------------------------GATG	GAAA	TAGCTTGCCT	10	10	-	0	CCTCTAGATGTAGCTTGCCT	4	3
Macaque	2	CCTCTA------------------------------------------------GATG	GAAA	TAGCATACCT	10	6	-	0	CCTCTAGATGTAGCATACCT	4	1
Mouse	3	TTTCTA------------------------------------------------GGTA	GAAA	TAGCTTGCCT	2	10	-	0	TTTCTAGGTATAGCTTGCCT	4	3
Rabbit	4	CCTCTA------------------------------------------------GGTA	GAAA	TAGCTTGCCT	6	10	-	0	CCTCTAGGTATAGCTTGCCT	4	3
Dog	5	CCTCCA------------------------------------------------GGTG	GAAA	TAGCTTGCCT	6	10	-	0	CCTCCAGGTGTAGCTTGCCT	4	3
miPPR-30a_chr6_72171365_72171391	5	AACCTTGTGA	ACTTCT	CACCAAGATA	0	0	-	0	AACCTTGTGACACCAAGATA	6	2
Rabbit	1	AACCTTGTGA	ACTTCT	CACCAAGACA	10	8	-	0	AACCTTGTGACACCAAGACA	6	2
Dog	2	AACCTTGTGA	ACTTCT	CACCAAGACA	10	8	-	0	AACCTTGTGACACCAAGACA	6	2
Armadillo	3	AATCTTGCAA	ACCTTT	CACCAAGACA	4	8	mutation	2	AATCTTGCAACACCAAGACA	6	3
Elephant	4	AACCTTGTGA	ACTTCT	CACCAAGACA	10	8	-	0	AACCTTGTGACACCAAGACA	6	2
Tenrec	5	AACCATGCGG	CCTTCT	CACCAAGATG	4	8	mutation	1	AACCATGCGGCACCAAGATG	6	2
miPPR-328_chr16_65889150_65889172	6	TGCCTTGCCG	C-A	ACACTGGCTT	0	0	-	0	TGCCTTGCCGACACTGGCTT	2	2
Macaque	1	TGCCTTGCCA	C-A	ACACTGGCTC	8	8	-	0	TGCCTTGCCAACACTGGCTC	2	2
Cow	2	TGTCTTGCCC	TAA	ACACTAACTC	6	4	insertion	1	TGTCTTGCCCACACTAACTC	3	0
Dog	3	TGCCTTGCTC	CTC	ACTCTGGCTC	6	6	insertion	1	TGCCTTGCTCACTCTGGCTC	3	1
Elephant	4	TATTTTGCCA	T-G	ACACTGGCTC	2	8	mutation	2	TATTTTGCCAACACTGGCTC	2	0
Tenrec	5	TCTCTTGCCA	A-G	ACACTGGCTC	4	8	mutation	2	TCTCTTGCCAACACTGGCTC	2	1
Chimp	6	TGCCTTGCCA	C-A	ACACTGGCTT	8	10	-	0	TGCCTTGCCAACACTGGCTT	2	2
miPPR-875_chr8_100629335_100629360	6	AAGTATGTGA	AGTTG	AGACCAGAAA	0	0	-	0	AAGTATGTGAAGACCAGAAA	5	0
Rat	1	AAGCATATTA	AATTG	AGTCAGGAAG	4	2	mutation	1	AAGCATATTAAGTCAGGAAG	5	0
Mouse	2	AAGCATATGA	AGTTG	AGACAGGAAG	6	4	-	0	AAGCATATGAAGACAGGAAG	5	0
Rabbit	3	AAGTATGTGA	ATTTG	AGACAAGAAA	10	8	mutation	1	AAGTATGTGAAGACAAGAAA	5	0
Cow	4	AGGGATGTGA	AGTTG	AGACAAGAAA	6	8	-	0	AGGGATGTGAAGACAAGAAA	5	2
Dog	5	AGGTATGTGA	GTTTG	AGACAAGAAA	8	8	mutation	2	AGGTATGTGAAGACAAGAAA	5	0
Armadillo	6	AAGTATGTGA	ACTTG	GGGCTAGAAA	10	4	mutation	1	AAGTATGTGAGGGCTAGAAA	5	0
miPPR-191_chr3_49038602_49038624	4	TGTC---------------TTGCT-------T	CC	AGC--CATGTC--A	0	0	-	0	TGTCTTGCTTAGCCATGTCA	2	4
Rat	1	TGTC---------------TTGCT-------T	CC	AGC--CGTGTC--A	10	8	-	0	TGTCTTGCTTAGCCGTGTCA	2	2
Mouse	2	TGTC---------------TTGCT-------T	CC	AGC--CATGTC--A	10	10	-	0	TGTCTTGCTTAGCCATGTCA	2	4
Macaque	3	TGTC---------------TTGCT-------T	CC	AGC--CATGTC--A	10	10	-	0	TGTCTTGCTTAGCCATGTCA	2	4
Chimp	4	TGTC---------------TTGCT-------T	CC	AGC--CATGTC--A	10	10	-	0	TGTCTTGCTTAGCCATGTCA	2	4
miPPR-1-1_chr20_60560700_60560722	5	T------AGTTTGCCA	CT	CGCTAAGTTT	0	0	-	0	TAGTTTGCCACGCTAAGTTT	2	3
Chimp	1	T------AGTTTGCCA	CT	CGCTAAGTTT	10	10	-	0	TAGTTTGCCACGCTAAGTTT	2	3
Macaque	2	T------AGTTTGCCA	CT	TGCTAAGTTT	10	8	-	0	TAGTTTGCCATGCTAAGTTT	2	0
Dog	3	T------AGCTTGCCT	CG	CGCTAAGTTT	6	10	mutation	1	TAGCTTGCCTCGCTAAGTTT	2	3
Armadillo	4	C------GGCGAGCCC	CG	CGCGCAGTTT	-2	6	mutation	1	CGGCGAGCCCCGCGCAGTTT	2	1
Elephant	5	T------AGTTTGCCA	CT	TGCTAAGTTT	10	8	-	0	TAGTTTGCCATGCTAAGTTT	2	0
miPPR-222_chrX_45519312_45519346	4	TCTCATGTTA	TGTAAGTAGCCGCT	TTGCC-TGTCT	0	0	-	0	TCTCATGTTATTGCCTGTCT	14	2
Chimp	1	TCTCATGTTA	TGTAAGTAGCCGCT	TTGCC-TGTCT	10	10	-	0	TCTCATGTTATTGCCTGTCT	14	2
Macaque	2	TCTCATGTTA	TGTAAGTAGCTGCT	TTGCC-TGTCT	10	10	mutation	1	TCTCATGTTATTGCCTGTCT	14	2
Rabbit	3	TTTCATGTTA	TATAAGTAGCCGCT	TTGCC-TGTCT	8	10	mutation	1	TTTCATGTTATTGCCTGTCT	14	2
Dog	4	TTTCATGTTA	TGTAAGCAGCCACT	TTGCC-TGTCT	8	10	mutation	2	TTTCATGTTATTGCCTGTCT	14	2
miPPR-191_chr3_49038591_49038624	4	TGACAA----GACC	TTGTC---------------TTGCT-------TCC	AGC--CATGTC--A	0	0	-	0	TGACAAGACCAGCCATGTCA	13	1
Rat	1	TGACAA----GAAC	TTGTC---------------TTGCT-------TCC	AGC--CGTGTC--A	8	8	-	0	TGACAAGAACAGCCGTGTCA	13	2
Mouse	2	TGACAA----GAAC	TTGTC---------------TTGCT-------TCC	AGC--CATGTC--A	8	10	-	0	TGACAAGAACAGCCATGTCA	13	2
Macaque	3	TGACAA----GACC	TTGTC---------------TTGCT-------TCC	AGC--CATGTC--A	10	10	-	0	TGACAAGACCAGCCATGTCA	13	1
Chimp	4	TGACAA----GACC	TTGTC---------------TTGCT-------TCC	AGC--CATGTC--A	10	10	-	0	TGACAAGACCAGCCATGTCA	13	1
miPPR-222_chrX_45519717_45519745	4	TCACATGTCT	GCCTGAAA	ATGCCAGAGA	0	0	-	0	TCACATGTCTATGCCAGAGA	8	0
Chimp	1	TCACATGTCT	GCCTGAAA	ATGCCAGAGA	10	10	-	0	TCACATGTCTATGCCAGAGA	8	0
Macaque	2	TCACATGTCT	GCCTGAAA	ATGCCGGAGA	10	8	-	0	TCACATGTCTATGCCGGAGA	8	0
Rabbit	3	TCACAAGTCT	GCCAGAAG	ATGCCAGAAA	8	8	mutation	2	TCACAAGTCTATGCCAGAAA	8	1
Cow	4	TCACATGTCT	ACCAGAAG	ATGCCGGAGA	10	8	mutation	3	TCACATGTCTATGCCGGAGA	8	0
miPPR-144_chr17_24300041_24300067	5	GAACAAGACG	AAATCT	GGGTTTGCTG	0	0	-	0	GAACAAGACGGGGTTTGCTG	6	2
Elephant	1	GAACAAGAAG	CCATCA	GGGCTCTCTG	8	4	mutation	3	GAACAAGAAGGGGCTCTCTG	6	2
Chimp	2	GAACAAGACG	AAATCT	GGGTTTGCTG	10	10	-	0	GAACAAGACGGGGTTTGCTG	6	2
Macaque	3	GAACAAGACG	AAATCT	GGGTTTGCTG	10	10	-	0	GAACAAGACGGGGTTTGCTG	6	2
Rabbit	4	GAACCAGACG	CAATCT	GGGCTGGATG	8	4	mutation	1	GAACCAGACGGGGCTGGATG	6	2
Dog	5	GAACACGACA	CAATCT	GGACTCCCTG	6	2	mutation	1	GAACACGACAGGACTCCCTG	6	2
miPPR-133a-2_chr20_60569491_60569521	5	GCACTAGCGG	TAGGAGCT-GC	AGCCTTGTTC	0	0	-	0	GCACTAGCGGAGCCTTGTTC	10	0
Dog	1	GCACACACTG	TGTTGGCT-GC	AGCCTGGTTC	2	8	mutation	4	GCACACACTGAGCCTGGTTC	10	0
Cow	2	GCACAAACTG	TATTAGCT-GC	AGCCTTGTTC	4	10	mutation	2	GCACAAACTGAGCCTTGTTC	10	0
Macaque	3	GCACTAGCGG	TAGGAGCT-GC	AGCCCTGTTC	10	8	-	0	GCACTAGCGGAGCCCTGTTC	10	0
Chimp	4	GCACTAGCGG	TAGGAGCT-GC	AGCCTTGTTC	10	10	-	0	GCACTAGCGGAGCCTTGTTC	10	0
Chicken	5	GCACAAAGTG	TATTAGGGAAC	AGCTTTGTTC	2	8	insertion	5	GCACAAAGTGAGCTTTGTTC	11	0
miPPR-671_chr7_150527564_150527594	6	GGTCCAGCCC	TCTGGCCCCC	CAACAAGTCT	0	0	-	0	GGTCCAGCCCCAACAAGTCT	10	2
Chimp	1	GGTCCAGCCC	TCTGGCCCCC	CAACAAGTCT	10	10	-	0	GGTCCAGCCCCAACAAGTCT	10	2
Macaque	2	GGTCCAGCCC	TCTGGCCCCT	CAACCAGTCT	10	8	mutation	1	GGTCCAGCCCCAACCAGTCT	10	3
Rat	3	GGTCCCATTC	TGCAGCCTCC	TAGCAAGTCT	2	6	mutation	4	GGTCCCATTCTAGCAAGTCT	10	2
Mouse	4	GTTCCTGTTC	TACAGCCTCC	TAGAAAGTCT	2	4	mutation	4	GTTCCTGTTCTAGAAAGTCT	10	2
Rabbit	5	GCTCCAGCTC	TGCAGGCCCC	CAACACGTCT	6	8	indel	1	GCTCCAGCTCCAACACGTCT	10	0
Chicken	6	GGCCACGCAG	GGTA--CCAC	CAGCCAGCCT	1	4	deletion	4	GGCCACGCAGCAGCCAGCCT	8	1
miPPR-328_chr16_65889136_65889160	7	TTCCATGCCT	AGGA	TGCCTTGCCG	0	0	-	0	TTCCATGCCTTGCCTTGCCG	4	4
Macaque	1	TTCCATGCCT	AGGA	TGCCTTGCCA	10	8	-	0	TTCCATGCCTTGCCTTGCCA	4	4
Rat	2	TCCCATGACC	AGGG	TGTCTTATCA	4	2	mutation	1	TCCCATGACCTGTCTTATCA	4	1
Cow	3	TTCCATATCT	AGAA	TGTCTTGCCC	6	6	mutation	1	TTCCATATCTTGTCTTGCCC	4	4
Dog	4	TTTCATATCT	AGAA	TGCCTTGCTC	4	6	mutation	1	TTTCATATCTTGCCTTGCTC	4	0
Elephant	5	TTGCATGTCA	GGG-	TATTTTGCCA	4	2	deletion	1	TTGCATGTCATATTTTGCCA	3	3
Tenrec	6	CAGCATATTG	GGGA	TCTCTTGCCA	-4	4	mutation	1	CAGCATATTGTCTCTTGCCA	4	3
Chimp	7	TTCCATGCCT	AGGA	TGCCTTGCCA	10	8	-	0	TTCCATGCCTTGCCTTGCCA	4	4
miPPR-138-1_chr3_44126401_44126432	4	AGGCAT----------GCTG	A---GTGCCGTGAC	ATCCT-TGTCT	0	0	-	0	AGGCATGCTGATCCTTGTCT	11	2
Chimp	1	AGGCAT----------GCTG	A---GTGCCGTGAC	ATCCT-TGTCT	10	10	-	0	AGGCATGCTGATCCTTGTCT	11	2
Macaque	2	AGGCAT----------GCTG	AGCGGCGCCGTGAC	ATCCT-TGTCC	10	8	insertion	1	AGGCATGCTGATCCTTGTCC	14	2
Cow	3	AGGCCC----------GCTG	A---GAGCCTTGAC	ATCCT-TGTCT	6	10	mutation	2	AGGCCCGCTGATCCTTGTCT	11	2
Dog	4	AGGCCT----------GCTG	A---GAGTCTTGAC	ATTCT-TGTCT	8	8	mutation	3	AGGCCTGCTGATTCTTGTCT	11	2
miPPR-7-1_chr9_85774614_85774640	4	GGCTCTGTAC	AATTTT--	TAACAA---GTG--------------------------G	0	0	-	0	GGCTCTGTACTAACAAGTGG	6	2
Chimp	1	GGCTCTGTAC	AATTTTG-	TAACAA---GTG--------------------------G	10	10	insertion	0	GGCTCTGTACTAACAAGTGG	7	2
Macaque	2	GGCTCTGTAC	AATTTTG-	TAACAA---GTG--------------------------G	10	10	insertion	0	GGCTCTGTACTAACAAGTGG	7	2
Elephant	3	GGCTTTGCAT	TATTT---	TAACAT---GTG--------------------------G	4	8	deletion	1	GGCTTTGCATTAACATGTGG	5	1
Tenrec	4	GGCTTTGTAT	AATTT---	TAACAA---GTG--------------------------G	6	10	deletion	0	GGCTTTGTATTAACAAGTGG	5	2
miPPR-10b_chr2_176722537_176722566	6	CTCCAT----------GCCC	TGAACTGAG----	GGAC-AAGCAC	0	0	-	0	CTCCATGCCCGGACAAGCAC	9	2
Chimp	1	CTCCAT----------GCCC	TGAACTGAG----	AGAC-AAGCAC	10	8	-	0	CTCCATGCCCAGACAAGCAC	9	1
Macaque	2	CTCCAT----------GCCC	TGAACTGAG----	GAGC-AAGCAC	10	6	-	0	CTCCATGCCCGAGCAAGCAC	9	2
Rat	3	CTTGAT----------GCCC	TGAATTGAG----	GGGC-AAGCCC	6	6	mutation	1	CTTGATGCCCGGGCAAGCCC	9	2
Mouse	4	CTTGAT----------GCCC	TGAATTGAG----	GGGC-AAGCCC	6	6	mutation	1	CTTGATGCCCGGGCAAGCCC	9	2
Dog	5	CTTGGT----------GCCC	CAAGCCGAG----	GGGT-GAGCCC	4	2	mutation	4	CTTGGTGCCCGGGTGAGCCC	9	2
Elephant	6	CTTGGT----------GTCC	TCAATCCAG----	GAGC-GAGCCC	2	2	mutation	4	CTTGGTGTCCGAGCGAGCCC	9	0
miPPR-99a_chr21_16828322_16828345	4	GGGCTTGTTT	CAT	TCACTTGTAA	0	0	-	0	GGGCTTGTTTTCACTTGTAA	3	1
Armadillo	1	GGGCTTGTTA	CAT	TCACTTGTAA	8	10	-	0	GGGCTTGTTATCACTTGTAA	3	0
Dog	2	GAGCTTGTTG	CAT	TTACTAGCTA	6	2	-	0	GAGCTTGTTGTTACTAGCTA	3	3
Macaque	3	GGGCTTGTTT	CAT	TCACTTGTAA	10	10	-	0	GGGCTTGTTTTCACTTGTAA	3	1
Chimp	4	GGGCTTGTTT	CAT	TCACTTGTAA	10	10	-	0	GGGCTTGTTTTCACTTGTAA	3	1
miPPR-21_chr17_55270331_55270363	4	ATCCCTG--CC--------------------------T	TTT--------GAGTCCAGG	TGGTAAGT--------AC	0	0	-	0	ATCCCTGCCTTGGTAAGTAC	12	0
Chimp	1	ATCCCTG--CC--------------------------T	TTT--------GAGTCCAGG	TGGTAAGT--------AC	10	10	-	0	ATCCCTGCCTTGGTAAGTAC	12	0
Macaque	2	ATCCCTG--CC--------------------------T	TTT--------GAGTCCAGG	TGGTAAGT--------GC	10	8	-	0	ATCCCTGCCTTGGTAAGTGC	12	0
Dog	3	ATCCCTG--CT--------------------------T	TTT--------GAATCCAGG	CGGTAAGT--------GG	8	4	mutation	1	ATCCCTGCTTCGGTAAGTGG	12	2
Armadillo	4	ATCCCTG--CT--------------------------T	TTT--------GAGTCCAGG	AGGTAAGT--------CG	8	4	-	0	ATCCCTGCTTAGGTAAGTCG	12	0
miPPR-146a_chr5_159827913_159827939	5	AGGCATGCCA	AA----GGGT	GG-----ACAGGATG	0	0	-	0	AGGCATGCCAGGACAGGATG	6	3
Dog	1	AGCCATGCCA	AAG---GGGA	GG-----GCTGGGTG	8	4	insertion	1	AGCCATGCCAGGGCTGGGTG	7	2
Cow	2	AGATGGGCCA	AAGGGCGGGT	GG-----GCTGGACG	2	4	insertion	0	AGATGGGCCAGGGCTGGACG	10	0
Rabbit	3	AGCCACGTCC	GAG---GGGT	GG-----GCTGGAGG	2	4	insertion	1	AGCCACGTCCGGGCTGGAGG	7	2
Macaque	4	AGCCATGCCA	AAG---GGGT	GG-----GCAGGATG	8	8	insertion	0	AGCCATGCCAGGGCAGGATG	7	3
Chimp	5	AGGCATGCCA	AA----GGGT	GG-----ACAGGATG	10	10	-	0	AGGCATGCCAGGACAGGATG	6	3
miPPR-490_chr7_136203955_136203981	3	AC---ACACGCAC	GAATAC	AGACAC---------GCTC	0	0	-	0	ACACACGCACAGACACGCTC	6	0
Chimp	1	AC---ACACGCAC	GAATAC	AGACAC---------GCTC	10	10	-	0	ACACACGCACAGACACGCTC	6	0
Macaque	2	AC---ACACGCAC	GAATAC	AGACAC---------GCTC	10	10	-	0	ACACACGCACAGACACGCTC	6	0
Tenrec	3	CC---ACACGCAC	CCACAC	AGACGC---------GCTC	8	8	mutation	3	CCACACGCACAGACGCGCTC	6	0
miPPR-455_chr9_115920442_115920474	3	GCGCAAG-CCC	ACGGCCGCCCCC	TC----------------------------------CCCTGCAC	0	0	-	0	GCGCAAGCCCTCCCCTGCAC	12	0
Armadillo	1	GCACACG-CCC	ACGAGCGCCCCC	TC----------------------------------CCCTGCAC	6	10	mutation	2	GCACACGCCCTCCCCTGCAC	12	0
Macaque	2	GCGCAAG-CCC	ACGGCCGCCCCC	TC----------------------------------CCCTGCAC	10	10	-	0	GCGCAAGCCCTCCCCTGCAC	12	0
Chimp	3	GCGCAAG-CCC	ACGGCCGCCCCC	TC----------------------------------CCCTGCAC	10	10	-	0	GCGCAAGCCCTCCCCTGCAC	12	0
miPPR-455_chr9_115920420_115920452	3	CTTCCTGCAT	AAGGCTTGGCGG	GCGCAAG-CCC	0	0	-	0	CTTCCTGCATGCGCAAGCCC	12	2
Armadillo	1	CTTCCTGCAC	CACGTCGGGCGG	GCACACG-CCC	8	6	mutation	5	CTTCCTGCACGCACACGCCC	12	0
Macaque	2	CTTCCTGCAT	AAGGCCTGGCGG	GCGCAAG-CCC	10	10	mutation	1	CTTCCTGCATGCGCAAGCCC	12	2
Chimp	3	CTTCCTGCAT	AAGGCTTGGCGG	GCGCAAG-CCC	10	10	-	0	CTTCCTGCATGCGCAAGCCC	12	2
miPPR-187_chr18_31739301_31739328	4	AAGCTAGTAC	AATGAAT	TGCCCTGAGT	0	0	-	0	AAGCTAGTACTGCCCTGAGT	7	0
Macaque	1	AAGCTAGTAC	AATGAAT	TGCCCTGAGT	10	10	-	0	AAGCTAGTACTGCCCTGAGT	7	0
Cow	2	AGACAAGTAC	AATGAAT	TGCCCTGAAT	4	8	-	0	AGACAAGTACTGCCCTGAAT	7	1
Dog	3	CGACTAGTGC	AATGAAT	TGCCCTGAAT	2	8	-	0	CGACTAGTGCTGCCCTGAAT	7	0
Elephant	4	AGACTAGTAC	AATGAAT	TGCCGTGAAT	6	6	-	0	AGACTAGTACTGCCGTGAAT	7	1
miPPR-490_chr7_136204345_136204372	3	ACTCCAGTC--T	AAACC-AC	GAA--CAGGTCA	0	0	-	0	ACTCCAGTCTGAACAGGTCA	7	0
Rabbit	1	ACTCGAGTC--T	AAAACCGC	GAA--GCGGTCC	8	4	insertion	1	ACTCGAGTCTGAAGCGGTCC	8	2
Macaque	2	ACTCCAGTC--T	AAACC-AC	GAA--CAGGTCA	10	10	-	0	ACTCCAGTCTGAACAGGTCA	7	0
Chimp	3	ACTCCAGTC--T	AAACC-AC	GAA--CAGGTCA	10	10	-	0	ACTCCAGTCTGAACAGGTCA	7	0
miPPR-138-2_chr16_55372275_55372308	4	CACCATGATG	ATGGCC-CATCACC--	TGACCAGCCT	0	0	-	0	CACCATGATGTGACCAGCCT	13	2
Chimp	1	CACCATGATG	ATGGCC-CATCACC--	TGACCAGCCT	10	10	-	0	CACCATGATGTGACCAGCCT	13	2
Rabbit	2	CACCATAATG	ATGGCC-CACTACC--	TGCCTGGCCT	8	4	mutation	2	CACCATAATGTGCCTGGCCT	13	2
Dog	3	CACCATAATG	ACGGTT-TACTACC--	TGACTGGCTT	8	4	mutation	6	CACCATAATGTGACTGGCTT	13	2
Tenrec	4	CCCCATGGAG	ATGGCCCCACCACCGG	CGACCTGGCT	4	4	insertion	1	CCCCATGGAGCGACCTGGCT	16	2
miPPR-205_chr1_207668805_207668825	3	CCTCTTGCTC		ACC-------CTTGACT	0	0	-	0	CCTCTTGCTCACCCTTGACT	0	1
Elephant	1	TCTCTTCTTC		ACA-------CTTGTCT	4	6	-	0	TCTCTTCTTCACACTTGTCT	0	1
Macaque	2	CCTCTTGCTC		ACC-------CTTGACT	10	10	-	0	CCTCTTGCTCACCCTTGACT	0	1
Chimp	3	CCTCTTGCTC		ACC-------CTTGACT	10	10	-	0	CCTCTTGCTCACCCTTGACT	0	1
miPPR-124-3_chr20_61265448_61265474	3	AGACATG--TTC	CACC-AG	AAGCCTGTGG	0	0	-	0	AGACATGTTCAAGCCTGTGG	6	2
Chimp	1	AGACATG--TTC	CACC-AG	AAGCCTGTGG	10	10	-	0	AGACATGTTCAAGCCTGTGG	6	2
Macaque	2	AGACGCG--TTC	CACC-CG	AAGCCTGTGG	6	10	mutation	1	AGACGCGTTCAAGCCTGTGG	6	0
Armadillo	3	AGACACT--TTC	CACC-CT	AAGCCTGCGG	6	8	mutation	2	AGACACTTTCAAGCCTGCGG	6	0
miPPR-671_chr7_150527528_150527552	3	ACCCCTGCCT	CTTT	CGGCCTGC------------------TC	0	0	-	0	ACCCCTGCCTCGGCCTGCTC	4	4
Chimp	1	ACCCCTGCCT	CTTT	CAGCCTGC------------------TC	10	8	-	0	ACCCCTGCCTCAGCCTGCTC	4	2
Macaque	2	ACCCCTGCCT	CTTT	CAGCCTGC------------------TC	10	8	-	0	ACCCCTGCCTCAGCCTGCTC	4	2
Dog	3	ACCCTGGCCT	CCCT	CTGCCTGT------------------TC	6	6	mutation	2	ACCCTGGCCTCTGCCTGTTC	4	3
miPPR-23b_chr9_96858507_96858529	4	AGGTCAGTCA	TG	G-----GACATG-TCC	0	0	-	0	AGGTCAGTCAGGACATGTCC	2	2
Chimp	1	AGGTCAGTCA	TG	G-----GACATA-TCC	10	8	-	0	AGGTCAGTCAGGACATATCC	2	2
Macaque	2	AGGTCAGTTG	TG	A-----GCCATG-TCC	6	6	-	0	AGGTCAGTTGAGCCATGTCC	2	3
Rabbit	3	AGCTCTGCCA	TG	A-----GCCGTG-TCC	4	4	-	0	AGCTCTGCCAAGCCGTGTCC	2	2
Armadillo	4	AGGTCAGTAC	--	A-----GACGGG-TCC	6	4	deletion	0	AGGTCAGTACAGACGGGTCC	0	2
miPPR-125b-1_chr11_121477760_121477794	3	CGGCTTGCTC	CCTGGGCTCCTGGA	AAGCCTG---AGT	0	0	-	0	CGGCTTGCTCAAGCCTGAGT	14	2
Tenrec	1	GGGCTCTCTC	CCTGGGCTCCTGGA	AAACCTG---CGT	4	6	-	0	GGGCTCTCTCAAACCTGCGT	14	0
Macaque	2	CGGCTTGCTC	CCTGGGCTCCTGGA	AAGCCCG---AGT	10	8	-	0	CGGCTTGCTCAAGCCCGAGT	14	2
Chimp	3	CGGCTTGCTC	CCTGGGCTCCTGGA	AAGCCTG---AGT	10	10	-	0	CGGCTTGCTCAAGCCTGAGT	14	2
miPPR-32_chr9_110888430_110888454	4	CTGCTTGCCC	TTCT	GGCCATGTC--T	0	0	-	0	CTGCTTGCCCGGCCATGTCT	4	2
Chimp	1	CTGCTTGCCC	TTCT	GGCCATGTC--T	10	10	-	0	CTGCTTGCCCGGCCATGTCT	4	2
Macaque	2	CTGCTTGCCC	TTCT	GGCCATGTC--T	10	10	-	0	CTGCTTGCCCGGCCATGTCT	4	2
Rabbit	3	CCACCTGTTT	TCCT	GGCCGTGCC--C	-2	4	mutation	1	CCACCTGTTTGGCCGTGCCC	4	0
Cow	4	TTACCCGCTC	TTCT	TGCTATGCC--T	0	4	-	0	TTACCCGCTCTGCTATGCCT	4	1
miPPR-126_chr9_138677057_138677083	3	CCT--------CCTGTTT	G-------TCCGA	CG----ACACGTCC	0	0	-	0	CCTCCTGTTTCGACACGTCC	6	1
Macaque	1	GCT--------CCTGTTT	G-------TCCGA	CG----ACACGTCC	8	10	-	0	GCTCCTGTTTCGACACGTCC	6	1
Cow	2	CCT--------CCTGTTT	G-------TTCAC	TG----ACAGATCC	10	4	mutation	3	CCTCCTGTTTTGACAGATCC	6	2
Dog	3	CCT--------CCTGTTT	G-------TTCGC	TG----ACAGCTCC	10	4	mutation	2	CCTCCTGTTTTGACAGCTCC	6	2
miPPR-222_chrX_45520047_45520067	3	CT--GCATGC-----AA		CAACACGCCC	0	0	-	0	CTGCATGCAACAACACGCCC	0	1
Chimp	1	CT--GCATGC-----AA		CAACACGCCC	10	10	-	0	CTGCATGCAACAACACGCCC	0	1
Cow	2	CT--GTAAGC-----AA		CAACAAACCT	6	4	-	0	CTGTAAGCAACAACAAACCT	0	3
Dog	3	CT--GCATGC-----AA		CAACAAACCC	10	6	-	0	CTGCATGCAACAACAAACCC	0	1
miPPR-126_chr9_138677061_138677083	3	CTGTTTG-------TCC	GA	CG----ACACGTCC	0	0	-	0	CTGTTTGTCCCGACACGTCC	2	2
Macaque	1	CTGTTTG-------TCC	GA	CG----ACACGTCC	10	10	-	0	CTGTTTGTCCCGACACGTCC	2	2
Cow	2	CTGTTTG-------TTC	AC	TG----ACAGATCC	8	4	mutation	2	CTGTTTGTTCTGACAGATCC	2	2
Dog	3	CTGTTTG-------TTC	GC	TG----ACAGCTCC	8	4	mutation	1	CTGTTTGTTCTGACAGCTCC	2	2
miPPR-302b_chr4_113789667_113789688	3	CTACATGTTA	A	ATGTATGTAA	0	0	-	0	CTACATGTTAATGTATGTAA	1	4
Armadillo	1	CTACATGTTA	A	ATGCATGTAA	10	8	-	0	CTACATGTTAATGCATGTAA	1	4
Elephant	2	TCACATGGTA	A	ATGCATGTAA	4	8	-	0	TCACATGGTAATGCATGTAA	1	4
Tenrec	3	CCACACGTTA	A	ATGCATGTAA	6	8	-	0	CCACACGTTAATGCATGTAA	1	4
miPPR-124-3_chr20_61265430_61265458	3	GCACTTGC-CA	TGGCACAG	AGACATG--TTC	0	0	-	0	GCACTTGCCAAGACATGTTC	8	4
Chimp	1	gcacTTGC-CA	TGGCACAG	AGACATG--TTC	10	10	-	0	GCACTTGCCAAGACATGTTC	8	4
Macaque	2	GCACTTGC-CA	TGGCACAG	AGACGCG--TTC	10	6	-	0	GCACTTGCCAAGACGCGTTC	8	4
Armadillo	3	ACACACGC-CC	C-GCACAA	AGACACT--TTC	2	6	deletion	2	ACACACGCCCAGACACTTTC	7	2
miPPR-106a_chrX_133137289_133137319	3	TA-CCCAGTTG	AGAAATCATG	TTACTTGATT	0	0	-	0	TACCCAGTTGTTACTTGATT	10	2
Dog	1	TA-CCCAGTTG	AGAAATCGTT	TCACTTGATT	10	8	mutation	2	TACCCAGTTGTCACTTGATT	10	2
Rabbit	2	TA-CCTAGTTG	AGAAATCATC	TCACTTGATT	8	8	mutation	1	TACCTAGTTGTCACTTGATT	10	2
Rat	3	TA-TCTAGTTC	AAAAATCTTT	TAATTTGATT	4	6	mutation	3	TATCTAGTTCTAATTTGATT	10	0
miPPR-219-2_chr9_130207251_130207285	3	GCCCTTGTTC	CGGGGATGAGAAGG	AG--------------------GCTGGTTT	0	0	-	0	GCCCTTGTTCAGGCTGGTTT	14	0
Chimp	1	GCCCTTGTTC	CGGGGATGAGGAGG	AG--------------------GCTGGTTT	10	10	mutation	1	GCCCTTGTTCAGGCTGGTTT	14	0
Cow	2	GCCCTGGGCC	CAGGGATGAGGGAG	AG--------------------GCTACTCT	4	4	mutation	4	GCCCTGGGCCAGGCTACTCT	14	1
Elephant	3	GCCTCTGTCC	CAGTGATGAGGAGG	AG--------------------GCTGGTTT	4	10	mutation	3	GCCTCTGTCCAGGCTGGTTT	14	0
miPPR-32_chr9_110888406_110888440	2	CTCCATGCCT	TTGCACTGCTCCGT	CTGCTTGCCC	0	0	-	0	CTCCATGCCTCTGCTTGCCC	14	2
Macaque	1	CTCCATGCCT	TTGCACTGCTCCGC	CTGCTTGCCC	10	10	mutation	1	CTCCATGCCTCTGCTTGCCC	14	2
Chimp	2	CTCCATGCCT	TTGCACTGCTCCGT	CTGCTTGCCC	10	10	-	0	CTCCATGCCTCTGCTTGCCC	14	2
miPPR-196b_chr7_27179286_27179320	2	CGTCTTGCTG	TGGG----GCGCTAAG-CC	GGACATGAA---T	0	0	-	0	CGTCTTGCTGGGACATGAAT	14	2
Chimp	1	CGTCTTGCTG	TGGG----GCGCTAAG-CC	GGACATGAA---T	10	10	-	0	CGTCTTGCTGGGACATGAAT	14	2
Macaque	2	CGTCTTGCTG	TGGG----GCGCTAAG-CC	GGACATGAA---T	10	10	-	0	CGTCTTGCTGGGACATGAAT	14	2
miPPR-9-1_chr1_154717015_154717043	2	CACCATGCAC	CACAGGGA-	GGCTCTG------CTC	0	0	-	0	CACCATGCACGGCTCTGCTC	8	1
Macaque	1	CACCATGCAC	CACAGGGA-	GGCTCTG------CTC	10	10	-	0	CACCATGCACGGCTCTGCTC	8	1
Chimp	2	CACCATGCAC	CACAGGGA-	GGCTCTG------CTC	10	10	-	0	CACCATGCACGGCTCTGCTC	8	1
miPPR-568_chr3_115520978_115521010	2	ACCCCTGCTC	TAAAACAAAACA	AAACCAGAAA	0	0	-	0	ACCCCTGCTCAAACCAGAAA	12	1
Chimp	1	ACCCCTGCTC	TAAAACAAAACA	AAACCAGAAA	10	10	-	0	ACCCCTGCTCAAACCAGAAA	12	1
Macaque	2	ACCCCTGCTC	TAAAACAAAACA	AAACCAGAAA	10	10	-	0	ACCCCTGCTCAAACCAGAAA	12	1
miPPR-137_chr1_98289490_98289519	2	TAACTAGAGT	CAACTTTTT	AAGT------TTGCTT	0	0	-	0	TAACTAGAGTAAGTTTGCTT	9	1
Chimp	1	TAACTAGAGT	CAACTTTTT	AAGT------TTGCTT	10	10	-	0	TAACTAGAGTAAGTTTGCTT	9	1
Macaque	2	TAACTAGAGT	CAACTTTTT	AAGT------TTGCTT	10	10	-	0	TAACTAGAGTAAGTTTGCTT	9	1
miPPR-568_chr3_115521000_115521021	2	AAACCAGAAA	A	AAACCAGCAA	0	0	-	0	AAACCAGAAAAAACCAGCAA	1	0
Chimp	1	AAACCAGAAA	A	AAACCAGCAA	10	10	-	0	AAACCAGAAAAAACCAGCAA	1	0
Macaque	2	AAACCAGAAA	A	AAACCAGCAA	10	10	-	0	AAACCAGAAAAAACCAGCAA	1	0
miPPR-9-1_chr1_154717033_154717067	2	GGCTCTG------CTC	CATGCGACTACTCA	CGGCCAGTCT	0	0	-	0	GGCTCTGCTCCGGCCAGTCT	14	0
Chimp	1	GGCTCTG------CTC	CATGCGACTACTCA	CGGCCAGTCT	10	10	-	0	GGCTCTGCTCCGGCCAGTCT	14	0
Macaque	2	GGCTCTG------CTC	CATGCGACTACTCA	CGGCCAGTCT	10	10	-	0	GGCTCTGCTCCGGCCAGTCT	14	0
miPPR-490_chr7_136204356_136204383	2	AACC-ACGAA--C	AGGTCAC	AGACTAGCCA	0	0	-	0	AACCACGAACAGACTAGCCA	7	3
Macaque	1	AACC-ACGAA--C	AGGTCAC	AGACTAGCCA	10	10	-	0	AACCACGAACAGACTAGCCA	7	3
Chimp	2	AACC-ACGAA--C	AGGTCAC	AGACTAGCCA	10	10	-	0	AACCACGAACAGACTAGCCA	7	3
miPPR-218-2_chr5_168132568_168132597	2	CGTC-----TTGC---T-C	CACCACCAC---	CACCCTGC-----CT	0	0	-	0	CGTCTTGCTCCACCCTGCCT	9	2
Chimp	1	CGTC-----TTGC---T-C	CACCACCAC---	CACCCTGC-----CT	10	10	-	0	CGTCTTGCTCCACCCTGCCT	9	2
Macaque	2	CGTC-----TTGC---T-C	CACCACCAC---	CACCCTGC-----CT	10	10	-	0	CGTCTTGCTCCACCCTGCCT	9	2
miPPR-30a_chr6_72171403_72171423	2	AAGTTAGCCA		CGACTAGACA	0	0	-	0	AAGTTAGCCACGACTAGACA	0	3
Chimp	1	AAGTTAGCCA		CGACTAGACA	10	10	-	0	AAGTTAGCCACGACTAGACA	0	3
Macaque	2	AAGTTAGCCA		CGACTAGACA	10	10	-	0	AAGTTAGCCACGACTAGACA	0	3
miPPR-100_chr11_121534628_121534649	2	CAACAAGAGA	A	TGACAAGCAA	0	0	-	0	CAACAAGAGATGACAAGCAA	1	3
Macaque	1	CAACAAGAGA	A	TGACAAGCAA	10	10	-	0	CAACAAGAGATGACAAGCAA	1	3
Chimp	2	CAACAAGAGA	A	TGACAAGCAA	10	10	-	0	CAACAAGAGATGACAAGCAA	1	3
miPPR-199a-2_chr1_170381340_170381362	2	CCACATGTGG	CC	TTCCTAG----T----T---T	0	0	-	0	CCACATGTGGTTCCTAGTTT	2	2
Chimp	1	CCACATGTGG	CC	TTCCTAG----T----T---T	10	10	-	0	CCACATGTGGTTCCTAGTTT	2	2
Macaque	2	CCACATGTGG	CC	TTCCTAG----T----T---T	10	10	-	0	CCACATGTGGTTCCTAGTTT	2	2
miPPR-133a-2_chr20_60569511_60569537	2	AGCCTTGTTC	TCTGTA	GCACTGGAGT	0	0	-	0	AGCCTTGTTCGCACTGGAGT	6	2
Chimp	1	AGCCTTGTTC	TCTGTA	GCACTGGAGT	10	10	-	0	AGCCTTGTTCGCACTGGAGT	6	2
Macaque	2	AGCCCTGTTC	TCTATA	GCACTGGAGT	8	10	mutation	1	AGCCCTGTTCGCACTGGAGT	6	2
miPPR-499_chr20_33028877_33028910	2	GTCCCTGTCC	CC----GTCA---GTCTCTG	CACC-CAGCCT	0	0	-	0	GTCCCTGTCCCACCCAGCCT	13	2
Macaque	1	GTCCCTGGCC	CT----GTCA---GTCTCTG	CACC-CAGCCT	8	10	mutation	1	GTCCCTGGCCCACCCAGCCT	13	0
Chimp	2	GTCCCTGTCC	CC----GTCA---GTCTCTG	CACC-CAGCCT	10	10	-	0	GTCCCTGTCCCACCCAGCCT	13	2
miPPR-let-7i_chr12_61245800_61245826	2	ATG---CAAGATG	AAGAAA	CT-GTTTGTAC	0	0	-	0	ATGCAAGATGCTGTTTGTAC	6	3
Chimp	1	ATG---CAAGATG	AAGAAA	CT-GTTTGTAC	10	10	-	0	ATGCAAGATGCTGTTTGTAC	6	3
Macaque	2	ATG---CAAGATG	AAGAAA	CT-GCTTGTAC	10	8	-	0	ATGCAAGATGCTGCTTGTAC	6	3
miPPR-499_chr20_33028871_33028897	2	TGCCTTGTCC	CTGTCC	CC----GTCA---GTCT	0	0	-	0	TGCCTTGTCCCCGTCAGTCT	6	2
Macaque	1	TGCCTTGTCC	CTGGCC	CT----GTCA---GTCT	10	8	mutation	1	TGCCTTGTCCCTGTCAGTCT	6	2
Chimp	2	TGCCTTGTCC	CTGTCC	CC----GTCA---GTCT	10	10	-	0	TGCCTTGTCCCCGTCAGTCT	6	2
miPPR-23b_chr9_96858916_96858941	2	TAACAAGCAG	CATTT	GTACTTGAC-T	0	0	-	0	TAACAAGCAGGTACTTGACT	5	1
Chimp	1	TAACAAGCAG	CATTT	GTACTTGAC-T	10	10	-	0	TAACAAGCAGGTACTTGACT	5	1
Macaque	2	TAACAAGCCG	CATTT	GTACTTGAC-T	8	10	-	0	TAACAAGCCGGTACTTGACT	5	1
miPPR-124-3_chr20_61265828_61265858	2	CAATTTGCTT	TCCTAATCCT	GACCTGGCC-C	0	0	-	0	CAATTTGCTTGACCTGGCCC	10	0
Chimp	1	CAATTTGCTT	TCCTAATCCT	GACCTGGCC-C	10	10	-	0	CAATTTGCTTGACCTGGCCC	10	0
Macaque	2	CAATTTGCTT	TCCTAATCCT	GGCCTGGCC-C	10	8	-	0	CAATTTGCTTGGCCTGGCCC	10	0
miPPR-555_chr1_153616004_153616033	2	GTGCAAGAG--T	GTTAAACAT	TTCCC-TGCTT	0	0	-	0	GTGCAAGAGTTTCCCTGCTT	9	1
Chimp	1	GTGCAAGAG--T	GTTAAACAT	TTCCC-TGCTT	10	10	-	0	GTGCAAGAGTTTCCCTGCTT	9	1
Macaque	2	GTGCAAGAG--T	GTTAAACAT	TTTCC-TGCTT	10	8	-	0	GTGCAAGAGTTTTCCTGCTT	9	1
miPPR-1-1_chr20_60560712_60560746	2	CGCTAAGTTT	ACTTAAACCCTCTT	TAACAGG--CTC	0	0	-	0	CGCTAAGTTTTAACAGGCTC	14	0
Chimp	1	CGCTAAGTTT	ACTTAAACCCTCTT	TAACAGG--CTC	10	10	-	0	CGCTAAGTTTTAACAGGCTC	14	0
Macaque	2	TGCTAAGTTT	ACTTAAACCCTCTT	TAACAGG--CTC	8	10	-	0	TGCTAAGTTTTAACAGGCTC	14	2
miPPR-29b-2_chr1_206062969_206062992	2	ATGCTAGCTT	-CCC	TTCTTAGCTC	0	0	-	0	ATGCTAGCTTTTCTTAGCTC	3	0
Chimp	1	ATGCTAGCTT	-CCC	TTCTTAGCTC	10	10	-	0	ATGCTAGCTTTTCTTAGCTC	3	0
Cow	2	ATGCTAGCTT	-CCC	TTCCCAGCTC	10	6	-	0	ATGCTAGCTTTTCCCAGCTC	3	0
miPPR-216b_chr2_56089706_56089739	4	CAACTTGCCT	TTTTTAAATGACC	TTACCCGTGT	0	0	-	0	CAACTTGCCTTTACCCGTGT	13	0
Elephant	1	GGGCTCGCCT	CCTTTAAATGATC	CTGCCAGTGC	2	2	mutation	3	GGGCTCGCCTCTGCCAGTGC	13	2
Dog	2	CAATTTGCCC	CCTTTAAACGGTC	CTGCTGGTGC	6	0	mutation	5	CAATTTGCCCCTGCTGGTGC	13	2
Cow	3	CAACTTGACT	CCTTTAAGTGATC	CTGTTAGTGC	8	-2	mutation	4	CAACTTGACTCTGTTAGTGC	13	0
Macaque	4	CAACTTGCCT	TTTTAAAATGACC	TTACCCGTGT	10	10	mutation	1	CAACTTGCCTTTACCCGTGT	13	0
miPPR-568_chr3_115521083_115521111	2	GCATTTGTAT	GG-GTAA----AC	GGGCCAGTTT	0	0	-	0	GCATTTGTATGGGCCAGTTT	8	2
Chimp	1	GCATTTGTAT	GG-GTAA----AC	GGGCCAGTTT	10	10	-	0	GCATTTGTATGGGCCAGTTT	8	2
Macaque	2	GCATTTGTAT	GG-GTAA----AC	AGGCCAGTTC	10	6	-	0	GCATTTGTATAGGCCAGTTC	8	2
miPPR-187_chr18_31739563_31739596	2	TGACTTGTTG	AGATTCCTCCCCG	AGGCGCGC-------------AA	0	0	-	0	TGACTTGTTGAGGCGCGCAA	13	0
Chimp	1	TGACTTGTTG	AGATTCCTCCCCG	AGGCGCGC-------------AA	10	10	-	0	TGACTTGTTGAGGCGCGCAA	13	0
Macaque	2	TGACCTGTTG	AGATTCCTCCCGG	AGGCACGC-------------AG	8	6	mutation	1	TGACCTGTTGAGGCACGCAG	13	2
miPPR-194-1_chr1_218359216_218359245	2	ATGCATGT--GT	TGAGATAAG	GCCTTTGAGT	0	0	-	0	ATGCATGTGTGCCTTTGAGT	9	3
Chimp	1	ATGCATGT--GT	TGAGATAAG	GCCTTTGAGT	10	10	-	0	ATGCATGTGTGCCTTTGAGT	9	3
Elephant	2	ATGCATGT--GT	TCAGATAAG	ACCCGTGAGT	10	4	mutation	1	ATGCATGTGTACCCGTGAGT	9	0
miPPR-128a_chr2_136112792_136112824	2	A---TGCCAGTAG	TACCCAGCAGAG	GCGCCAGATA	0	0	-	0	ATGCCAGTAGGCGCCAGATA	12	0
Tenrec	1	A---TGCTAGTAG	TACTCAGCAGAG	GCGCCAGATA	8	10	mutation	1	ATGCTAGTAGGCGCCAGATA	12	0
Rabbit	2	A---CGCTAGTAC	TACTCAACAGAG	GCGCCAGATA	4	10	mutation	2	ACGCTAGTACGCGCCAGATA	12	0
miPPR-194-1_chr1_218359207_218359228	2	GGACACGTAA	T	GCATGT--GTTG	0	0	-	0	GGACACGTAAGCATGTGTTG	1	2
Dog	1	GGACATGTAA	T	GCATGT--GTTT	8	8	-	0	GGACATGTAAGCATGTGTTT	1	3
Tenrec	2	GGACATGTAA	T	ACATGT--GTTT	8	6	-	0	GGACATGTAAACATGTGTTT	1	4
miPPR-126_chr9_138677193_138677214	3	CTC---CCTGCAC	---C	AAGCTGGCCC	0	0	-	0	CTCCCTGCACAAGCTGGCCC	1	1
Chimp	1	CTC---CCTGCAC	---C	AAGCCGGCCC	10	8	-	0	CTCCCTGCACAAGCCGGCCC	1	1
Cow	2	CTC---CCTGCCC	---C	GAGGCGGCCG	8	2	-	0	CTCCCTGCCCGAGGCGGCCG	1	1
Fugu	3	TCA---CATGTCG	---C	CAGTCGGCTC	-3	2	-	0	TCACATGTCGCAGTCGGCTC	1	0
miPPR-let-7a-2_chr11_121522548_121522573	2	TCTTAAGCAG	G-------GAAA	TTACAAGTTA	0	0	-	0	TCTTAAGCAGTTACAAGTTA	5	0
Mouse	1	TCTCAAGCTC	T-------GCAA	TTTCATGTTA	4	6	mutation	2	TCTCAAGCTCTTTCATGTTA	5	2
Armadillo	2	TCTCAAGCAA	C-------GAAA	TTACAAGTTA	6	10	mutation	1	TCTCAAGCAATTACAAGTTA	5	1
miPPR-138-1_chr3_44126861_44126890	2	TGCCAAGATA	GGCTAAAAC	AAACAAGCT--T	0	0	-	0	TGCCAAGATAAAACAAGCTT	9	1
Chimp	1	TGCCAAGATA	GGCTAAAAC	AAACAAGCT--T	10	10	-	0	TGCCAAGATAAAACAAGCTT	9	1
Cow	2	AACCAAGACC	AGCTAACCC	AGGCAGGCT--T	2	4	mutation	3	AACCAAGACCAGGCAGGCTT	9	2
miPPR-let-7f-2_chrX_53661225_53661250	1	TGTCTAGCAA	--------TTTAA	ACCCTTGTGC	0	0	-	0	TGTCTAGCAAACCCTTGTGC	5	0
Chimp	1	TGTCTAGCAA	--------TTTAA	ACCCTTGTGC	10	10	-	0	TGTCTAGCAAACCCTTGTGC	5	0
miPPR-302b_chr4_113789264_113789288	2	G---AACTA--GTTC	CCAA	AGATTCGTGT	0	0	-	0	GAACTAGTTCAGATTCGTGT	4	2
Rabbit	1	G---AATTA--GTCC	GCAC	AGACTCTTGC	6	4	mutation	2	GAATTAGTCCAGACTCTTGC	4	2
Armadillo	2	G---TATTC--GTTC	-CAA	AGACTTGTGT	4	6	deletion	0	GTATTCGTTCAGACTTGTGT	3	2
miPPR-138-1_chr3_44126186_44126207	1	AG---ACAAGTGA	C	AGGTATGCT--T	0	0	-	0	AGACAAGTGAAGGTATGCTT	1	4
Chimp	1	AG---ACAAGTGA	C	AGGTATGCT--T	10	10	-	0	AGACAAGTGAAGGTATGCTT	1	4
miPPR-124-2_chr8_65451085_65451114	1	GAGCAAGCAT	TTA-----------TTTTTT	TTCCAAGAAA	0	0	-	0	GAGCAAGCATTTCCAAGAAA	9	2
Chimp	1	GAGCAAGCAT	TTA-----------TTTTTT	TTCCAAGAAA	10	10	-	0	GAGCAAGCATTTCCAAGAAA	9	2
miPPR-153-2_chr7_157060116_157060138	1	AGGCCAGAG--T	GA	GAACGCGTCG	0	0	-	0	AGGCCAGAGTGAACGCGTCG	2	3
Chimp	1	AGGCCAGAG--T	GA	GAACGCGTCG	10	10	-	0	AGGCCAGAGTGAACGCGTCG	2	3
miPPR-187_chr18_31739297_31739328	1	CGCCAAGCTA	GTACAATGAAT	TGCCCTGAGT	0	0	-	0	CGCCAAGCTATGCCCTGAGT	11	2
Macaque	1	CGCCAAGCTA	GTACAATGAAT	TGCCCTGAGT	10	10	-	0	CGCCAAGCTATGCCCTGAGT	11	2
miPPR-146a_chr5_159828779_159828800	1	agtcttgctc	c	cggcctgtcg	0	0	-	0	AGTCTTGCTCCGGCCTGTCG	1	2
Chimp	1	agtcttgctc	c	cggcctgtcg	10	10	-	0	AGTCTTGCTCCGGCCTGTCG	1	2
miPPR-32_chr9_110888383_110888416	1	CTGCATGCTC	GTAGGCTTAGTGT	CTCCATGCCT	0	0	-	0	CTGCATGCTCCTCCATGCCT	13	1
Chimp	1	CTGCATGCTC	GTAGGCTTAGTGT	CTCCATGCCT	10	10	-	0	CTGCATGCTCCTCCATGCCT	13	1
miPPR-555_chr1_153615815_153615849	1	ACTCAAGAAA	TCTATTCACCTCAA	TTGCATGACT	0	0	-	0	ACTCAAGAAATTGCATGACT	14	2
Chimp	1	ACTCAAGAAA	TCTATTCACCTCAA	TTGCATGACT	10	10	-	0	ACTCAAGAAATTGCATGACT	14	2
miPPR-555_chr1_153616419_153616450	1	ACTTAAGAAT	GAAACCTGGTA	AAACAGGCTC	0	0	-	0	ACTTAAGAATAAACAGGCTC	11	0
Chimp	1	ACTTAAGAAT	GAAACCTGGTA	AAACAGGCTC	10	10	-	0	ACTTAAGAATAAACAGGCTC	11	0
miPPR-let-7i_chr12_61245915_61245943	1	GTT-----T-------------AAGTAA	ATTTCTGA	ATGCATGCCC	0	0	-	0	GTTTAAGTAAATGCATGCCC	8	3
Macaque	1	GTT-----T-------------AAGTAA	ATTTCTGA	ATGCATGCAC	10	8	-	0	GTTTAAGTAAATGCATGCAC	8	1
miPPR-145_chr5_148766323_148766350	1	ctccctgcct	ccctctc	T--CCCCTGCCC	0	0	-	0	CTCCCTGCCTTCCCCTGCCC	7	0
Macaque	1	TTCCCTGCCT	CCCTCTC	T--CCCCTGCCC	8	10	-	0	TTCCCTGCCTTCCCCTGCCC	7	0
miPPR-615_chr12_52713961_52713981	1	GGCT------C-CGCCG		GCGCTTGCGG	0	0	-	0	GGCTCCGCCGGCGCTTGCGG	0	3
Cow	1	GGCT------C-GGCCG		CCGCTTGCGG	8	8	-	0	GGCTCGGCCGCCGCTTGCGG	0	3
miPPR-551b_chr3_169744329_169744352	1	TAC-TCTGCAT	CAC	ATACTTGAAT	0	0	-	0	TACTCTGCATATACTTGAAT	3	0
Mouse	1	TAC-TTTGTCT	-AC	AAGCTTGAAT	4	6	deletion	0	TACTTTGTCTAAGCTTGAAT	2	0
miPPR-15b_chr3_161570701_161570724	1	TGC---CT-TGAAT	GC-A	GTATCGGTCT	0	0	-	0	TGCCTTGAATGTATCGGTCT	3	0
Rabbit	1	TGC---CT-GGAAA	GC-A	ACACAGGTCT	6	2	-	0	TGCCTGGAAAACACAGGTCT	3	2
miPPR-124-2_chr8_65450886_65450907	1	ATTTTAGAC-T	G	GCATTGGCTG	0	0	-	0	ATTTTAGACTGCATTGGCTG	1	0
Opossum	1	GTTCTGGGC-T	T	ACATTAGCTG	2	6	mutation	1	GTTCTGGGCTACATTAGCTG	1	0
miPPR-181a-1_chr1_197097751_197097783	1	ATGCACGTTT	TATCCTT-AGTTC	TACCTAG----TTT	0	0	-	0	ATGCACGTTTTACCTAGTTT	12	2
Rat	1	ACACACGTTT	TAGCCTT-ACTTC	TAGCCAG----CTG	6	2	mutation	2	ACACACGTTTTAGCCAGCTG	12	2
miPPR-124-2_chr8_65450985_65451013	0	CACTT-TGATA	GACAGGAA	TAATATGAA-T	0	0	-	0	CACTTTGATATAATATGAAT	8	2
miPPR-194-1_chr1_218359197_218359226	0	ACCTAAGAAG	GGACACGTA	ATGCATGT--GT	0	0	-	0	ACCTAAGAAGATGCATGTGT	9	2
miPPR-551b_chr3_169744269_169744301	0	TTGTCTGAGT	CAATGAGATTTC	ATACATGTAA	0	0	-	0	TTGTCTGAGTATACATGTAA	12	0
miPPR-let-7f-2_chrX_53661240_53661261	0	ACCCTTGTGC	T	TACTATGAAA	0	0	-	0	ACCCTTGTGCTACTATGAAA	1	2
miPPR-128a_chr2_136112650_136112676	0	TTTC-------TAGTCC	CTGTGT	TC-CCAAGAGA	0	0	-	0	TTTCTAGTCCTCCCAAGAGA	6	2
miPPR-34a_chr1_9164932_9164960	0	CTCCTCCACC	TGAAAAGG	AAAG--AGGAC--C	0	0	-	0	CTCCTCCACCAAAGAGGACC	8	1
miPPR-551b_chr3_169744308_169744339	0	ATTCTAGTTA	TATTGT--CTAAA	TAC-TCTGCAT	0	0	-	0	ATTCTAGTTATACTCTGCAT	11	0
miPPR-34a_chr1_9164913_9164942	0	ACCGACGGGA	CAGCGGCA-T	CTCCTCCACC	0	0	-	0	ACCGACGGGACTCCTCCACC	9	0
miPPR-106a_chrX_133137571_133137601	0	GTT--------------------------------TATGT---TC	ATGTGCTCAT	GTG-CATGCCC	0	0	-	0	GTTTATGTTCGTGCATGCCC	10	1
miPPR-181a-1_chr1_197097773_197097807	0	TACCTAG----TTT	TAAA-----------ATCTGATG-AG	CAGCATGTAT	0	0	-	0	TACCTAGTTTCAGCATGTAT	14	0
miPPR-133a-2_chr20_60569534_60569564	0	AGTCAA---GAGA	GGGGCA-GGAG	GACCCAGAGT	0	0	-	0	AGTCAAGAGAGACCCAGAGT	10	2
miPPR-7-1_chr9_85774655_85774681	0	TCA------------CCAGAGA	AAT-GAG------------------------	AAGTT--TGCTT	0	0	-	0	TCACCAGAGAAAGTTTGCTT	6	0
miPPR-21_chr17_55270378_55270406	0	TTTC-----CTGCTT	TTC-TTCCC	AAATGTGTCT	0	0	-	0	TTTCCTGCTTAAATGTGTCT	8	2
miPPR-216b_chr2_56089823_56089850	0	CTTCCAGTGG	GGCTGGG	TTGCCTGCTG	0	0	-	0	CTTCCAGTGGTTGCCTGCTG	7	0
miPPR-106a_chrX_133137577_133137601	0	GT---TCATGTGC	TCAT	GTG-CATGCCC	0	0	-	0	GTTCATGTGCGTGCATGCCC	4	1
miPPR-1-1_chr20_60560696_60560717	0	TGCTT------AGTTT	G	CCACTCGCTA	0	0	-	0	TGCTTAGTTTCCACTCGCTA	1	0
miPPR-615_chr12_52713990_52714018	0	ATTCCAG--CGA	C-TCGGGAG	GGGCGGGAG-G	0	0	-	0	ATTCCAGCGAGGGCGGGAGG	8	1
miPPR-1-2_chr18_17665277_17665309	0	TACCTTGTCA	CATCCAGAGGT-C	A----AGTCTGC-AA	0	0	-	0	TACCTTGTCAAAGTCTGCAA	12	0
miPPR-let-7f-2_chrX_53661306_53661332	0	AATCTAGTGA	CTACAC	TTACAGG--------------ATT	0	0	-	0	AATCTAGTGATTACAGGATT	6	2
miPPR-615_chr12_52713947_52713981	0	TCCCCTGCGG	AGCCGGCT------C-CGCCG	GCGCTTGCGG	0	0	-	0	TCCCCTGCGGGCGCTTGCGG	14	2
miPPR-302b_chr4_113789647_113789677	0	AACT----CTGTTT	GAAGAAGCAT	CTACATGTTA	0	0	-	0	AACTCTGTTTCTACATGTTA	10	0
