# Supplementary material for: Regression based predictor for p53 transactivation
Source: BMC Bioinformatics. 2009 Jul 14;10:215. doi: 10.1186/1471-2105-10-215 (PMC2719629; doi:10.1186/1471-2105-10-215)
Supplement: Additional file 9 — A complete list of thirty-six non-coding SNPs overlapping with a validated p53-RE. [file 1471-2105-10-215-S9.xls]

## Sheet: Sheet1
Additional File 9: Thirty-six non-coding SNPs overlapping with a validated p53-RE. Of these, 33 SNPs overlap with dimers, out of which 10 SNPs were predicted to impact the transactivation capacity by our predictor.
Genes	p53 Location	Dimer1	Spacer	Dimer2	Spacer Length	RsId	Snp Location	Allele	Wt-Binding Prediction	MinorAllele-Binding Prediction	Reference
SERTAD1	chr19:45623874-45623893	GGGCTTCAGG		GCGCATGCCC	0	rs268682	chr19:45623880-45623880	C/G	0	1	Horvath et al.
TAP1	chr6:32929058-32929083	AGGCAAGTCC	CGGCAG	GGCCAAGCCC	6	rs2228108	chr6:32929064-32929064	C/G	3	1	Riley et al.
TP73	chr1:3597020-3597050	GGGCAAGCTG	AGGCCTGCCCC	GGACTTGGAT	11	rs12121865	chr1:3597020-3597020	A/G	2	3	Jegga et al., Riley et al.
PLK2	chr5:57793125-57793147	AGGCAAGTTA	AGG	AATCATGACC	3	rs702720	chr5:57793140-57793140	A/G	1	2	Riley et al., Horvath et al., Ma et al.
HSP90AB1	chr6:44322842-44322871	GGGACTGTCT	GGGTATCGGA	AAGCAAGCCT	10	rs35074133	chr6:44322847-44322847	A/T	2	3	Riley et al.
BDKRB2	chr14:95740864-95740883	GGAAGTGCCC		AGGAGGCTGA	0	rs1800508	chr14:95740872-95740872	C/T	0	3	Riley et al., Ma et al.
DSCC1	chr18:48118859-48118878	CAGCATGTTC		ACACAAGCCA	0	rs934345	chr18:48118859-48118859	C/G	2	3	Horvath et al.
TP73	chr1:3556376-3556406	GAACTTGCAG	AGTAAGCTGGA	GAGCTTGAAT	11	rs12040834	chr1:3556385-3556385	G/T	1	2	Riley et al.
EEF1A1	chr6:74286408-74286431	GGACTTGCCC	GAAT	CTACGTGTCC	4	rs11550799	chr6:74286422-74286422	G/T	1	2	Riley et al., Ma et al.
EEF1A1	chr6:74286408-74286431	GGACTTGCCC	GAAT	CTACGTGTCC	4	rs11550790	chr6:74286431-74286431	G/T	1	2	Riley et al., Ma et al.
EEF1A1	chr6:74286408-74286431	GGACTTGCCC	GAAT	CTACGTGTCC	4	rs11556652	chr6:74286410-74286410	C/T	1	3	Riley et al., Ma et al.
EEF1A1	chr6:74285585-74285606	GGGCATGCTC	TC	GGGTCTGCCC	2	rs11556679	chr6:74285588-74285588	C/G	1	1	Riley et al.
EEF1A1	chr6:74286408-74286431	GGACTTGCCC	GAAT	CTACGTGTCC	4	rs11550844	chr6:74286414-74286414	C/T	1	1	Riley et al., Ma et al.
KRT8	chr12:51585038-51585059	AGGCAGGAGT	GG	AGGCAGGCGG	2	rs11554493	chr12:51585054-51585053	C/T	0	0	Riley et al.
EEF1A1	chr6:74285784-74285805	AGATGTCCCT	GT	AATCATGTTT	2	rs11556702	chr6:74285787-74285787	A/G	2	2	Riley et al.
ADARB1	chr21:45316682-45316701	GGACAAGTTG		AAACTTGCAC	0	rs2838769	chr21:45316698-45316698	A/G	2	2	Horvath et al.
SCGB1D2	chr11:61765841-61765860	GGTCTTGTTT		AGACTTGCTC	0	rs2232945	chr11:61765857-61765857	A/G	3	3	Horvath et al.
TP63	chr3:190989527-190989549	TAACTTGTTA	TTG	AAACATGCTC	3	rs9844460	chr3:190989530-190989530	C/T	4	4	Riley et al.
EOMES	chr3:27739623-27739643	GGGCAAGTTG	G	AGACAGGCCC	1	rs3806624	chr3:27739627-27739627	C/T	2	2	Horvath et al.
PMS2	chr7:6012202-6012223	TTACAAGAAA	CA	AATCAAGTAT	2	rs2881029	chr7:6012216-6012216	A/C	1	1	Riley et al., Horvath et al.
SIVA	chr14:103984243-103984262	CTACATGCAC		ACGCATGCAT	0	rs11628179	chr14:103984255-103984255	G/T	3	3	Horvath et al.
KRT8	chr12:51585038-51585059	AGGCAGGAGT	GG	AGGCAGGCGG	2	rs13098	chr12:51585042-51585042	A/T	0	0	Riley et al.
PLK3	chr1:45038183-45038202	TAACATGCCC		GGGCAAAAGC	0	rs17880745	chr1:45038185-45038185	A/T	2	2	Jegga et al.,
PLK3	chr1:45038183-45038208	TAACATGCCC	GGGCAA	AAGCGAGCGC	6	rs17880745	chr1:45038185-45038185	A/T	2	2	Riley et al., Horvath et al.
HSPA8	chr11:122437379-122437406	AAGCACGCGC	GAGGTCCA	GAACTAGTGC	8	rs11823704	chr11:122437388-122437388	A/C	0	0	Riley et al., Ma et al.
ARHGEF7	chr13:110602821-110602840	AAACATGTCA		GCACTTGCTT	0	rs1658728	chr13:110602831-110602831	G/T	3	3	Horvath et al.
RRM2B	chr8:103318244-103318263	AGACATGCCT		GGGCATGTCA	0	rs28999675	chr8:103318254-103318254	C/G	4	4	Jegga et al., Riley et al., Horvath et al., Ma et al.
TP73	chr1:3556358-3556385	GTACTTGCCG	TCCGGGGA	GAACTTGCAG	8	rs12040834	chr1:3556385-3556385	G/T	2	2	Riley et al.
TP73	chr1:3597020-3597039	GGGCAAGCTG		AGGCCTGCCC	0	rs12121865	chr1:3597020-3597020	A/G	3	3	Horvath et al.
EEF1A1	chr6:74285784-74285805	AGATGTCCCT	GT	AATCATGTTT	2	rs11550818	chr6:74285785-74285785	C/T	2	2	Riley et al.
TRIM22	chr11:5668357-5668376	TGACATGTCT		AGGCATGTAG	0	rs35926783	chr11:5668367-5668367	A/G	4	4	Riley et al.
EDN2	chr1:41720668-41720687	GGGCATGCCC		GGGCTTGCAG	0	rs11572355	chr1:41720677-41720677	A/G	3	3	Jegga et al., Riley et al., Horvath et al.
CASP1	chr11:104411147-104411166	GTGCATGCAT		ATGCATGTCT	0	rs3809024	chr11:104411149-104411149	A/G	3	3	Riley et al., Horvath et al.
HSPA8	chr11:122437379-122437406	AAGCACGCGC	GAGGTCCA	GAACTAGTGC	8	rs41302367	chr11:122437392-122437392	A/G	On Spacer	On Spacer	Riley et al., Ma et al.
SLC38A2	chr12:45037706-45037735	AACCATGCTG	TTACACGCAC	CAGCTTGTCC	10	rs7960147	chr12:45037721-45037721	C/T	On Spacer	On Spacer	Riley et al., Ma et al.
MSH2	chr2:47483388-47483420	AGGCTAGTTT	TTTTTTTGTTTTC	AAGTTTCCTT	13	rs1863332	chr2:47483402-47483402	A/C	On Spacer	On Spacer	Riley et al.
REFERENCES
Horvath MM, Wang X, Resnick MA, Bell DA: Divergent evolution of human p53 binding sites: cell cycle versus apoptosis. PLoS Genet 2007, 3(7):e127.
Jegga AG, Inga A, Menendez D, Aronow BJ, Resnick MA: Functional evolution of the p53 regulatory network through its target response elements. Proc Natl Acad Sci U S A 2008, 105(3):944-949.
Ma B, Pan Y, Zheng J, Levine AJ, Nussinov R: Sequence analysis of p53 response-elements suggests multiple binding modes of the p53 tetramer to DNA targets. Nucleic Acids Res 2007, 35(9):2986-3001.
Riley T, Sontag E, Chen P, Levine A: Transcriptional control of human p53-regulated genes. Nat Rev Mol Cell Biol 2008, 9(5):402-412.
